# Supplementary material for: A biomimetic laminated strategy enabled strain-interference free and durable flexible thermistor electronics
Source: Nat Commun. 2022 Oct 29;13:6472. doi: 10.1038/s41467-022-34168-x (PMC9617538; doi:10.1038/s41467-022-34168-x)
Supplement: Supplementary file 9 — Source Data [file 41467_2022_34168_MOESM9_ESM.zip]

Archive with 3 entries (2 files):
- data/
- data/Source data.xlsx
- data/Supplementary source data.xlsx
