# Supplementary material for: A biomimetic laminated strategy enabled strain-interference free and durable flexible thermistor electronics
Source: Nat Commun. 2022 Oct 29;13:6472. doi: 10.1038/s41467-022-34168-x (PMC9617538; doi:10.1038/s41467-022-34168-x)
Supplement: Supplementary file 9 — Source Data [file 41467_2022_34168_MOESM9_ESM.zip › data/Source data.xlsx]

## Sheet: figure 2a
AFM
um	nm
0	-0.0628036
0.00788975	-0.0235511
0.0157795	-0.0787129
0.0236692	-0.0755867
0.031559	-0.0559258
0.0394487	-0.0312629
0.0473385	0.0068785
0.0552282	-0.0769761
0.063118	-0.0868413
0.0710077	-0.0300818
0.0788974	-0.0245934
0.0867872	0.0218852
0.0946769	0.069892
0.102567	-0.037446
0.110456	-0.0967759
0.118346	-0.0727383
0.126236	-0.0458522
0.134126	-0.0867023
0.142015	-0.0907318
0.149905	-0.126024
0.157795	-0.120466
0.165685	-0.158954
0.173574	-0.0994159
0.181464	0.0464094
0.189354	0.111716
0.197244	0.00944862
0.205133	-0.073433
0.213023	-0.23204
0.220913	-0.145893
0.228803	-0.0651657
0.236692	0.18397
0.244582	0.362869
0.252472	0.656749
0.260362	0.775829
0.268251	0.841066
0.276141	0.875248
0.284031	0.898383
0.291921	0.906929
0.29981	0.909708
0.3077	0.926521
0.31559	0.929161
0.323479	0.934858
0.331369	0.891714
0.339259	0.930064
0.347149	0.88692
0.355038	0.894145
0.362928	0.89484
0.370818	0.957715
0.378708	0.960494
0.386597	0.91471
0.394487	0.917489
0.402377	0.847597
0.410267	0.826546
0.418156	0.880667
0.426046	0.945626
0.433936	0.992939
0.441826	0.843706
0.449715	0.785208
0.457605	0.790558
0.465495	0.94903
0.473385	0.954727
0.481274	0.880945
0.489164	0.819529
0.497054	0.819529
0.504944	0.882751
0.512833	0.768465
0.520723	0.454923
0.528613	0.382252
0.536503	0.347237
0.544392	0.324518
0.552282	0.179663
0.560172	0.0180641
0.568062	0.0696141
0.575951	0.0805912
0.583841	0.122485
0.591731	0.0350157
0.599621	-0.0134778
0.60751	-0.00771151
0.6154	0.0904566
0.62329	0.0629445
0.63118	0.0154235
0.639069	-0.0923296
0.646959	-0.0923296
0.654849	-0.0812834
0.662739	-0.0185488
0.670628	-0.0158393
0.678518	-0.0615531
0.686408	-0.057871
0.694298	-0.0520353
0.702187	-0.0434901
0.710077	-0.0463385
0.717967	-0.146449
0.725857	-0.141933
0.733746	-0.0216756
0.741636	-0.0113936
0.749526	-0.0341113
0.757416	-0.0576626
0.765305	-0.132068
0.773195	-0.10018
0.781085	-0.101361
0.788975	-0.123454
0.796864	-0.0783656
0.804754	-0.0316794
0.812644	-0.0197299
0.820533	-0.0650962
0.828423	-0.0652352
0.836313	-0.0625257
0.844203	-0.0497427
0.852093	0.0129224
0.859982	0.0553022
0.867872	0.0609992
0.875762	0.00764254
0.883651	-0.029526
0.891541	-0.0325134
0.899431	-0.0177851
0.907321	-0.0118799
0.91521	-0.00889255
0.9231	-0.0272334
0.93099	-0.0242461
0.93888	-0.0789908
0.946769	-0.079894
0.954659	-0.128456
0.962549	-0.122898
0.970439	-0.104696
0.978328	-0.0904539
0.986218	-0.0877444
0.994108	-0.0943444
1.002	-0.088856
1.00989	-0.0172988
1.01778	-0.11991
1.02567	-0.103237
1.03356	-0.100528
1.04145	-0.0623173
1.04934	-0.104348
1.05723	-0.161942
1.06512	-0.102542
1.073	-0.0780877
1.08089	-0.125955
1.08878	-0.177156
1.09668	-0.182367
1.10456	-0.173683
1.11245	-0.177504
1.12034	-0.232387
1.12823	-0.223217
1.13612	-0.164651
1.14401	-0.141169
1.1519	-0.140752
1.15979	-0.12915
1.16768	-0.117687
1.17557	-0.0730162
1.18346	-0.0836455
1.19135	-0.086355
1.19924	-0.0676667
1.20713	-0.0648183
1.21502	-0.0616225
1.22291	-0.0616225
1.2308	-0.0937886
1.23869	-0.0946223
1.24658	-0.0783656
1.25447	-0.0687783
1.26236	0.0325144
1.27025	0.0325144
1.27814	-0.0157698
1.28603	-0.00639065
1.29392	0.0675303
1.30181	0.362521
1.3097	0.584008
1.31759	0.866077
1.32548	0.989187
1.33337	1.00704
1.34126	1.00176
1.34915	0.95167
1.35704	0.957298
1.36493	1.02504
1.37282	1.02226
1.38071	0.935691
1.3886	0.936386
1.39648	1.04171
1.40437	1.01024
1.41226	1.01934
1.42015	1.00968
1.42804	1.02365
1.43593	1.01906
1.44382	0.976195
1.45171	0.940624
1.4596	0.98356
1.46749	0.994815
1.47538	0.994815
1.48327	0.946738
1.49116	0.889282
1.49905	0.774648
1.50694	0.680092
1.51483	0.583522
1.52272	0.513838
1.53061	0.238786
1.5385	0.125125
1.54639	0.0283459
1.55428	0.0216763
1.56217	-0.0682225
1.57006	-0.0265385
1.57795	-0.0236901
1.58584	-0.0523827
1.59373	-0.0479364
1.60162	-0.0336249
1.60951	0.0623192
1.6174	0.0651677
1.62529	-0.0193135
1.63318	-0.039947
1.64107	-0.0111851
1.64896	0.0358492
1.65685	-0.0111155
1.66474	-0.0471721
1.67263	-0.0659299
1.68052	-0.0237595
1.6884	-0.0179932
1.6963	0.0085456
1.70419	-0.00736414
1.71208	-0.0639152
1.71996	-0.0615531
1.72785	-0.0259133
1.73574	-0.0589131
1.74363	-0.0482143
1.75152	-0.0999717
1.75941	-0.0944833
1.7673	-0.0944833
1.77519	-0.0265387
1.78308	-0.0265387
1.79097	-0.0212587

## Sheet: figure 2b
Ti3C2TX		Ti3AlC2
2θ	Intensity	2θ	Intensity
deg	a.u.	deg	a.u.
5	5341
5.02049	5482	5	3316
5.04098	5283	5.02049	3332
5.06148	5354	5.04098	3330
5.08197	5354	5.06148	3362
5.10246	5367	5.08197	3191
5.12295	5329	5.10246	3315
5.14344	5234	5.12295	3236
5.16394	5310	5.14344	3150
5.18443	5369	5.16394	3242
5.20492	5309	5.18443	3149
5.22541	5209	5.20492	3238
5.24591	5281	5.22541	3059
5.2664	5165	5.24591	3136
5.28689	5178	5.2664	3030
5.30738	5242	5.28689	3039
5.32787	5217	5.30738	2990
5.34837	5126	5.32787	3088
5.36886	5024	5.34837	2950
5.38935	5162	5.36886	3021
5.40984	5089	5.38935	2989
5.43033	5133	5.40984	2954
5.45083	5115	5.43033	2964
5.47132	5117	5.45083	2954
5.49181	5155	5.47132	2878
5.5123	5204	5.49181	2846
5.53279	5068	5.5123	2882
5.55329	5238	5.53279	2888
5.57378	5136	5.55329	2811
5.59427	5141	5.57378	2780
5.61476	5034	5.59427	2808
5.63525	5120	5.61476	2761
5.65575	5170	5.63525	2741
5.67624	5205	5.65575	2716
5.69673	5091	5.67624	2652
5.71722	5210	5.69673	2678
5.73772	5349	5.71722	2670
5.75821	5234	5.73772	2600
5.7787	5218	5.75821	2730
5.79919	5225	5.7787	2693
5.81968	5099	5.79919	2621
5.84018	5248	5.81968	2704
5.86067	5201	5.84018	2628
5.88116	5313	5.86067	2577
5.90165	5376	5.88116	2519
5.92214	5411	5.90165	2564
5.94264	5358	5.92214	2578
5.96313	5384	5.94264	2608
5.98362	5367	5.96313	2538
6.00411	5439	5.98362	2551
6.0246	5463	6.00411	2505
6.0451	5368	6.0246	2440
6.06559	5535	6.0451	2459
6.08608	5506	6.06559	2468
6.10657	5570	6.08608	2245
6.12706	5391	6.10657	2371
6.14756	5613	6.12706	2362
6.16805	5465	6.14756	2394
6.18854	5629	6.16805	2319
6.20903	5652	6.18854	2338
6.22953	5828	6.20903	2457
6.25002	5730	6.22953	2381
6.27051	5844	6.25002	2364
6.291	5771	6.27051	2344
6.31149	5916	6.291	2414
6.33199	5991	6.31149	2251
6.35248	5964	6.33199	2226
6.37297	5963	6.35248	2330
6.39346	5896	6.37297	2220
6.41395	5967	6.39346	2179
6.43445	6036	6.41395	2169
6.45494	5869	6.43445	2267
6.47543	5998	6.45494	2158
6.49592	5923	6.47543	2120
6.51641	5929	6.49592	2243
6.53691	5845	6.51641	2164
6.5574	5836	6.53691	2102
6.57789	5956	6.5574	2176
6.59838	5750	6.57789	2085
6.61887	5698	6.59838	2162
6.63937	5652	6.61887	2153
6.65986	5505	6.63937	2150
6.68035	5442	6.65986	2041
6.70084	5413	6.68035	2068
6.72134	5310	6.70084	2065
6.74183	5320	6.72134	2033
6.76232	5196	6.74183	2043
6.78281	5180	6.76232	2048
6.8033	5167	6.78281	2020
6.8238	5151	6.8033	2015
6.84429	4920	6.8238	2001
6.86478	4888	6.84429	2027
6.88527	4856	6.86478	2020
6.90576	4712	6.88527	1988
6.92626	4744	6.90576	2004
6.94675	4527	6.92626	2028
6.96724	4539	6.94675	2001
6.98773	4483	6.96724	1909
7.00822	4312	6.98773	1952
7.02872	4314	7.00822	2006
7.04921	4236	7.02872	1957
7.0697	4243	7.04921	1844
7.09019	4106	7.0697	1921
7.11068	4161	7.09019	1881
7.13118	4199	7.11068	1916
7.15167	4010	7.13118	1888
7.17216	4011	7.15167	1851
7.19265	3899	7.17216	1830
7.21315	3906	7.19265	1816
7.23364	3894	7.21315	1832
7.25413	3965	7.23364	1850
7.27462	3810	7.25413	1837
7.29511	3675	7.27462	1848
7.31561	3747	7.29511	1836
7.3361	3658	7.31561	1853
7.35659	3511	7.3361	1821
7.37708	3522	7.35659	1863
7.39757	3526	7.37708	1781
7.41807	3384	7.39757	1746
7.43856	3492	7.41807	1685
7.45905	3444	7.43856	1762
7.47954	3367	7.45905	1669
7.50003	3340	7.47954	1717
7.52053	3371	7.50003	1725
7.54102	3407	7.52053	1743
7.56151	3367	7.54102	1752
7.582	3228	7.56151	1778
7.60249	3279	7.582	1772
7.62299	3227	7.60249	1782
7.64348	3315	7.62299	1715
7.66397	3192	7.64348	1728
7.68446	3179	7.66397	1723
7.70496	3064	7.68446	1663
7.72545	3071	7.70496	1657
7.74594	3054	7.72545	1609
7.76643	3085	7.74594	1685
7.78692	3085	7.76643	1614
7.80742	2938	7.78692	1633
7.82791	2983	7.80742	1679
7.8484	3043	7.82791	1648
7.86889	3022	7.8484	1561
7.88938	2887	7.86889	1650
7.90988	3012	7.88938	1707
7.93037	3003	7.90988	1591
7.95086	2854	7.93037	1588
7.97135	2937	7.95086	1658
7.99184	2881	7.97135	1584
8.01234	2823	7.99184	1700
8.03283	2789	8.01234	1553
8.05332	2798	8.03283	1676
8.07381	2877	8.05332	1584
8.0943	2782	8.07381	1571
8.1148	2869	8.0943	1613
8.13529	2746	8.1148	1651
8.15578	2722	8.13529	1578
8.17627	2757	8.15578	1619
8.19677	2705	8.17627	1624
8.21726	2728	8.19677	1602
8.23775	2666	8.21726	1587
8.25824	2717	8.23775	1611
8.27873	2676	8.25824	1555
8.29923	2718	8.27873	1515
8.31972	2640	8.29923	1564
8.34021	2595	8.31972	1483
8.3607	2667	8.34021	1510
8.38119	2617	8.3607	1565
8.40169	2647	8.38119	1608
8.42218	2599	8.40169	1523
8.44267	2584	8.42218	1559
8.46316	2667	8.44267	1584
8.48365	2654	8.46316	1664
8.50415	2633	8.48365	1704
8.52464	2605	8.50415	1654
8.54513	2605	8.52464	1690
8.56562	2606	8.54513	1820
8.58611	2566	8.56562	1868
8.60661	2506	8.58611	1904
8.6271	2571	8.60661	2035
8.64759	2521	8.6271	2135
8.66808	2519	8.64759	2146
8.68858	2476	8.66808	2095
8.70907	2455	8.68858	1806
8.72956	2518	8.70907	1677
8.75005	2583	8.72956	1534
8.77054	2522	8.75005	1567
8.79104	2456	8.77054	1508
8.81153	2524	8.79104	1522
8.83202	2389	8.81153	1584
8.85251	2425	8.83202	1511
8.873	2428	8.85251	1493
8.8935	2406	8.873	1557
8.91399	2420	8.8935	1525
8.93448	2356	8.91399	1641
8.95497	2363	8.93448	1585
8.97546	2408	8.95497	1713
8.99596	2381	8.97546	1678
9.01645	2444	8.99596	1616
9.03694	2447	9.01645	1679
9.05743	2395	9.03694	1690
9.07792	2371	9.05743	1751
9.09842	2394	9.07792	1755
9.11891	2421	9.09842	1845
9.1394	2463	9.11891	1980
9.15989	2455	9.1394	1998
9.18039	2448	9.15989	2071
9.20088	2385	9.18039	2203
9.22137	2393	9.20088	2112
9.24186	2463	9.22137	2216
9.26235	2381	9.24186	2367
9.28285	2492	9.26235	2476
9.30334	2532	9.28285	2479
9.32383	2517	9.30334	2766
9.34432	2563	9.32383	2961
9.36481	2726	9.34432	3245
9.38531	2743	9.36481	3731
9.4058	2726	9.38531	4034
9.42629	2792	9.4058	4663
9.44678	2969	9.42629	5330
9.46727	2909	9.44678	6015
9.48777	3157	9.46727	7121
9.50826	3162	9.48777	8530
9.52875	3079	9.50826	10563
9.54924	3110	9.52875	13158
9.56973	2782	9.54924	16154
9.59023	2527	9.56973	17502
9.61072	2460	9.59023	14042
9.63121	2292	9.61072	8637
9.6517	2236	9.63121	4618
9.6722	2280	9.6517	3051
9.69269	2173	9.6722	2198
9.71318	2213	9.69269	2021
9.73367	2181	9.71318	1813
9.75416	2138	9.73367	1677
9.77466	2192	9.75416	1660
9.79515	2182	9.77466	1558
9.81564	2192	9.79515	1538
9.83613	2162	9.81564	1501
9.85662	2097	9.83613	1419
9.87712	2119	9.85662	1411
9.89761	2184	9.87712	1390
9.9181	2108	9.89761	1356
9.93859	2125	9.9181	1384
9.95908	2200	9.93859	1345
9.97958	2158	9.95908	1273
10.0001	2148	9.97958	1340
10.0206	2125	10.0001	1315
10.0411	2144	10.0206	1283
10.0615	2100	10.0411	1380
10.082	2125	10.0615	1297
10.1025	2035	10.082	1262
10.123	2142	10.1025	1336
10.1435	2071	10.123	1268
10.164	2073	10.1435	1229
10.1845	2116	10.164	1262
10.205	2144	10.1845	1215
10.2255	2075	10.205	1228
10.246	2042	10.2255	1203
10.2665	2107	10.246	1203
10.287	2064	10.2665	1276
10.3075	2080	10.287	1225
10.3279	2048	10.3075	1239
10.3484	2134	10.3279	1244
10.3689	1968	10.3484	1234
10.3894	2091	10.3689	1206
10.4099	2118	10.3894	1214
10.4304	2005	10.4099	1193
10.4509	2041	10.4304	1204
10.4714	2038	10.4509	1154
10.4919	2065	10.4714	1186
10.5124	2038	10.4919	1182
10.5329	2014	10.5124	1209
10.5534	2040	10.5329	1182
10.5738	2097	10.5534	1212
10.5943	2038	10.5738	1231
10.6148	2037	10.5943	1172
10.6353	1991	10.6148	1171
10.6558	2038	10.6353	1225
10.6763	2000	10.6558	1214
10.6968	1996	10.6763	1163
10.7173	2050	10.6968	1139
10.7378	2032	10.7173	1132
10.7583	2014	10.7378	1107
10.7788	1995	10.7583	1246
10.7993	2046	10.7788	1161
10.8198	1987	10.7993	1189
10.8402	1994	10.8198	1155
10.8607	1949	10.8402	1207
10.8812	2049	10.8607	1127
10.9017	1935	10.8812	1195
10.9222	2010	10.9017	1179
10.9427	2043	10.9222	1196
10.9632	1979	10.9427	1146
10.9837	1934	10.9632	1125
11.0042	1979	10.9837	1191
11.0247	2010	11.0042	1202
11.0452	1987	11.0247	1225
11.0657	2029	11.0452	1133
11.0861	1998	11.0657	1201
11.1066	2032	11.0861	1209
11.1271	2038	11.1066	1135
11.1476	1946	11.1271	1188
11.1681	2023	11.1476	1138
11.1886	2001	11.1681	1164
11.2091	1952	11.1886	1184
11.2296	2058	11.2091	1205
11.2501	1989	11.2296	1156
11.2706	1979	11.2501	1152
11.2911	2007	11.2706	1139
11.3116	2025	11.2911	1147
11.3321	1998	11.3116	1117
11.3525	1953	11.3321	1121
11.373	1980	11.3525	1141
11.3935	2008	11.373	1229
11.414	1979	11.3935	1187
11.4345	1982	11.414	1120
11.455	1975	11.4345	1135
11.4755	2013	11.455	1106
11.496	1948	11.4755	1158
11.5165	1976	11.496	1167
11.537	1994	11.5165	1121
11.5575	1916	11.537	1114
11.578	2004	11.5575	1188
11.5985	2025	11.578	1111
11.6189	1941	11.5985	1100
11.6394	1953	11.6189	1123
11.6599	1955	11.6394	1142
11.6804	1906	11.6599	1118
11.7009	1982	11.6804	1180
11.7214	2003	11.7009	1181
11.7419	1948	11.7214	1105
11.7624	2023	11.7419	1165
11.7829	1997	11.7624	1072
11.8034	1952	11.7829	1112
11.8239	1960	11.8034	1140
11.8444	1925	11.8239	1170
11.8648	1961	11.8444	1137
11.8853	1960	11.8648	1075
11.9058	2009	11.8853	1158
11.9263	2030	11.9058	1106
11.9468	1896	11.9263	1123
11.9673	2051	11.9468	1129
11.9878	1894	11.9673	1138
12.0083	2029	11.9878	1118
12.0288	1981	12.0083	1086
12.0493	1990	12.0288	1140
12.0698	1917	12.0493	1038
12.0903	1937	12.0698	1152
12.1108	1919	12.0903	1085
12.1312	1978	12.1108	1098
12.1517	1974	12.1312	1108
12.1722	1957	12.1517	1158
12.1927	1986	12.1722	1104
12.2132	1945	12.1927	1044
12.2337	1940	12.2132	1059
12.2542	1918	12.2337	1101
12.2747	2029	12.2542	1127
12.2952	1864	12.2747	997
12.3157	1932	12.2952	1072
12.3362	1881	12.3157	1095
12.3567	1932	12.3362	1076
12.3772	1940	12.3567	1043
12.3976	1915	12.3772	1036
12.4181	1988	12.3976	1080
12.4386	1978	12.4181	1070
12.4591	1863	12.4386	1090
12.4796	1902	12.4591	1074
12.5001	1964	12.4796	1087
12.5206	1847	12.5001	1071
12.5411	1838	12.5206	1009
12.5616	1915	12.5411	1091
12.5821	1892	12.5616	1105
12.6026	1825	12.5821	1080
12.6231	1912	12.6026	1098
12.6435	1944	12.6231	1039
12.664	1863	12.6435	1000
12.6845	1879	12.664	1013
12.705	1865	12.6845	1019
12.7255	1939	12.705	1041
12.746	1793	12.7255	1005
12.7665	1881	12.746	1058
12.787	1818	12.7665	974
12.8075	1905	12.787	1053
12.828	1898	12.8075	1037
12.8485	1846	12.828	1050
12.869	1913	12.8485	998
12.8895	1895	12.869	1074
12.9099	1867	12.8895	1001
12.9304	1842	12.9099	1040
12.9509	1814	12.9304	1006
12.9714	1877	12.9509	990
12.9919	1902	12.9714	1005
13.0124	1863	12.9919	1088
13.0329	1806	13.0124	983
13.0534	1890	13.0329	993
13.0739	1867	13.0534	917
13.0944	1861	13.0739	1018
13.1149	1848	13.0944	1001
13.1354	1867	13.1149	1008
13.1558	1865	13.1354	998
13.1763	1742	13.1558	999
13.1968	1824	13.1763	946
13.2173	1783	13.1968	931
13.2378	1733	13.2173	954
13.2583	1779	13.2378	909
13.2788	1821	13.2583	957
13.2993	1788	13.2788	1021
13.3198	1781	13.2993	915
13.3403	1754	13.3198	945
13.3608	1766	13.3403	1004
13.3813	1769	13.3608	872
13.4018	1771	13.3813	946
13.4222	1748	13.4018	925
13.4427	1743	13.4222	958
13.4632	1747	13.4427	922
13.4837	1780	13.4632	959
13.5042	1754	13.4837	886
13.5247	1719	13.5042	887
13.5452	1759	13.5247	912
13.5657	1770	13.5452	847
13.5862	1766	13.5657	884
13.6067	1687	13.5862	880
13.6272	1691	13.6067	963
13.6477	1683	13.6272	899
13.6682	1698	13.6477	928
13.6886	1720	13.6682	872
13.7091	1739	13.6886	870
13.7296	1659	13.7091	885
13.7501	1681	13.7296	847
13.7706	1643	13.7501	802
13.7911	1670	13.7706	920
13.8116	1749	13.7911	865
13.8321	1619	13.8116	887
13.8526	1641	13.8321	895
13.8731	1716	13.8526	862
13.8936	1687	13.8731	860
13.9141	1641	13.8936	844
13.9345	1655	13.9141	879
13.955	1608	13.9345	893
13.9755	1594	13.955	798
13.996	1591	13.9755	753
14.0165	1658	13.996	844
14.037	1626	14.0165	860
14.0575	1561	14.037	825
14.078	1670	14.0575	836
14.0985	1503	14.078	815
14.119	1605	14.0985	807
14.1395	1637	14.119	858
14.16	1555	14.1395	836
14.1805	1589	14.16	796
14.2009	1574	14.1805	824
14.2214	1530	14.2009	837
14.2419	1542	14.2214	770
14.2624	1502	14.2419	832
14.2829	1600	14.2624	784
14.3034	1595	14.2829	773
14.3239	1484	14.3034	800
14.3444	1471	14.3239	842
14.3649	1593	14.3444	805
14.3854	1514	14.3649	743
14.4059	1479	14.3854	772
14.4264	1501	14.4059	792
14.4469	1425	14.4264	783
14.4673	1469	14.4469	802
14.4878	1537	14.4673	768
14.5083	1509	14.4878	728
14.5288	1475	14.5083	740
14.5493	1475	14.5288	754
14.5698	1548	14.5493	784
14.5903	1438	14.5698	748
14.6108	1497	14.5903	772
14.6313	1435	14.6108	726
14.6518	1496	14.6313	761
14.6723	1468	14.6518	759
14.6928	1393	14.6723	720
14.7132	1527	14.6928	737
14.7337	1448	14.7132	713
14.7542	1403	14.7337	702
14.7747	1384	14.7542	691
14.7952	1433	14.7747	627
14.8157	1371	14.7952	700
14.8362	1412	14.8157	703
14.8567	1446	14.8362	705
14.8772	1443	14.8567	716
14.8977	1332	14.8772	754
14.9182	1401	14.8977	716
14.9387	1397	14.9182	717
14.9592	1423	14.9387	720
14.9796	1387	14.9592	716
15.0001	1391	14.9796	656
15.0206	1405	15.0001	656
15.0411	1406	15.0206	692
15.0616	1342	15.0411	720
15.0821	1340	15.0616	661
15.1026	1404	15.0821	698
15.1231	1368	15.1026	714
15.1436	1376	15.1231	675
15.1641	1287	15.1436	659
15.1846	1334	15.1641	643
15.2051	1354	15.1846	631
15.2256	1354	15.2051	655
15.246	1347	15.2256	708
15.2665	1350	15.246	678
15.287	1316	15.2665	694
15.3075	1330	15.287	679
15.328	1302	15.3075	659
15.3485	1392	15.328	666
15.369	1258	15.3485	635
15.3895	1310	15.369	621
15.41	1293	15.3895	655
15.4305	1316	15.41	653
15.451	1334	15.4305	614
15.4715	1240	15.451	639
15.4919	1356	15.4715	620
15.5124	1297	15.4919	649
15.5329	1198	15.5124	612
15.5534	1275	15.5329	623
15.5739	1259	15.5534	621
15.5944	1298	15.5739	668
15.6149	1255	15.5944	615
15.6354	1299	15.6149	624
15.6559	1275	15.6354	612
15.6764	1224	15.6559	644
15.6969	1285	15.6764	641
15.7174	1271	15.6969	622
15.7379	1201	15.7174	635
15.7583	1228	15.7379	589
15.7788	1343	15.7583	618
15.7993	1257	15.7788	622
15.8198	1255	15.7993	625
15.8403	1196	15.8198	602
15.8608	1230	15.8403	613
15.8813	1244	15.8608	590
15.9018	1277	15.8813	517
15.9223	1175	15.9018	582
15.9428	1234	15.9223	608
15.9633	1269	15.9428	613
15.9838	1174	15.9633	567
16.0042	1207	15.9838	588
16.0247	1183	16.0042	584
16.0452	1216	16.0247	582
16.0657	1146	16.0452	570
16.0862	1167	16.0657	605
16.1067	1187	16.0862	559
16.1272	1212	16.1067	517
16.1477	1178	16.1272	591
16.1682	1228	16.1477	565
16.1887	1182	16.1682	556
16.2092	1119	16.1887	535
16.2297	1171	16.2092	542
16.2502	1128	16.2297	632
16.2706	1140	16.2502	560
16.2911	1164	16.2706	586
16.3116	1143	16.2911	538
16.3321	1166	16.3116	560
16.3526	1123	16.3321	557
16.3731	1174	16.3526	582
16.3936	1200	16.3731	585
16.4141	1183	16.3936	551
16.4346	1160	16.4141	536
16.4551	1167	16.4346	527
16.4756	1141	16.4551	520
16.4961	1124	16.4756	522
16.5166	1142	16.4961	570
16.537	1162	16.5166	539
16.5575	1185	16.537	539
16.578	1187	16.5575	539
16.5985	1089	16.578	548
16.619	1137	16.5985	534
16.6395	1097	16.619	504
16.66	1139	16.6395	534
16.6805	1096	16.66	508
16.701	1139	16.6805	538
16.7215	1138	16.701	534
16.742	1143	16.7215	559
16.7625	1116	16.742	491
16.7829	1121	16.7625	488
16.8034	1085	16.7829	507
16.8239	1060	16.8034	504
16.8444	1090	16.8239	480
16.8649	1138	16.8444	520
16.8854	1191	16.8649	510
16.9059	1070	16.8854	536
16.9264	1095	16.9059	499
16.9469	1086	16.9264	493
16.9674	1086	16.9469	496
16.9879	1147	16.9674	496
17.0084	1105	16.9879	516
17.0289	1052	17.0084	476
17.0493	1139	17.0289	458
17.0698	1097	17.0493	507
17.0903	1123	17.0698	476
17.1108	1033	17.0903	482
17.1313	1103	17.1108	504
17.1518	1071	17.1313	531
17.1723	1106	17.1518	517
17.1928	1158	17.1723	467
17.2133	1085	17.1928	491
17.2338	1060	17.2133	572
17.2543	1105	17.2338	551
17.2748	1066	17.2543	494
17.2953	1134	17.2748	534
17.3157	1060	17.2953	510
17.3362	1091	17.3157	558
17.3567	1083	17.3362	540
17.3772	1115	17.3567	572
17.3977	1060	17.3772	512
17.4182	1114	17.3977	486
17.4387	1179	17.4182	515
17.4592	1127	17.4387	462
17.4797	1116	17.4592	466
17.5002	1093	17.4797	497
17.5207	1100	17.5002	467
17.5412	1139	17.5207	487
17.5616	1128	17.5412	441
17.5821	1215	17.5616	460
17.6026	1138	17.5821	466
17.6231	1180	17.6026	456
17.6436	1172	17.6231	463
17.6641	1255	17.6436	495
17.6846	1223	17.6641	459
17.7051	1217	17.6846	472
17.7256	1265	17.7051	440
17.7461	1253	17.7256	462
17.7666	1266	17.7461	437
17.7871	1299	17.7666	444
17.8076	1352	17.7871	430
17.828	1269	17.8076	440
17.8485	1351	17.828	474
17.869	1442	17.8485	463
17.8895	1359	17.869	435
17.91	1363	17.8895	462
17.9305	1426	17.91	405
17.951	1423	17.9305	427
17.9715	1370	17.951	417
17.992	1336	17.9715	450
18.0125	1381	17.992	457
18.033	1306	18.0125	446
18.0535	1324	18.033	415
18.074	1286	18.0535	428
18.0944	1215	18.074	447
18.1149	1203	18.0944	429
18.1354	1223	18.1149	432
18.1559	1126	18.1354	452
18.1764	1192	18.1559	430
18.1969	1097	18.1764	442
18.2174	1098	18.1969	433
18.2379	998	18.2174	427
18.2584	1062	18.2379	444
18.2789	1040	18.2584	401
18.2994	979	18.2789	418
18.3199	997	18.2994	435
18.3403	1004	18.3199	432
18.3608	975	18.3403	419
18.3813	1042	18.3608	433
18.4018	998	18.3813	437
18.4223	950	18.4018	427
18.4428	962	18.4223	392
18.4633	1004	18.4428	407
18.4838	990	18.4633	445
18.5043	997	18.4838	437
18.5248	904	18.5043	454
18.5453	1017	18.5248	408
18.5658	904	18.5453	396
18.5863	928	18.5658	413
18.6067	974	18.5863	378
18.6272	951	18.6067	387
18.6477	957	18.6272	405
18.6682	939	18.6477	388
18.6887	975	18.6682	443
18.7092	949	18.6887	393
18.7297	895	18.7092	432
18.7502	912	18.7297	428
18.7707	948	18.7502	393
18.7912	922	18.7707	376
18.8117	911	18.7912	391
18.8322	930	18.8117	432
18.8526	974	18.8322	426
18.8731	940	18.8526	416
18.8936	929	18.8731	408
18.9141	915	18.8936	465
18.9346	920	18.9141	481
18.9551	942	18.9346	448
18.9756	941	18.9551	516
18.9961	979	18.9756	485
19.0166	1003	18.9961	551
19.0371	976	19.0166	593
19.0576	1009	19.0371	675
19.0781	1088	19.0576	741
19.0986	1073	19.0781	809
19.119	1086	19.0986	1033
19.1395	1131	19.119	1196
19.16	1062	19.1395	1442
19.1805	1079	19.16	1784
19.201	1028	19.1805	2190
19.2215	934	19.201	2560
19.242	946	19.2215	2314
19.2625	964	19.242	1790
19.283	890	19.2625	1555
19.3035	950	19.283	964
19.324	916	19.3035	740
19.3445	934	19.324	597
19.365	864	19.3445	544
19.3854	847	19.365	513
19.4059	868	19.3854	463
19.4264	868	19.4059	454
19.4469	923	19.4264	466
19.4674	821	19.4469	447
19.4879	912	19.4674	376
19.5084	883	19.4879	367
19.5289	810	19.5084	398
19.5494	895	19.5289	413
19.5699	908	19.5494	365
19.5904	873	19.5699	380
19.6109	873	19.5904	352
19.6313	879	19.6109	358
19.6518	849	19.6313	401
19.6723	843	19.6518	358
19.6928	830	19.6723	362
19.7133	849	19.6928	338
19.7338	890	19.7133	359
19.7543	945	19.7338	357
19.7748	904	19.7543	376
19.7953	887	19.7748	357
19.8158	800	19.7953	368
19.8363	876	19.8158	325
19.8568	817	19.8363	355
19.8773	841	19.8568	386
19.8977	826	19.8773	352
19.9182	804	19.8977	361
19.9387	863	19.9182	337
19.9592	851	19.9387	364
19.9797	823	19.9592	367
20.0002	805	19.9797	353
20.0207	840	20.0002	365
20.0412	821	20.0207	320
20.0617	806	20.0412	370
20.0822	786	20.0617	326
20.1027	774	20.0822	334
20.1232	830	20.1027	338
20.1437	836	20.1232	319
20.1641	790	20.1437	363
20.1846	814	20.1641	353
20.2051	774	20.1846	368
20.2256	847	20.2051	335
20.2461	827	20.2256	340
20.2666	813	20.2461	346
20.2871	787	20.2666	340
20.3076	853	20.2871	303
20.3281	761	20.3076	329
20.3486	803	20.3281	369
20.3691	762	20.3486	320
20.3896	824	20.3691	299
20.41	782	20.3896	352
20.4305	812	20.41	351
20.451	739	20.4305	312
20.4715	759	20.451	335
20.492	806	20.4715	335
20.5125	770	20.492	329
20.533	809	20.5125	302
20.5535	743	20.533	347
20.574	786	20.5535	361
20.5945	775	20.574	342
20.615	776	20.5945	305
20.6355	742	20.615	313
20.656	724	20.6355	337
20.6764	796	20.656	316
20.6969	752	20.6764	325
20.7174	762	20.6969	340
20.7379	785	20.7174	314
20.7584	735	20.7379	332
20.7789	785	20.7584	322
20.7994	739	20.7789	328
20.8199	718	20.7994	298
20.8404	752	20.8199	316
20.8609	724	20.8404	317
20.8814	752	20.8609	327
20.9019	730	20.8814	347
20.9224	732	20.9019	305
20.9428	737	20.9224	329
20.9633	701	20.9428	314
20.9838	726	20.9633	320
21.0043	765	20.9838	327
21.0248	766	21.0043	294
21.0453	710	21.0248	317
21.0658	709	21.0453	336
21.0863	759	21.0658	299
21.1068	727	21.0863	281
21.1273	779	21.1068	276
21.1478	740	21.1273	309
21.1683	761	21.1478	326
21.1887	772	21.1683	291
21.2092	726	21.1887	314
21.2297	750	21.2092	287
21.2502	733	21.2297	329
21.2707	763	21.2502	303
21.2912	724	21.2707	329
21.3117	769	21.2912	311
21.3322	754	21.3117	292
21.3527	702	21.3322	308
21.3732	739	21.3527	306
21.3937	724	21.3732	297
21.4142	722	21.3937	300
21.4347	705	21.4142	325
21.4551	750	21.4347	290
21.4756	761	21.4551	322
21.4961	717	21.4756	309
21.5166	710	21.4961	281
21.5371	696	21.5166	294
21.5576	727	21.5371	327
21.5781	726	21.5576	309
21.5986	706	21.5781	296
21.6191	729	21.5986	259
21.6396	736	21.6191	278
21.6601	733	21.6396	302
21.6806	716	21.6601	283
21.701	718	21.6806	281
21.7215	793	21.701	297
21.742	735	21.7215	306
21.7625	690	21.742	309
21.783	714	21.7625	278
21.8035	676	21.783	292
21.824	704	21.8035	303
21.8445	696	21.824	301
21.865	750	21.8445	308
21.8855	673	21.865	287
21.906	743	21.8855	292
21.9265	714	21.906	303
21.947	723	21.9265	294
21.9674	773	21.947	255
21.9879	742	21.9674	315
22.0084	727	21.9879	257
22.0289	763	22.0084	301
22.0494	720	22.0289	276
22.0699	767	22.0494	320
22.0904	684	22.0699	291
22.1109	674	22.0904	280
22.1314	724	22.1109	311
22.1519	719	22.1314	313
22.1724	705	22.1519	309
22.1929	706	22.1724	255
22.2134	756	22.1929	281
22.2338	710	22.2134	283
22.2543	723	22.2338	286
22.2748	748	22.2543	337
22.2953	758	22.2748	262
22.3158	718	22.2953	287
22.3363	656	22.3158	275
22.3568	766	22.3363	275
22.3773	744	22.3568	280
22.3978	743	22.3773	276
22.4183	750	22.3978	303
22.4388	724	22.4183	292
22.4593	672	22.4388	259
22.4797	742	22.4593	276
22.5002	756	22.4797	285
22.5207	717	22.5002	270
22.5412	704	22.5207	268
22.5617	706	22.5412	270
22.5822	697	22.5617	258
22.6027	722	22.5822	293
22.6232	689	22.6027	291
22.6437	686	22.6232	292
22.6642	664	22.6437	263
22.6847	742	22.6642	284
22.7052	775	22.6847	299
22.7257	711	22.7052	296
22.7461	700	22.7257	249
22.7666	710	22.7461	265
22.7871	727	22.7666	287
22.8076	724	22.7871	253
22.8281	730	22.8076	277
22.8486	777	22.8281	274
22.8691	752	22.8486	315
22.8896	735	22.8691	262
22.9101	761	22.8896	284
22.9306	766	22.9101	269
22.9511	761	22.9306	260
22.9716	710	22.9511	270
22.9921	779	22.9716	320
23.0125	718	22.9921	260
23.033	726	23.0125	287
23.0535	714	23.033	272
23.074	713	23.0535	323
23.0945	781	23.074	334
23.115	732	23.0945	325
23.1355	740	23.115	273
23.156	759	23.1355	282
23.1765	721	23.156	269
23.197	751	23.1765	282
23.2175	782	23.197	264
23.238	693	23.2175	239
23.2584	749	23.238	272
23.2789	737	23.2584	284
23.2994	707	23.2789	258
23.3199	762	23.2994	274
23.3404	695	23.3199	278
23.3609	766	23.3404	253
23.3814	733	23.3609	253
23.4019	739	23.3814	248
23.4224	751	23.4019	265
23.4429	778	23.4224	231
23.4634	754	23.4429	260
23.4839	805	23.4634	257
23.5044	721	23.4839	270
23.5248	739	23.5044	246
23.5453	747	23.5248	283
23.5658	773	23.5453	279
23.5863	736	23.5658	221
23.6068	768	23.5863	242
23.6273	752	23.6068	260
23.6478	778	23.6273	261
23.6683	745	23.6478	252
23.6888	723	23.6683	274
23.7093	793	23.6888	268
23.7298	753	23.7093	266
23.7503	711	23.7298	245
23.7707	756	23.7503	266
23.7912	770	23.7707	287
23.8117	763	23.7912	256
23.8322	753	23.8117	266
23.8527	803	23.8322	248
23.8732	817	23.8527	231
23.8937	832	23.8732	242
23.9142	806	23.8937	274
23.9347	839	23.9142	292
23.9552	812	23.9347	262
23.9757	773	23.9552	261
23.9962	795	23.9757	252
24.0167	812	23.9962	264
24.0371	778	24.0167	268
24.0576	794	24.0371	253
24.0781	827	24.0576	251
24.0986	870	24.0781	254
24.1191	816	24.0986	250
24.1396	779	24.1191	264
24.1601	786	24.1396	218
24.1806	821	24.1601	252
24.2011	854	24.1806	252
24.2216	843	24.2011	256
24.2421	835	24.2216	242
24.2626	833	24.2421	232
24.2831	842	24.2626	237
24.3035	837	24.2831	251
24.324	831	24.3035	253
24.3445	844	24.324	256
24.365	767	24.3445	247
24.3855	856	24.365	263
24.406	824	24.3855	237
24.4265	887	24.406	267
24.447	860	24.4265	265
24.4675	811	24.447	229
24.488	862	24.4675	221
24.5085	839	24.488	264
24.529	863	24.5085	242
24.5494	828	24.529	249
24.5699	908	24.5494	281
24.5904	846	24.5699	252
24.6109	854	24.5904	263
24.6314	760	24.6109	256
24.6519	819	24.6314	236
24.6724	868	24.6519	253
24.6929	878	24.6724	243
24.7134	841	24.6929	262
24.7339	868	24.7134	201
24.7544	868	24.7339	217
24.7749	852	24.7544	245
24.7954	878	24.7749	242
24.8158	871	24.7954	234
24.8363	885	24.8158	255
24.8568	920	24.8363	222
24.8773	824	24.8568	234
24.8978	908	24.8773	260
24.9183	890	24.8978	207
24.9388	867	24.9183	245
24.9593	880	24.9388	254
24.9798	879	24.9593	240
25.0003	901	24.9798	227
25.0208	919	25.0003	251
25.0413	953	25.0208	244
25.0618	886	25.0413	235
25.0822	868	25.0618	248
25.1027	914	25.0822	214
25.1232	960	25.1027	205
25.1437	934	25.1232	242
25.1642	882	25.1437	236
25.1847	955	25.1642	255
25.2052	939	25.1847	256
25.2257	920	25.2052	242
25.2462	863	25.2257	268
25.2667	952	25.2462	257
25.2872	925	25.2667	233
25.3077	966	25.2872	261
25.3281	958	25.3077	267
25.3486	963	25.3281	249
25.3691	1035	25.3486	287
25.3896	996	25.3691	277
25.4101	1019	25.3896	289
25.4306	1032	25.4101	291
25.4511	1049	25.4306	339
25.4716	1125	25.4511	383
25.4921	1100	25.4716	474
25.5126	1114	25.4921	530
25.5331	1117	25.5126	612
25.5536	1209	25.5331	792
25.5741	1069	25.5536	1140
25.5945	1087	25.5741	1457
25.615	1066	25.5945	1201
25.6355	1026	25.615	874
25.656	993	25.6355	839
25.6765	949	25.656	761
25.697	1044	25.6765	469
25.7175	998	25.697	370
25.738	1064	25.7175	302
25.7585	1048	25.738	262
25.779	1019	25.7585	259
25.7995	1050	25.779	253
25.82	1042	25.7995	258
25.8405	1063	25.82	237
25.8609	1090	25.8405	241
25.8814	1045	25.8609	228
25.9019	1052	25.8814	261
25.9224	1003	25.9019	209
25.9429	1030	25.9224	238
25.9634	1028	25.9429	213
25.9839	1027	25.9634	228
26.0044	1051	25.9839	241
26.0249	1114	26.0044	203
26.0454	1103	26.0249	215
26.0659	1076	26.0454	212
26.0864	1058	26.0659	227
26.1068	1054	26.0864	214
26.1273	1126	26.1068	250
26.1478	1135	26.1273	248
26.1683	1144	26.1478	246
26.1888	1173	26.1683	254
26.2093	1231	26.1888	268
26.2298	1082	26.2093	232
26.2503	1144	26.2298	235
26.2708	1165	26.2503	248
26.2913	1198	26.2708	232
26.3118	1207	26.2913	246
26.3323	1232	26.3118	255
26.3528	1212	26.3323	235
26.3732	1233	26.3528	233
26.3937	1288	26.3732	238
26.4142	1337	26.3937	207
26.4347	1270	26.4142	206
26.4552	1289	26.4347	249
26.4757	1327	26.4552	216
26.4962	1323	26.4757	213
26.5167	1303	26.4962	234
26.5372	1375	26.5167	215
26.5577	1295	26.5372	228
26.5782	1382	26.5577	209
26.5987	1360	26.5782	225
26.6191	1387	26.5987	243
26.6396	1418	26.6191	206
26.6601	1400	26.6396	199
26.6806	1456	26.6601	212
26.7011	1498	26.6806	191
26.7216	1485	26.7011	191
26.7421	1542	26.7216	201
26.7626	1520	26.7421	196
26.7831	1559	26.7626	176
26.8036	1493	26.7831	181
26.8241	1544	26.8036	213
26.8446	1470	26.8241	218
26.8651	1572	26.8446	218
26.8855	1579	26.8651	194
26.906	1636	26.8855	181
26.9265	1618	26.906	197
26.947	1622	26.9265	199
26.9675	1617	26.947	240
26.988	1599	26.9675	205
27.0085	1601	26.988	221
27.029	1614	27.0085	232
27.0495	1646	27.029	203
27.07	1592	27.0495	210
27.0905	1674	27.07	203
27.111	1613	27.0905	191
27.1315	1608	27.111	240
27.1519	1599	27.1315	205
27.1724	1483	27.1519	208
27.1929	1495	27.1724	219
27.2134	1566	27.1929	188
27.2339	1508	27.2134	226
27.2544	1445	27.2339	207
27.2749	1493	27.2544	201
27.2954	1558	27.2749	196
27.3159	1502	27.2954	191
27.3364	1456	27.3159	220
27.3569	1488	27.3364	187
27.3774	1428	27.3569	197
27.3978	1456	27.3774	218
27.4183	1442	27.3978	222
27.4388	1343	27.4183	187
27.4593	1372	27.4388	243
27.4798	1367	27.4593	182
27.5003	1355	27.4798	220
27.5208	1396	27.5003	200
27.5413	1344	27.5208	195
27.5618	1279	27.5413	207
27.5823	1251	27.5618	209
27.6028	1280	27.5823	224
27.6233	1312	27.6028	220
27.6438	1281	27.6233	193
27.6642	1272	27.6438	205
27.6847	1250	27.6642	200
27.7052	1294	27.6847	190
27.7257	1263	27.7052	201
27.7462	1221	27.7257	205
27.7667	1161	27.7462	199
27.7872	1183	27.7667	194
27.8077	1223	27.7872	179
27.8282	1168	27.8077	192
27.8487	1123	27.8282	187
27.8692	1215	27.8487	199
27.8897	1148	27.8692	205
27.9102	1153	27.8897	191
27.9306	1173	27.9102	195
27.9511	1105	27.9306	206
27.9716	1082	27.9511	184
27.9921	1173	27.9716	214
28.0126	1078	27.9921	222
28.0331	1180	28.0126	202
28.0536	1101	28.0331	201
28.0741	1184	28.0536	164
28.0946	1120	28.0741	189
28.1151	1096	28.0946	201
28.1356	1106	28.1151	193
28.1561	1078	28.1356	203
28.1765	1067	28.1561	203
28.197	1159	28.1765	162
28.2175	1092	28.197	177
28.238	1113	28.2175	195
28.2585	1086	28.238	206
28.279	1065	28.2585	161
28.2995	1095	28.279	180
28.32	1102	28.2995	188
28.3405	1095	28.32	209
28.361	1069	28.3405	203
28.3815	1090	28.361	193
28.402	1005	28.3815	179
28.4225	1110	28.402	172
28.4429	1083	28.4225	183
28.4634	1054	28.4429	206
28.4839	1082	28.4634	203
28.5044	1092	28.4839	199
28.5249	1122	28.5044	175
28.5454	1083	28.5249	198
28.5659	1050	28.5454	200
28.5864	1051	28.5659	161
28.6069	1046	28.5864	208
28.6274	1080	28.6069	219
28.6479	1103	28.6274	192
28.6684	1084	28.6479	174
28.6889	1089	28.6684	191
28.7093	1111	28.6889	200
28.7298	1059	28.7093	181
28.7503	1086	28.7298	198
28.7708	1054	28.7503	191
28.7913	1118	28.7708	183
28.8118	1122	28.7913	229
28.8323	1137	28.8118	213
28.8528	1014	28.8323	236
28.8733	1099	28.8528	202
28.8938	1109	28.8733	216
28.9143	1120	28.8938	228
28.9348	1109	28.9143	275
28.9552	1100	28.9348	290
28.9757	1068	28.9552	308
28.9962	1157	28.9757	392
29.0167	1065	28.9962	339
29.0372	1014	29.0167	334
29.0577	1056	29.0372	318
29.0782	1106	29.0577	276
29.0987	1041	29.0782	260
29.1192	1051	29.0987	213
29.1397	1098	29.1192	211
29.1602	1057	29.1397	193
29.1807	1059	29.1602	205
29.2012	1098	29.1807	195
29.2216	1025	29.2012	194
29.2421	1046	29.2216	211
29.2626	1067	29.2421	184
29.2831	1071	29.2626	190
29.3036	1075	29.2831	189
29.3241	1058	29.3036	177
29.3446	1092	29.3241	176
29.3651	1052	29.3446	190
29.3856	1009	29.3651	190
29.4061	1019	29.3856	176
29.4266	1093	29.4061	195
29.4471	1053	29.4266	189
29.4675	1080	29.4471	187
29.488	1058	29.4675	191
29.5085	1032	29.488	190
29.529	1027	29.5085	194
29.5495	983	29.529	191
29.57	1047	29.5495	199
29.5905	1049	29.57	174
29.611	1007	29.5905	213
29.6315	979	29.611	172
29.652	1083	29.6315	197
29.6725	1068	29.652	195
29.693	1075	29.6725	188
29.7135	1036	29.693	176
29.7339	1040	29.7135	182
29.7544	1049	29.7339	203
29.7749	1063	29.7544	166
29.7954	1065	29.7749	183
29.8159	1094	29.7954	179
29.8364	1041	29.8159	182
29.8569	1034	29.8364	167
29.8774	1005	29.8569	182
29.8979	1077	29.8774	184
29.9184	1011	29.8979	209
29.9389	1106	29.9184	193
29.9594	1040	29.9389	205
29.9799	1082	29.9594	183
30.0003	1031	29.9799	206
30.0208	1006	30.0003	180
30.0413	1018	30.0208	191
30.0618	1031	30.0413	191
30.0823	1005	30.0618	179
30.1028	1078	30.0823	206
30.1233	1070	30.1028	179
30.1438	1058	30.1233	184
30.1643	1103	30.1438	178
30.1848	1084	30.1643	185
30.2053	1132	30.1848	202
30.2258	1061	30.2053	205
30.2462	1061	30.2258	201
30.2667	1052	30.2462	175
30.2872	1086	30.2667	204
30.3077	1104	30.2872	175
30.3282	1017	30.3077	189
30.3487	1040	30.3282	209
30.3692	1087	30.3487	208
30.3897	1069	30.3692	214
30.4102	1052	30.3897	209
30.4307	1099	30.4102	170
30.4512	1113	30.4307	205
30.4717	1060	30.4512	209
30.4922	1116	30.4717	235
30.5126	1088	30.4922	203
30.5331	1089	30.5126	235
30.5536	1056	30.5331	277
30.5741	1133	30.5536	272
30.5946	1160	30.5741	285
30.6151	1119	30.5946	298
30.6356	1115	30.6151	316
30.6561	1036	30.6356	334
30.6766	1137	30.6561	306
30.6971	999	30.6766	315
30.7176	1149	30.6971	266
30.7381	1099	30.7176	246
30.7586	1160	30.7381	241
30.779	1028	30.7586	233
30.7995	1083	30.779	236
30.82	1042	30.7995	226
30.8405	1120	30.82	204
30.861	1091	30.8405	192
30.8815	1138	30.861	200
30.902	1100	30.8815	209
30.9225	1078	30.902	221
30.943	1048	30.9225	206
30.9635	1034	30.943	183
30.984	1115	30.9635	196
31.0045	1143	30.984	181
31.0249	1097	31.0045	224
31.0454	1078	31.0249	193
31.0659	1075	31.0454	191
31.0864	1102	31.0659	181
31.1069	1104	31.0864	184
31.1274	1130	31.1069	187
31.1479	1116	31.1274	184
31.1684	1149	31.1479	203
31.1889	1057	31.1684	179
31.2094	1099	31.1889	191
31.2299	1095	31.2094	181
31.2504	1047	31.2299	192
31.2709	1135	31.2504	189
31.2913	1125	31.2709	172
31.3118	1109	31.2913	160
31.3323	1101	31.3118	193
31.3528	1132	31.3323	180
31.3733	1064	31.3528	205
31.3938	1130	31.3733	218
31.4143	1114	31.3938	199
31.4348	1120	31.4143	202
31.4553	1133	31.4348	222
31.4758	1058	31.4553	207
31.4963	1154	31.4758	197
31.5168	1089	31.4963	230
31.5373	1161	31.5168	204
31.5577	1126	31.5373	229
31.5782	1134	31.5577	222
31.5987	1126	31.5782	226
31.6192	1084	31.5987	249
31.6397	1097	31.6192	266
31.6602	1120	31.6397	275
31.6807	1159	31.6602	319
31.7012	1102	31.6807	309
31.7217	1078	31.7012	256
31.7422	1057	31.7217	216
31.7627	1138	31.7422	212
31.7832	1097	31.7627	217
31.8036	1183	31.7832	184
31.8241	1067	31.8036	205
31.8446	1179	31.8241	179
31.8651	1136	31.8446	208
31.8856	1134	31.8651	190
31.9061	1138	31.8856	194
31.9266	1089	31.9061	182
31.9471	1141	31.9266	213
31.9676	1192	31.9471	189
31.9881	1110	31.9676	186
32.0086	1155	31.9881	200
32.0291	1148	32.0086	217
32.0496	1170	32.0291	209
32.07	1163	32.0496	235
32.0905	1164	32.07	251
32.111	1078	32.0905	237
32.1315	1242	32.111	251
32.152	1193	32.1315	274
32.1725	1203	32.152	266
32.193	1202	32.1725	267
32.2135	1248	32.193	249
32.234	1210	32.2135	296
32.2545	1243	32.234	285
32.275	1263	32.2545	347
32.2955	1331	32.275	335
32.3159	1274	32.2955	425
32.3364	1272	32.3159	547
32.3569	1242	32.3364	712
32.3774	1241	32.3569	975
32.3979	1193	32.3774	1429
32.4184	1163	32.3979	1514
32.4389	1198	32.4184	1157
32.4594	1144	32.4389	679
32.4799	1184	32.4594	461
32.5004	1150	32.4799	381
32.5209	1214	32.5004	352
32.5414	1141	32.5209	310
32.5619	1148	32.5414	311
32.5823	1109	32.5619	298
32.6028	1177	32.5823	286
32.6233	1153	32.6028	278
32.6438	1130	32.6233	296
32.6643	1085	32.6438	276
32.6848	1153	32.6643	260
32.7053	1154	32.6848	287
32.7258	1188	32.7053	259
32.7463	1163	32.7258	254
32.7668	1107	32.7463	249
32.7873	1119	32.7668	246
32.8078	1160	32.7873	256
32.8283	1128	32.8078	237
32.8487	1123	32.8283	242
32.8692	1097	32.8487	239
32.8897	1161	32.8692	251
32.9102	1118	32.8897	235
32.9307	1120	32.9102	220
32.9512	1152	32.9307	231
32.9717	1109	32.9512	233
32.9922	1106	32.9717	254
33.0127	1166	32.9922	246
33.0332	1135	33.0127	272
33.0537	1208	33.0332	259
33.0742	1120	33.0537	279
33.0946	1162	33.0742	283
33.1151	1227	33.0946	297
33.1356	1195	33.1151	310
33.1561	1170	33.1356	304
33.1766	1185	33.1561	279
33.1971	1207	33.1766	284
33.2176	1159	33.1971	289
33.2381	1184	33.2176	283
33.2586	1149	33.2381	267
33.2791	1204	33.2586	298
33.2996	1117	33.2791	296
33.3201	1291	33.2996	283
33.3406	1163	33.3201	263
33.361	1232	33.3406	296
33.3815	1182	33.361	291
33.402	1238	33.3815	282
33.4225	1259	33.402	329
33.443	1283	33.4225	267
33.4635	1312	33.443	311
33.484	1272	33.4635	299
33.5045	1382	33.484	340
33.525	1318	33.5045	348
33.5455	1422	33.525	331
33.566	1404	33.5455	389
33.5865	1423	33.566	405
33.607	1540	33.5865	453
33.6274	1504	33.607	486
33.6479	1632	33.6274	527
33.6684	1509	33.6479	556
33.6889	1584	33.6684	529
33.7094	1689	33.6889	515
33.7299	1614	33.7094	589
33.7504	1681	33.7299	588
33.7709	1694	33.7504	646
33.7914	1943	33.7709	642
33.8119	1919	33.7914	727
33.8324	1986	33.8119	798
33.8529	2120	33.8324	937
33.8733	2275	33.8529	1111
33.8938	2318	33.8733	1191
33.9143	2362	33.8938	1476
33.9348	2380	33.9143	1747
33.9553	2474	33.9348	2059
33.9758	2367	33.9553	2529
33.9963	2319	33.9758	2907
34.0168	2307	33.9963	3318
34.0373	2188	34.0168	3166
34.0578	2089	34.0373	2868
34.0783	2073	34.0578	2585
34.0988	1987	34.0783	2441
34.1193	1803	34.0988	2310
34.1397	1858	34.1193	1813
34.1602	1863	34.1397	1528
34.1807	1815	34.1602	1234
34.2012	1780	34.1807	1103
34.2217	1781	34.2012	957
34.2422	1741	34.2217	813
34.2627	1719	34.2422	700
34.2832	1792	34.2627	648
34.3037	1725	34.2832	613
34.3242	1740	34.3037	578
34.3447	1716	34.3242	567
34.3652	1726	34.3447	551
34.3856	1698	34.3652	620
34.4061	1704	34.3856	636
34.4266	1660	34.4061	724
34.4471	1674	34.4266	690
34.4676	1652	34.4471	542
34.4881	1692	34.4676	470
34.5086	1713	34.4881	426
34.5291	1663	34.5086	439
34.5496	1647	34.5291	376
34.5701	1747	34.5496	418
34.5906	1689	34.5701	413
34.6111	1652	34.5906	391
34.6316	1699	34.6111	369
34.652	1744	34.6316	348
34.6725	1756	34.652	371
34.693	1701	34.6725	405
34.7135	1793	34.693	391
34.734	1726	34.7135	384
34.7545	1737	34.734	382
34.775	1698	34.7545	421
34.7955	1771	34.775	396
34.816	1809	34.7955	442
34.8365	1838	34.816	426
34.857	1843	34.8365	450
34.8775	1893	34.857	459
34.898	1946	34.8775	477
34.9184	1877	34.898	553
34.9389	1991	34.9184	616
34.9594	2082	34.9389	639
34.9799	2080	34.9594	708
35.0004	2103	34.9799	835
35.0209	2149	35.0004	917
35.0414	2186	35.0209	1192
35.0619	2089	35.0414	1432
35.0824	2154	35.0619	1689
35.1029	2114	35.0824	2013
35.1234	1981	35.1029	2338
35.1439	2039	35.1234	2732
35.1643	1948	35.1439	3301
35.1848	1951	35.1643	3060
35.2053	1868	35.1848	1985
35.2258	1845	35.2053	1635
35.2463	1816	35.2258	1609
35.2668	1885	35.2463	1645
35.2873	1861	35.2668	1112
35.3078	1880	35.2873	844
35.3283	1872	35.3078	702
35.3488	1891	35.3283	573
35.3693	1901	35.3488	566
35.3898	2006	35.3693	533
35.4103	1947	35.3898	521
35.4307	1988	35.4103	504
35.4512	2092	35.4307	480
35.4717	2104	35.4512	468
35.4922	2093	35.4717	497
35.5127	2235	35.4922	502
35.5332	2249	35.5127	471
35.5537	2301	35.5332	515
35.5742	2317	35.5537	516
35.5947	2399	35.5742	525
35.6152	2436	35.5947	609
35.6357	2599	35.6152	542
35.6562	2701	35.6357	633
35.6767	2828	35.6562	709
35.6971	2912	35.6767	753
35.7176	3082	35.6971	816
35.7381	3285	35.7176	993
35.7586	3509	35.7381	1086
35.7791	3820	35.7586	1313
35.7996	4187	35.7791	1480
35.8201	4593	35.7996	1821
35.8406	4981	35.8201	2330
35.8611	5357	35.8406	3090
35.8816	5835	35.8611	4116
35.9021	5779	35.8816	6034
35.9226	5608	35.9021	8963
35.943	5213	35.9226	13763
35.9635	4721	35.943	21031
35.984	4288	35.9635	25916
36.0045	3996	35.984	18804
36.025	3388	36.0045	10837
36.0455	3018	36.025	10453
36.066	2607	36.0455	12966
36.0865	2419	36.066	11754
36.107	2374	36.0865	6187
36.1275	2192	36.107	3018
36.148	1987	36.1275	2018
36.1685	2028	36.148	1600
36.189	1986	36.1685	1330
36.2094	1955	36.189	1134
36.2299	1872	36.2094	1065
36.2504	1882	36.2299	905
36.2709	1811	36.2504	844
36.2914	1793	36.2709	793
36.3119	1805	36.2914	685
36.3324	1770	36.3119	638
36.3529	1684	36.3324	603
36.3734	1669	36.3529	616
36.3939	1786	36.3734	564
36.4144	1724	36.3939	587
36.4349	1664	36.4144	523
36.4554	1676	36.4349	563
36.4758	1676	36.4554	537
36.4963	1692	36.4758	550
36.5168	1674	36.4963	559
36.5373	1667	36.5168	538
36.5578	1671	36.5373	578
36.5783	1685	36.5578	616
36.5988	1715	36.5783	673
36.6193	1636	36.5988	617
36.6398	1765	36.6193	735
36.6603	1775	36.6398	862
36.6808	1783	36.6603	960
36.7013	1773	36.6808	1109
36.7217	1752	36.7013	1242
36.7422	1716	36.7217	1359
36.7627	1699	36.7422	1626
36.7832	1653	36.7627	1647
36.8037	1542	36.7832	1421
36.8242	1509	36.8037	1363
36.8447	1551	36.8242	1279
36.8652	1436	36.8447	1244
36.8857	1382	36.8652	1123
36.9062	1502	36.8857	882
36.9267	1383	36.9062	782
36.9472	1413	36.9267	640
36.9677	1393	36.9472	603
36.9881	1368	36.9677	617
37.0086	1451	36.9881	549
37.0291	1428	37.0086	529
37.0496	1477	37.0291	480
37.0701	1468	37.0496	451
37.0906	1358	37.0701	444
37.1111	1500	37.0906	465
37.1316	1422	37.1111	431
37.1521	1475	37.1316	435
37.1726	1435	37.1521	480
37.1931	1510	37.1726	460
37.2136	1487	37.1931	505
37.234	1479	37.2136	495
37.2545	1488	37.234	538
37.275	1472	37.2545	544
37.2955	1509	37.275	622
37.316	1535	37.2955	658
37.3365	1412	37.316	679
37.357	1452	37.3365	681
37.3775	1492	37.357	607
37.398	1536	37.3775	548
37.4185	1466	37.398	591
37.439	1530	37.4185	620
37.4595	1576	37.439	627
37.48	1669	37.4595	643
37.5004	1611	37.48	725
37.5209	1642	37.5004	884
37.5414	1532	37.5209	1064
37.5619	1553	37.5414	1404
37.5824	1511	37.5619	1768
37.6029	1524	37.5824	2043
37.6234	1482	37.6029	1701
37.6439	1550	37.6234	1253
37.6644	1524	37.6439	878
37.6849	1465	37.6644	736
37.7054	1486	37.6849	742
37.7259	1488	37.7054	760
37.7464	1448	37.7259	799
37.7668	1459	37.7464	928
37.7873	1496	37.7668	1086
37.8078	1445	37.7873	975
37.8283	1478	37.8078	758
37.8488	1375	37.8283	657
37.8693	1372	37.8488	700
37.8898	1408	37.8693	728
37.9103	1412	37.8898	654
37.9308	1324	37.9103	516
37.9513	1447	37.9308	496
37.9718	1357	37.9513	491
37.9923	1389	37.9718	453
38.0127	1398	37.9923	437
38.0332	1440	38.0127	402
38.0537	1418	38.0332	436
38.0742	1402	38.0537	445
38.0947	1380	38.0742	413
38.1152	1394	38.0947	431
38.1357	1417	38.1152	470
38.1562	1486	38.1357	452
38.1767	1453	38.1562	455
38.1972	1475	38.1767	452
38.2177	1478	38.1972	492
38.2382	1422	38.2177	448
38.2587	1535	38.2382	474
38.2791	1503	38.2587	483
38.2996	1577	38.2791	521
38.3201	1577	38.2996	495
38.3406	1531	38.3201	540
38.3611	1651	38.3406	508
38.3816	1639	38.3611	545
38.4021	1615	38.3816	603
38.4226	1707	38.4021	557
38.4431	1761	38.4226	597
38.4636	1804	38.4431	626
38.4841	1786	38.4636	664
38.5046	1893	38.4841	712
38.5251	2001	38.5046	739
38.5455	1951	38.5251	782
38.566	1981	38.5455	806
38.5865	2171	38.566	851
38.607	2196	38.5865	941
38.6275	2406	38.607	990
38.648	2466	38.6275	1100
38.6685	2568	38.648	1232
38.689	2665	38.6685	1397
38.7095	2842	38.689	1534
38.73	3140	38.7095	1768
38.7505	3300	38.73	1898
38.771	3480	38.7505	2446
38.7914	3716	38.771	2777
38.8119	4136	38.7914	2998
38.8324	4517	38.8119	3688
38.8529	4809	38.8324	4216
38.8734	5272	38.8529	5260
38.8939	5557	38.8734	6214
38.9144	5696	38.8939	7647
38.9349	5820	38.9144	9776
38.9554	5896	38.9349	12388
38.9759	5725	38.9554	16011
38.9964	5479	38.9759	18479
39.0169	5041	38.9964	19099
39.0374	4788	39.0169	19275
39.0578	4312	39.0374	18990
39.0783	3965	39.0578	17411
39.0988	3626	39.0783	15874
39.1193	3162	39.0988	14218
39.1398	2926	39.1193	12448
39.1603	2704	39.1398	10559
39.1808	2521	39.1603	8518
39.2013	2397	39.1808	6641
39.2218	2216	39.2013	5482
39.2423	2139	39.2218	4473
39.2628	2062	39.2423	3638
39.2833	1988	39.2628	3136
39.3038	1936	39.2833	2556
39.3242	1899	39.3038	2413
39.3447	1839	39.3242	2049
39.3652	1813	39.3447	1662
39.3857	1846	39.3652	1521
39.4062	1844	39.3857	1342
39.4267	1895	39.4062	1186
39.4472	1804	39.4267	1104
39.4677	1751	39.4472	1084
39.4882	1874	39.4677	922
39.5087	1860	39.4882	859
39.5292	1784	39.5087	837
39.5497	1781	39.5292	763
39.5701	1806	39.5497	760
39.5906	1751	39.5701	693
39.6111	1800	39.5906	660
39.6316	1768	39.6111	697
39.6521	1688	39.6316	607
39.6726	1715	39.6521	569
39.6931	1845	39.6726	571
39.7136	1769	39.6931	569
39.7341	1779	39.7136	557
39.7546	1816	39.7341	543
39.7751	1778	39.7546	538
39.7956	1735	39.7751	550
39.8161	1782	39.7956	576
39.8365	1806	39.8161	574
39.857	1764	39.8365	550
39.8775	1783	39.857	550
39.898	1735	39.8775	636
39.9185	1809	39.898	665
39.939	1902	39.9185	701
39.9595	1758	39.939	763
39.98	1686	39.9595	776
40.0005	1804	39.98	631
40.021	1741	40.0005	531
40.0415	1758	40.021	512
40.062	1794	40.0415	470
40.0824	1777	40.062	416
40.1029	1773	40.0824	410
40.1234	1722	40.1029	408
40.1439	1801	40.1234	377
40.1644	1851	40.1439	336
40.1849	1781	40.1644	415
40.2054	1796	40.1849	368
40.2259	1805	40.2054	403
40.2464	1786	40.2259	407
40.2669	1768	40.2464	426
40.2874	1755	40.2669	414
40.3079	1823	40.2874	372
40.3284	1834	40.3079	327
40.3488	1857	40.3284	319
40.3693	1756	40.3488	333
40.3898	1851	40.3693	371
40.4103	1885	40.3898	349
40.4308	1846	40.4103	362
40.4513	1774	40.4308	320
40.4718	1816	40.4513	338
40.4923	1902	40.4718	347
40.5128	1816	40.4923	358
40.5333	1872	40.5128	336
40.5538	1853	40.5333	345
40.5743	2027	40.5538	365
40.5948	1975	40.5743	353
40.6152	1924	40.5948	317
40.6357	1913	40.6152	296
40.6562	2037	40.6357	326
40.6767	1948	40.6562	333
40.6972	2028	40.6767	347
40.7177	2016	40.6972	308
40.7382	2003	40.7177	294
40.7587	2066	40.7382	331
40.7792	2094	40.7587	337
40.7997	2007	40.7792	355
40.8202	2090	40.7997	325
40.8407	2032	40.8202	337
40.8611	2044	40.8407	364
40.8816	2023	40.8611	353
40.9021	2045	40.8816	333
40.9226	2208	40.9021	357
40.9431	2146	40.9226	344
40.9636	2164	40.9431	331
40.9841	2144	40.9636	312
41.0046	2200	40.9841	371
41.0251	2200	41.0046	377
41.0456	2146	41.0251	365
41.0661	2224	41.0456	354
41.0866	2252	41.0661	313
41.1071	2236	41.0866	336
41.1275	2182	41.1071	394
41.148	2202	41.1275	404
41.1685	2272	41.148	366
41.189	2308	41.1685	435
41.2095	2389	41.189	396
41.23	2382	41.2095	408
41.2505	2553	41.23	416
41.271	2649	41.2505	468
41.2915	2621	41.271	470
41.312	2466	41.2915	479
41.3325	2657	41.312	545
41.353	2683	41.3325	558
41.3735	2777	41.353	609
41.3939	2982	41.3735	662
41.4144	2985	41.3939	685
41.4349	3135	41.4144	817
41.4554	3242	41.4349	881
41.4759	3457	41.4554	965
41.4964	3626	41.4759	1125
41.5169	3920	41.4964	1202
41.5374	4234	41.5169	1419
41.5579	4534	41.5374	1603
41.5784	4754	41.5579	1866
41.5989	5035	41.5784	2156
41.6194	5531	41.5989	2619
41.6398	6350	41.6194	3199
41.6603	6791	41.6398	4090
41.6808	7029	41.6603	5300
41.7013	7021	41.6808	7509
41.7218	6741	41.7013	10944
41.7423	6343	41.7218	16361
41.7628	6003	41.7423	24192
41.7833	5407	41.7628	32213
41.8038	4901	41.7833	27166
41.8243	4553	41.8038	16724
41.8448	4135	41.8243	13735
41.8653	3636	41.8448	14674
41.8858	3205	41.8653	17835
41.9062	2837	41.8858	16589
41.9267	2663	41.9062	9917
41.9472	2516	41.9267	6085
41.9677	2332	41.9472	4302
41.9882	2249	41.9677	3354
42.0087	2227	41.9882	2712
42.0292	2113	42.0087	2179
42.0497	2026	42.0292	1857
42.0702	2049	42.0497	1608
42.0907	2055	42.0702	1328
42.1112	1908	42.0907	1233
42.1317	1963	42.1112	1109
42.1522	1843	42.1317	956
42.1726	1888	42.1522	832
42.1931	1854	42.1726	767
42.2136	1840	42.1931	696
42.2341	1810	42.2136	678
42.2546	1819	42.2341	625
42.2751	1749	42.2546	610
42.2956	1688	42.2751	530
42.3161	1678	42.2956	492
42.3366	1752	42.3161	515
42.3571	1650	42.3366	446
42.3776	1683	42.3571	432
42.3981	1636	42.3776	429
42.4185	1718	42.3981	361
42.439	1638	42.4185	384
42.4595	1609	42.439	391
42.48	1755	42.4595	367
42.5005	1679	42.48	348
42.521	1653	42.5005	340
42.5415	1594	42.521	342
42.562	1610	42.5415	340
42.5825	1605	42.562	328
42.603	1543	42.5825	314
42.6235	1606	42.603	296
42.644	1562	42.6235	307
42.6645	1613	42.644	308
42.6849	1567	42.6645	289
42.7054	1563	42.6849	296
42.7259	1634	42.7054	278
42.7464	1561	42.7259	274
42.7669	1538	42.7464	287
42.7874	1602	42.7669	290
42.8079	1636	42.7874	315
42.8284	1531	42.8079	298
42.8489	1573	42.8284	335
42.8694	1585	42.8489	302
42.8899	1465	42.8694	300
42.9104	1571	42.8899	311
42.9308	1608	42.9104	282
42.9513	1599	42.9308	294
42.9718	1497	42.9513	290
42.9923	1555	42.9718	270
43.0128	1541	42.9923	282
43.0333	1607	43.0128	293
43.0538	1603	43.0333	278
43.0743	1602	43.0538	295
43.0948	1631	43.0743	289
43.1153	1631	43.0948	310
43.1358	1533	43.1153	307
43.1563	1639	43.1358	312
43.1768	1662	43.1563	291
43.1972	1659	43.1768	343
43.2177	1730	43.1972	351
43.2382	1685	43.2177	405
43.2587	1759	43.2382	429
43.2792	1718	43.2587	558
43.2997	1842	43.2792	713
43.3202	1730	43.2997	914
43.3407	1725	43.3202	1360
43.3612	1623	43.3407	1934
43.3817	1603	43.3612	1913
43.4022	1558	43.3817	1281
43.4227	1580	43.4022	930
43.4432	1483	43.4227	888
43.4636	1509	43.4432	1152
43.4841	1470	43.4636	1277
43.5046	1410	43.4841	1020
43.5251	1435	43.5046	701
43.5456	1466	43.5251	485
43.5661	1443	43.5456	446
43.5866	1438	43.5661	454
43.6071	1373	43.5866	398
43.6276	1473	43.6071	372
43.6481	1434	43.6276	347
43.6686	1375	43.6481	354
43.6891	1433	43.6686	298
43.7095	1370	43.6891	287
43.73	1355	43.7095	272
43.7505	1290	43.73	243
43.771	1310	43.7505	238
43.7915	1383	43.771	226
43.812	1287	43.7915	209
43.8325	1366	43.812	232
43.853	1300	43.8325	219
43.8735	1310	43.853	211
43.894	1320	43.8735	184
43.9145	1300	43.894	222
43.935	1274	43.9145	189
43.9555	1298	43.935	216
43.9759	1364	43.9555	218
43.9964	1287	43.9759	179
44.0169	1233	43.9964	203
44.0374	1262	44.0169	208
44.0579	1233	44.0374	158
44.0784	1254	44.0579	174
44.0989	1235	44.0784	171
44.1194	1281	44.0989	175
44.1399	1261	44.1194	165
44.1604	1221	44.1399	192
44.1809	1264	44.1604	169
44.2014	1206	44.1809	184
44.2219	1217	44.2014	179
44.2423	1233	44.2219	182
44.2628	1237	44.2423	194
44.2833	1147	44.2628	190
44.3038	1206	44.2833	163
44.3243	1219	44.3038	174
44.3448	1160	44.3243	167
44.3653	1166	44.3448	187
44.3858	1225	44.3653	146
44.4063	1166	44.3858	181
44.4268	1121	44.4063	184
44.4473	1163	44.4268	203
44.4678	1195	44.4473	155
44.4882	1109	44.4678	184
44.5087	1233	44.4882	200
44.5292	1137	44.5087	169
44.5497	1124	44.5292	166
44.5702	1188	44.5497	172
44.5907	1135	44.5702	188
44.6112	1114	44.5907	177
44.6317	1095	44.6112	163
44.6522	1111	44.6317	176
44.6727	1160	44.6522	195
44.6932	1119	44.6727	177
44.7137	1197	44.6932	182
44.7342	1128	44.7137	181
44.7546	1186	44.7342	208
44.7751	1153	44.7546	209
44.7956	1164	44.7751	206
44.8161	1132	44.7956	212
44.8366	1177	44.8161	221
44.8571	1144	44.8366	250
44.8776	1173	44.8571	285
44.8981	1103	44.8776	313
44.9186	1212	44.8981	335
44.9391	1174	44.9186	356
44.9596	1126	44.9391	407
44.9801	1090	44.9596	455
45.0006	1144	44.9801	495
45.021	1137	45.0006	468
45.0415	1069	45.021	425
45.062	1154	45.0415	397
45.0825	1146	45.062	425
45.103	1037	45.0825	387
45.1235	1087	45.103	375
45.144	1108	45.1235	330
45.1645	1029	45.144	316
45.185	1051	45.1645	268
45.2055	1046	45.185	248
45.226	1108	45.2055	221
45.2465	1029	45.226	228
45.2669	989	45.2465	184
45.2874	1005	45.2669	195
45.3079	1027	45.2874	187
45.3284	1045	45.3079	165
45.3489	1064	45.3284	185
45.3694	1003	45.3489	160
45.3899	994	45.3694	143
45.4104	1060	45.3899	159
45.4309	1061	45.4104	156
45.4514	1031	45.4309	144
45.4719	1018	45.4514	158
45.4924	999	45.4719	143
45.5129	945	45.4924	151
45.5333	992	45.5129	155
45.5538	987	45.5333	162
45.5743	987	45.5538	160
45.5948	986	45.5743	143
45.6153	932	45.5948	181
45.6358	950	45.6153	161
45.6563	991	45.6358	147
45.6768	998	45.6563	170
45.6973	948	45.6768	146
45.7178	970	45.6973	126
45.7383	911	45.7178	142
45.7588	1019	45.7383	163
45.7792	919	45.7588	148
45.7997	992	45.7792	157
45.8202	955	45.7997	149
45.8407	949	45.8202	130
45.8612	974	45.8407	128
45.8817	925	45.8612	138
45.9022	962	45.8817	158
[truncated: 689 more rows]

## Sheet: figure 2c
	CNF		CNF-Fe		TOCNF		TOCNF-Fe
Wavenumber (cm-1)		Wavenumber (cm-1)		Wavenumber (cm-1)		Wavenumber (cm-1)
649.781	0.98627	649.781	1.03119	649.781	0.92541	649.781	1.08506
651.213	0.98627	651.213	1.03119	651.213	0.92541	651.213	1.08506
652.644	0.98627	652.644	1.03119	652.644	0.92541	652.644	1.08506
654.075	0.98627	654.075	1.03119	654.075	0.92541	654.075	1.08506
655.506	0.98627	655.506	1.03119	655.506	0.92541	655.506	1.08506
656.938	0.98627	656.938	1.03119	656.938	0.92541	656.938	1.08506
658.369	0.98627	658.369	1.03119	658.369	0.92541	658.369	1.08506
659.8	0.98627	659.8	1.03119	659.8	0.92541	659.8	1.08506
661.231	0.98627	661.231	1.03119	661.231	0.92541	661.231	1.08506
662.663	0.98627	662.663	1.03119	662.663	0.92541	662.663	1.08506
664.094	0.98627	664.094	1.03119	664.094	0.92541	664.094	1.08506
665.525	0.98627	665.525	1.03119	665.525	0.92541	665.525	1.08506
666.956	0.98627	666.956	1.03119	666.956	0.92541	666.956	1.08506
668.388	0.97591	668.388	1.02759	668.388	0.90654	668.388	1.07431
669.819	0.97025	669.819	1.02452	669.819	0.8979	669.819	1.06753
671.25	0.96921	671.25	1.02204	671.25	0.89862	671.25	1.06453
672.681	0.97227	672.681	1.02016	672.681	0.90699	672.681	1.06478
674.112	0.97861	674.112	1.0189	674.112	0.92087	674.112	1.06745
675.544	0.98724	675.544	1.01823	675.544	0.93804	675.544	1.07161
676.975	0.99708	676.975	1.01808	676.975	0.95645	676.975	1.07634
678.406	1.00704	678.406	1.01823	678.406	0.97423	678.406	1.08089
679.837	1.01615	679.837	1.01828	679.837	0.98972	679.837	1.08466
681.269	1.02359	681.269	1.01772	681.269	1.00156	681.269	1.0872
682.7	1.02884	682.7	1.0163	682.7	1.00879	682.7	1.08828
684.131	1.03171	684.131	1.0144	684.131	1.011	684.131	1.08779
685.562	1.03218	685.562	1.01288	685.562	1.00824	685.562	1.08569
686.994	1.03025	686.994	1.01226	686.994	1.00077	686.994	1.08189
688.425	1.02577	688.425	1.01216	688.425	0.98872	688.425	1.07643
689.856	1.01868	689.856	1.01187	689.856	0.97213	689.856	1.06943
691.287	1.0092	691.287	1.01113	691.287	0.95125	691.287	1.06113
692.719	0.99775	692.719	1.01011	692.719	0.92671	692.719	1.05174
694.15	0.98476	694.15	1.00891	694.15	0.89947	694.15	1.04149
695.581	0.97062	695.581	1.00748	695.581	0.8707	695.581	1.03071
697.012	0.95567	697.012	1.00567	697.012	0.8416	697.012	1.01988
698.443	0.94033	698.443	1.00344	698.443	0.81324	698.443	1.00944
699.875	0.92506	699.875	1.0008	699.875	0.78643	699.875	0.99966
701.306	0.91036	701.306	0.99784	701.306	0.76173	701.306	0.99067
702.737	0.8967	702.737	0.99468	702.737	0.73959	702.737	0.98259
704.168	0.88453	704.168	0.99143	704.168	0.72046	704.168	0.97552
705.6	0.87422	705.6	0.9882	705.6	0.7048	705.6	0.96957
707.031	0.86603	707.031	0.98505	707.031	0.69291	707.031	0.96477
708.462	0.86016	708.462	0.982	708.462	0.68497	708.462	0.96115
709.893	0.85669	709.893	0.97908	709.893	0.68106	709.893	0.95872
711.325	0.85568	711.325	0.97629	711.325	0.68128	711.325	0.95751
712.756	0.85716	712.756	0.97363	712.756	0.6857	712.756	0.95753
714.187	0.8611	714.187	0.97117	714.187	0.69427	714.187	0.95882
715.618	0.8674	715.618	0.96899	715.618	0.70677	715.618	0.96136
717.05	0.87585	717.05	0.96719	717.05	0.72285	717.05	0.96505
718.481	0.88616	718.481	0.96576	718.481	0.74208	718.481	0.96963
719.912	0.89797	719.912	0.96467	719.912	0.764	719.912	0.97483
721.343	0.91088	721.343	0.96389	721.343	0.78801	721.343	0.98048
722.774	0.92447	722.774	0.96335	722.774	0.81341	722.774	0.98645
724.206	0.93831	724.206	0.96306	724.206	0.83946	724.206	0.99265
725.637	0.95196	725.637	0.96301	725.637	0.86544	725.637	0.99886
727.068	0.96505	727.068	0.96319	727.068	0.89069	727.068	1.00481
728.499	0.97721	728.499	0.96356	728.499	0.91466	728.499	1.01021
729.931	0.98816	729.931	0.96408	729.931	0.93686	729.931	1.01485
731.362	0.99771	731.362	0.96467	731.362	0.95695	731.362	1.01865
732.793	1.00573	732.793	0.96525	732.793	0.97461	732.793	1.02154
734.224	1.01222	734.224	0.96572	734.224	0.98962	734.224	1.02351
735.656	1.01699	735.656	0.96598	735.656	1.00124	735.656	1.02425
737.087	1.02021	737.087	0.96598	737.087	1.00975	737.087	1.02395
738.518	1.02205	738.518	0.96566	738.518	1.01555	738.518	1.02285
739.949	1.02266	739.949	0.96498	739.949	1.01904	739.949	1.02116
741.381	1.02221	741.381	0.96384	741.381	1.02064	741.381	1.01907
742.812	1.02085	742.812	0.96222	742.812	1.0208	742.812	1.01674
744.243	1.01882	744.243	0.96014	744.243	1.02006	744.243	1.0144
745.674	1.01634	745.674	0.95764	745.674	1.01893	745.674	1.01224
747.106	1.01362	747.106	0.95477	747.106	1.0179	747.106	1.01045
748.537	1.01078	748.537	0.95155	748.537	1.0173	748.537	1.00917
749.968	1.00791	749.968	0.94801	749.968	1.01735	749.968	1.00845
751.399	1.00506	751.399	0.94416	751.399	1.0182	751.399	1.0083
752.83	1.0023	752.83	0.94003	752.83	1.01995	752.83	1.0088
754.262	0.9997	754.262	0.93568	754.262	1.02261	754.262	1.01006
755.693	0.99728	755.693	0.93119	755.693	1.02609	755.693	1.01215
757.124	0.99499	757.124	0.9266	757.124	1.03022	757.124	1.01497
758.555	0.99275	758.555	0.92196	758.555	1.03479	758.555	1.01832
759.987	0.99052	759.987	0.91736	759.987	1.03959	759.987	1.02189
761.418	0.98836	761.418	0.91295	761.418	1.04446	761.418	1.02535
762.849	0.98635	762.849	0.90892	762.849	1.04928	762.849	1.02843
764.28	0.98455	764.28	0.90541	764.28	1.05393	764.28	1.03094
765.712	0.98297	765.712	0.90249	765.712	1.05824	765.712	1.03275
767.143	0.98162	767.143	0.90024	767.143	1.06199	767.143	1.03373
768.574	0.98055	768.574	0.89883	768.574	1.06491	768.574	1.03374
770.005	0.97982	770.005	0.89843	770.005	1.06675	770.005	1.03269
771.437	0.97973	771.437	0.89915	771.437	1.06818	771.437	1.03098
772.868	0.98032	772.868	0.90097	772.868	1.06921	772.868	1.02867
774.299	0.98156	774.299	0.90382	774.299	1.06987	774.299	1.0258
775.73	0.98343	775.73	0.90755	775.73	1.07018	775.73	1.02238
777.161	0.98585	777.161	0.912	777.161	1.07013	777.161	1.01851
778.593	0.98873	778.593	0.91699	778.593	1.06967	778.593	1.01438
780.024	0.99192	780.024	0.92233	780.024	1.06874	780.024	1.01021
781.455	0.9953	781.455	0.92786	781.455	1.06727	781.455	1.00617
782.886	0.99873	782.886	0.93343	782.886	1.06492	782.886	1.00238
784.318	1.00208	784.318	0.93888	784.318	1.06183	784.318	0.99898
785.749	1.00524	785.749	0.94409	785.749	1.05811	785.749	0.99606
787.18	1.0079	787.18	0.94894	787.18	1.05385	787.18	0.99365
788.611	1.00999	788.611	0.95334	788.611	1.04911	788.611	0.99186
790.043	1.01147	790.043	0.95721	790.043	1.04393	790.043	0.99072
791.474	1.01229	791.474	0.96049	791.474	1.03838	791.474	0.99024
792.905	1.01249	792.905	0.9632	792.905	1.03252	792.905	0.99037
794.336	1.01218	794.336	0.96542	794.336	1.02649	794.336	0.99105
795.768	1.0115	795.768	0.96732	795.768	1.02039	795.768	0.99223
797.199	1.01056	797.199	0.96898	797.199	1.01435	797.199	0.99384
798.63	1.00944	798.63	0.97044	798.63	1.00843	798.63	0.99576
800.061	1.00822	800.061	0.97179	800.061	1.00274	800.061	0.99788
801.493	1.00702	801.493	0.97316	801.493	0.99737	801.493	1.00017
802.924	1.00598	802.924	0.97472	802.924	0.99245	802.924	1.00259
804.355	1.00522	804.355	0.97653	804.355	0.98803	804.355	1.00513
805.786	1.00476	805.786	0.97857	805.786	0.98414	805.786	1.00773
807.217	1.00462	807.217	0.98076	807.217	0.98078	807.217	1.01036
808.649	1.00478	808.649	0.98304	808.649	0.97793	808.649	1.01298
810.08	1.00524	810.08	0.98536	810.08	0.97555	810.08	1.01561
811.511	1.00596	811.511	0.98766	811.511	0.97359	811.511	1.01825
812.942	1.00687	812.942	0.98988	812.942	0.97198	812.942	1.02092
814.374	1.00792	814.374	0.992	814.374	0.97067	814.374	1.0236
815.805	1.00906	815.805	0.99403	815.805	0.96961	815.805	1.02624
817.236	1.01023	817.236	0.99598	817.236	0.96872	817.236	1.02881
818.667	1.01135	818.667	0.99786	818.667	0.96837	818.667	1.03126
820.099	1.01232	820.099	0.99961	820.099	0.9686	820.099	1.03359
821.53	1.01298	821.53	1.00114	821.53	0.96943	821.53	1.03576
822.961	1.01346	822.961	1.00229	822.961	0.97084	822.961	1.03783
824.392	1.01368	824.392	1.00292	824.392	0.97279	824.392	1.03979
825.824	1.01358	825.824	1.00294	825.824	0.97522	825.824	1.04164
827.255	1.01313	827.255	1.0023	827.255	0.978	827.255	1.04337
828.686	1.01233	828.686	1.00101	828.686	0.98098	828.686	1.04492
830.117	1.01121	830.117	0.99916	830.117	0.98405	830.117	1.0462
831.548	1.00982	831.548	0.99686	831.548	0.98711	831.548	1.04709
832.98	1.00826	832.98	0.99428	832.98	0.99006	832.98	1.0475
834.411	1.00662	834.411	0.99162	834.411	0.99282	834.411	1.04739
835.842	1.00501	835.842	0.98904	835.842	0.99532	835.842	1.04673
837.273	1.00347	837.273	0.98669	837.273	0.99747	837.273	1.04552
838.705	1.00194	838.705	0.98456	838.705	0.9992	838.705	1.04345
840.136	1.00052	840.136	0.98281	840.136	1.00039	840.136	1.04071
841.567	0.99927	841.567	0.98158	841.567	1.00095	841.567	1.0375
842.998	0.99828	842.998	0.98093	842.998	1.00081	842.998	1.03398
844.43	0.99756	844.43	0.98091	844.43	0.9999	844.43	1.03029
845.861	0.99714	845.861	0.98154	845.861	0.99817	845.861	1.02655
847.292	0.99703	847.292	0.98284	847.292	0.9956	847.292	1.02286
848.723	0.99723	848.723	0.98482	848.723	0.99223	848.723	1.01935
850.155	0.99776	850.155	0.98745	850.155	0.98808	850.155	1.0161
851.586	0.9986	851.586	0.99067	851.586	0.98319	851.586	1.01316
853.017	0.99955	853.017	0.99433	853.017	0.9776	853.017	1.01053
854.448	1.00056	854.448	0.9982	854.448	0.97134	854.448	1.00826
855.88	1.00153	855.88	1.002	855.88	0.96442	855.88	1.0064
857.311	1.00238	857.311	1.0055	857.311	0.95684	857.311	1.00498
858.742	1.00304	858.742	1.00854	858.742	0.94856	858.742	1.00396
860.173	1.0035	860.173	1.01104	860.173	0.93957	860.173	1.00331
861.604	1.00375	861.604	1.01298	861.604	0.92981	861.604	1.00296
863.036	1.00381	863.036	1.01431	863.036	0.91928	863.036	1.00285
864.467	1.00371	864.467	1.01515	864.467	0.90799	864.467	1.00284
865.898	1.00348	865.898	1.01563	865.898	0.89591	865.898	1.00277
867.329	1.00312	867.329	1.01581	867.329	0.883	867.329	1.00243
868.761	1.00256	868.761	1.01571	868.761	0.86921	868.761	1.00153
870.192	1.00169	870.192	1.01529	870.192	0.85446	870.192	0.99979
871.623	1.00037	871.623	1.01441	871.623	0.83866	871.623	0.99689
873.054	0.99841	873.054	1.01294	873.054	0.82175	873.054	0.9925
874.486	0.99583	874.486	1.01091	874.486	0.80366	874.486	0.98675
875.917	0.99253	875.917	1.00816	875.917	0.78439	875.917	0.97944
877.348	0.98839	877.348	1.00456	877.348	0.76397	877.348	0.9704
878.779	0.98336	878.779	0.99996	878.779	0.74251	878.779	0.95954
880.211	0.97746	880.211	0.9943	880.211	0.72021	880.211	0.94688
881.642	0.97077	881.642	0.98754	881.642	0.69741	881.642	0.93257
883.073	0.96345	883.073	0.97977	883.073	0.67452	883.073	0.91686
884.504	0.95571	884.504	0.97117	884.504	0.65199	884.504	0.90014
885.935	0.94778	885.935	0.96199	885.935	0.63026	885.935	0.88291
887.367	0.93991	887.367	0.9526	887.367	0.60975	887.367	0.86575
888.798	0.93247	888.798	0.94335	888.798	0.59084	888.798	0.84936
890.229	0.9257	890.229	0.93464	890.229	0.57383	890.229	0.83437
891.66	0.91981	891.66	0.92684	891.66	0.55892	891.66	0.82134
893.092	0.91496	893.092	0.92029	893.092	0.54622	893.092	0.81076
894.523	0.91129	894.523	0.91529	894.523	0.53578	894.523	0.80299
895.954	0.9089	895.954	0.91207	895.954	0.52759	895.954	0.7983
897.385	0.90786	897.385	0.91078	897.385	0.52161	897.385	0.79679
898.817	0.90822	898.817	0.91161	898.817	0.51775	898.817	0.79841
900.248	0.90997	900.248	0.91454	900.248	0.51588	900.248	0.80293
901.679	0.91302	901.679	0.91948	901.679	0.51571	901.679	0.80998
903.11	0.91721	903.11	0.92602	903.11	0.51688	903.11	0.81902
904.542	0.92227	904.542	0.93391	904.542	0.51894	904.542	0.82945
905.973	0.92788	905.973	0.94279	905.973	0.52143	905.973	0.84059
907.404	0.93368	907.404	0.95225	907.404	0.52389	907.404	0.85176
908.835	0.93932	908.835	0.96184	908.835	0.5259	908.835	0.86234
910.266	0.94446	910.266	0.9711	910.266	0.52708	910.266	0.87179
911.698	0.94884	911.698	0.97957	911.698	0.52715	911.698	0.8797
913.129	0.95224	913.129	0.98686	913.129	0.52591	913.129	0.88582
914.56	0.95457	914.56	0.99266	914.56	0.52335	914.56	0.89004
915.991	0.9558	915.991	0.99677	915.991	0.5195	915.991	0.89238
917.423	0.95595	917.423	0.9991	917.423	0.51448	917.423	0.89293
918.854	0.95508	918.854	0.99967	918.854	0.5084	918.854	0.89191
920.285	0.95327	920.285	0.99855	920.285	0.50137	920.285	0.88956
921.716	0.95059	921.716	0.9959	921.716	0.49348	921.716	0.88618
923.148	0.9471	923.148	0.99191	923.148	0.48483	923.148	0.88208
924.579	0.94285	924.579	0.98678	924.579	0.47548	924.579	0.87748
926.01	0.93792	926.01	0.98077	926.01	0.4655	926.01	0.87253
927.441	0.93235	927.441	0.97411	927.441	0.45498	927.441	0.86729
928.873	0.92621	928.873	0.96706	928.873	0.44401	928.873	0.86179
930.304	0.91958	930.304	0.95983	930.304	0.43273	930.304	0.85599
931.735	0.91255	931.735	0.95263	931.735	0.42129	931.735	0.84985
933.166	0.90518	933.166	0.94561	933.166	0.4098	933.166	0.84323
934.598	0.89751	934.598	0.93885	934.598	0.39832	934.598	0.83599
936.029	0.88952	936.029	0.93239	936.029	0.38683	936.029	0.82793
937.46	0.88117	937.46	0.9262	937.46	0.3753	937.46	0.8189
938.891	0.87235	938.891	0.92043	938.891	0.36368	938.891	0.80874
940.322	0.86295	940.322	0.91501	940.322	0.35192	940.322	0.79736
941.754	0.85287	941.754	0.90986	941.754	0.33998	941.754	0.78473
943.185	0.84199	943.185	0.90481	943.185	0.32779	943.185	0.77082
944.616	0.8302	944.616	0.89969	944.616	0.31534	944.616	0.75565
946.047	0.8174	946.047	0.89427	946.047	0.3026	946.047	0.73928
947.479	0.80353	947.479	0.8883	947.479	0.28964	947.479	0.7218
948.91	0.78859	948.91	0.88156	948.91	0.27652	948.91	0.70334
950.341	0.77261	950.341	0.87391	950.341	0.26334	950.341	0.68404
951.772	0.75571	951.772	0.86527	951.772	0.25017	951.772	0.66408
953.204	0.73804	953.204	0.85568	953.204	0.2371	953.204	0.64365
954.635	0.71981	954.635	0.84527	954.635	0.22419	954.635	0.62298
956.066	0.70123	956.066	0.83422	956.066	0.21155	956.066	0.60224
957.497	0.68248	957.497	0.82272	957.497	0.19927	957.497	0.5816
958.929	0.66372	958.929	0.81096	958.929	0.18741	958.929	0.56113
960.36	0.64498	960.36	0.79906	960.36	0.17601	960.36	0.54089
961.791	0.62624	961.791	0.7871	961.791	0.16508	961.791	0.52086
963.222	0.60735	963.222	0.77512	963.222	0.15464	963.222	0.50096
964.653	0.58807	964.653	0.76311	964.653	0.14463	964.653	0.48101
966.085	0.56813	966.085	0.75104	966.085	0.13503	966.085	0.46083
967.516	0.5473	967.516	0.73886	967.516	0.1258	967.516	0.44027
968.947	0.52557	968.947	0.72652	968.947	0.11696	968.947	0.41925
970.378	0.50311	970.378	0.71398	970.378	0.10858	970.378	0.3978
971.81	0.48027	971.81	0.70119	971.81	0.10072	971.81	0.376
973.241	0.45739	973.241	0.6881	973.241	0.09343	973.241	0.35399
974.672	0.43478	974.672	0.67464	974.672	0.08672	974.672	0.33192
976.103	0.41262	976.103	0.66082	976.103	0.08057	976.103	0.30995
977.535	0.39105	977.535	0.64668	977.535	0.07496	977.535	0.28828
978.966	0.37015	978.966	0.63232	978.966	0.06985	978.966	0.26709
980.397	0.34999	980.397	0.6179	980.397	0.06522	980.397	0.24659
981.828	0.33066	981.828	0.60364	981.828	0.06106	981.828	0.22697
983.26	0.31225	983.26	0.58981	983.26	0.05738	983.26	0.20844
984.691	0.29495	984.691	0.57674	984.691	0.05417	984.691	0.1912
986.122	0.27904	986.122	0.56477	986.122	0.05146	986.122	0.17544
987.553	0.26484	987.553	0.55419	987.553	0.04923	987.553	0.16134
988.985	0.25261	988.985	0.54525	988.985	0.04748	988.985	0.14903
990.416	0.24247	990.416	0.53807	990.416	0.04616	990.416	0.13856
991.847	0.2344	991.847	0.5327	991.847	0.0452	991.847	0.12986
993.278	0.22817	993.278	0.52905	993.278	0.04451	993.278	0.12274
994.709	0.22335	994.709	0.52692	994.709	0.044	994.709	0.11694
996.141	0.21939	996.141	0.52607	996.141	0.04355	996.141	0.11215
997.572	0.2157	997.572	0.52618	997.572	0.04308	997.572	0.10798
999.003	0.21182	999.003	0.52695	999.003	0.0425	999.003	0.1041
1000.43	0.20757	1000.43	0.52808	1000.43	0.04183	1000.43	0.10025
1001.87	0.20301	1001.87	0.5293	1001.87	0.04111	1001.87	0.09632
1003.3	0.19839	1003.3	0.53035	1003.3	0.04041	1003.3	0.09225
1004.73	0.19399	1004.73	0.53103	1004.73	0.03977	1004.73	0.08805
1006.16	0.18996	1006.16	0.53116	1006.16	0.0392	1006.16	0.08376
1007.59	0.1863	1007.59	0.53064	1007.59	0.03871	1007.59	0.07945
1009.02	0.18289	1009.02	0.52943	1009.02	0.03827	1009.02	0.07521
1010.45	0.17954	1010.45	0.52757	1010.45	0.03784	1010.45	0.07112
1011.88	0.17604	1011.88	0.52514	1011.88	0.03739	1011.88	0.06721
1013.32	0.17215	1013.32	0.52225	1013.32	0.03689	1013.32	0.06347
1014.75	0.16765	1014.75	0.519	1014.75	0.03633	1014.75	0.05992
1016.18	0.16232	1016.18	0.51546	1016.18	0.03571	1016.18	0.05655
1017.61	0.15602	1017.61	0.51169	1017.61	0.03506	1017.61	0.05335
1019.04	0.14879	1019.04	0.50776	1019.04	0.0344	1019.04	0.05034
1020.47	0.14081	1020.47	0.50372	1020.47	0.03375	1020.47	0.04756
1021.9	0.13241	1021.9	0.49966	1021.9	0.03312	1021.9	0.04507
1023.33	0.12402	1023.33	0.49567	1023.33	0.03251	1023.33	0.04288
1024.77	0.1161	1024.77	0.49181	1024.77	0.03195	1024.77	0.04104
1026.2	0.10909	1026.2	0.48814	1026.2	0.03146	1026.2	0.03954
1027.63	0.10328	1027.63	0.48468	1027.63	0.03108	1027.63	0.03838
1029.06	0.09875	1029.06	0.48141	1029.06	0.0308	1029.06	0.03752
1030.49	0.09544	1030.49	0.47829	1030.49	0.0306	1030.49	0.0369
1031.92	0.09327	1031.92	0.47527	1031.92	0.03047	1031.92	0.03648
1033.35	0.09214	1033.35	0.47231	1033.35	0.03042	1033.35	0.03621
1034.78	0.09189	1034.78	0.46935	1034.78	0.03044	1034.78	0.03602
1036.22	0.09233	1036.22	0.46634	1036.22	0.03053	1036.22	0.0359
1037.65	0.09318	1037.65	0.46323	1037.65	0.03065	1037.65	0.03579
1039.08	0.0942	1039.08	0.45995	1039.08	0.03076	1039.08	0.03567
1040.51	0.09513	1040.51	0.45644	1040.51	0.03084	1040.51	0.03553
1041.94	0.09573	1041.94	0.45264	1041.94	0.03088	1041.94	0.03533
1043.37	0.09572	1043.37	0.44849	1043.37	0.03087	1043.37	0.03505
1044.8	0.09486	1044.8	0.44392	1044.8	0.03079	1044.8	0.03467
1046.23	0.09294	1046.23	0.43888	1046.23	0.03062	1046.23	0.03415
1047.67	0.08983	1047.67	0.43334	1047.67	0.03035	1047.67	0.03352
1049.1	0.08546	1049.1	0.42728	1049.1	0.02998	1049.1	0.03277
1050.53	0.07989	1050.53	0.42075	1050.53	0.02952	1050.53	0.03191
1051.96	0.07335	1051.96	0.41383	1051.96	0.029	1051.96	0.03096
1053.39	0.06623	1053.39	0.40665	1053.39	0.02846	1053.39	0.02995
1054.82	0.05908	1054.82	0.39936	1054.82	0.02793	1054.82	0.02897
1056.25	0.05251	1056.25	0.39213	1056.25	0.02745	1056.25	0.02809
1057.68	0.04713	1057.68	0.38512	1057.68	0.02707	1057.68	0.02743
1059.12	0.04336	1059.12	0.37846	1059.12	0.02682	1059.12	0.02707
1060.55	0.04142	1060.55	0.37226	1060.55	0.02673	1060.55	0.02705
1061.98	0.04136	1061.98	0.36659	1061.98	0.02678	1061.98	0.02741
1063.41	0.04307	1063.41	0.36154	1063.41	0.02697	1063.41	0.02815
1064.84	0.04644	1064.84	0.35717	1064.84	0.02727	1064.84	0.02924
1066.27	0.05133	1066.27	0.35354	1066.27	0.02767	1066.27	0.0307
1067.7	0.05758	1067.7	0.35068	1067.7	0.0282	1067.7	0.03249
1069.13	0.06501	1069.13	0.34861	1069.13	0.02885	1069.13	0.03456
1070.57	0.07338	1070.57	0.34731	1070.57	0.02963	1070.57	0.03686
1072	0.0825	1072	0.34673	1072	0.03052	1072	0.03934
1073.43	0.09215	1073.43	0.34679	1073.43	0.03152	1073.43	0.04195
1074.86	0.10217	1074.86	0.34741	1074.86	0.03266	1074.86	0.04463
1076.29	0.11239	1076.29	0.3485	1076.29	0.03393	1076.29	0.04732
1077.72	0.12262	1077.72	0.34995	1077.72	0.03533	1077.72	0.04996
1079.15	0.13271	1079.15	0.35169	1079.15	0.03682	1079.15	0.05254
1080.58	0.14252	1080.58	0.35365	1080.58	0.03834	1080.58	0.05501
1082.01	0.15189	1082.01	0.35576	1082.01	0.03985	1082.01	0.05734
1083.45	0.16064	1083.45	0.35799	1083.45	0.0413	1083.45	0.05949
1084.88	0.16851	1084.88	0.36029	1084.88	0.04265	1084.88	0.06141
1086.31	0.17524	1086.31	0.36263	1086.31	0.04386	1086.31	0.06307
1087.74	0.18063	1087.74	0.36498	1087.74	0.04487	1087.74	0.06446
1089.17	0.18451	1089.17	0.3673	1089.17	0.04566	1089.17	0.06556
1090.6	0.18678	1090.6	0.36954	1090.6	0.04618	1090.6	0.06637
1092.03	0.18735	1092.03	0.37167	1092.03	0.04642	1092.03	0.06689
1093.46	0.18613	1093.46	0.37364	1093.46	0.04638	1093.46	0.06711
1094.9	0.18305	1094.9	0.37544	1094.9	0.04603	1094.9	0.06702
1096.33	0.17815	1096.33	0.37706	1096.33	0.04539	1096.33	0.0666
1097.76	0.17162	1097.76	0.37853	1097.76	0.04448	1097.76	0.06588
1099.19	0.1638	1099.19	0.3799	1099.19	0.04333	1099.19	0.06493
1100.62	0.15513	1100.62	0.38121	1100.62	0.04201	1100.62	0.06384
1102.05	0.14611	1102.05	0.38251	1102.05	0.04059	1102.05	0.06273
1103.48	0.13721	1103.48	0.38384	1103.48	0.03916	1103.48	0.06167
1104.91	0.12881	1104.91	0.38523	1104.91	0.03778	1104.91	0.06075
1106.35	0.12122	1106.35	0.38668	1106.35	0.03648	1106.35	0.06
1107.78	0.11469	1107.78	0.38821	1107.78	0.03531	1107.78	0.05945
1109.21	0.10944	1109.21	0.38983	1109.21	0.03432	1109.21	0.05914
1110.64	0.10566	1110.64	0.39159	1110.64	0.03354	1110.64	0.0591
1112.07	0.10357	1112.07	0.39355	1112.07	0.03297	1112.07	0.05943
1113.5	0.10331	1113.5	0.39576	1113.5	0.03263	1113.5	0.06023
1114.93	0.10497	1114.93	0.39828	1114.93	0.03254	1114.93	0.06164
1116.36	0.10848	1116.36	0.40114	1116.36	0.03268	1116.36	0.06379
1117.8	0.11374	1117.8	0.40437	1117.8	0.03305	1117.8	0.0668
1119.23	0.12072	1119.23	0.40797	1119.23	0.03366	1119.23	0.07081
1120.66	0.12947	1120.66	0.41194	1120.66	0.03455	1120.66	0.07599
1122.09	0.14012	1122.09	0.41626	1122.09	0.03579	1122.09	0.08242
1123.52	0.15275	1123.52	0.4209	1123.52	0.03745	1123.52	0.09013
1124.95	0.16727	1124.95	0.42581	1124.95	0.0396	1124.95	0.09902
1126.38	0.1833	1126.38	0.43091	1126.38	0.04225	1126.38	0.10888
1127.81	0.2003	1127.81	0.43611	1127.81	0.04532	1127.81	0.11938
1129.25	0.21757	1129.25	0.44132	1129.25	0.04868	1129.25	0.13013
1130.68	0.23451	1130.68	0.44644	1130.68	0.0522	1130.68	0.14075
1132.11	0.2507	1132.11	0.45142	1132.11	0.05574	1132.11	0.15088
1133.54	0.26589	1133.54	0.4562	1133.54	0.05917	1133.54	0.16023
1134.97	0.27988	1134.97	0.4607	1134.97	0.06238	1134.97	0.16849
1136.4	0.29241	1136.4	0.46484	1136.4	0.06529	1136.4	0.17538
1137.83	0.30311	1137.83	0.46855	1137.83	0.06778	1137.83	0.18062
1139.26	0.31161	1139.26	0.47171	1139.26	0.06977	1139.26	0.18398
1140.7	0.31755	1140.7	0.47427	1140.7	0.07119	1140.7	0.18529
1142.13	0.32058	1142.13	0.47616	1142.13	0.07196	1142.13	0.18449
1143.56	0.3204	1143.56	0.47737	1143.56	0.07204	1143.56	0.18159
1144.99	0.31676	1144.99	0.4779	1144.99	0.0714	1144.99	0.1767
1146.42	0.30959	1146.42	0.47779	1146.42	0.07004	1146.42	0.17
1147.85	0.29901	1147.85	0.47713	1147.85	0.06797	1147.85	0.16175
1149.28	0.28542	1149.28	0.47607	1149.28	0.06524	1149.28	0.15233
1150.71	0.26955	1150.71	0.4748	1150.71	0.06197	1150.71	0.14221
1152.15	0.25243	1152.15	0.47355	1152.15	0.05832	1152.15	0.13201
1153.58	0.2353	1153.58	0.47252	1153.58	0.05452	1153.58	0.1224
1155.01	0.21942	1155.01	0.47194	1155.01	0.05081	1155.01	0.11402
1156.44	0.20585	1156.44	0.47196	1156.44	0.04741	1156.44	0.10745
1157.87	0.1954	1157.87	0.47274	1157.87	0.04452	1157.87	0.10318
1159.3	0.18858	1159.3	0.47438	1159.3	0.04225	1159.3	0.10161
1160.73	0.18565	1160.73	0.47695	1160.73	0.04067	1160.73	0.103
1162.16	0.18666	1162.16	0.48048	1162.16	0.03981	1162.16	0.10752
1163.6	0.19155	1163.6	0.48501	1163.6	0.03971	1163.6	0.1153
1165.03	0.20031	1165.03	0.49058	1165.03	0.04042	1165.03	0.12642
1166.46	0.21289	1166.46	0.49723	1166.46	0.04198	1166.46	0.14099
1167.89	0.22918	1167.89	0.50497	1167.89	0.04447	1167.89	0.15907
1169.32	0.24894	1169.32	0.51374	1169.32	0.04794	1169.32	0.18064
1170.75	0.27178	1170.75	0.52349	1170.75	0.05244	1170.75	0.20561
1172.18	0.29722	1172.18	0.53413	1172.18	0.058	1172.18	0.23376
1173.61	0.32467	1173.61	0.54555	1173.61	0.06463	1173.61	0.26467
1175.05	0.35337	1175.05	0.55755	1175.05	0.07227	1175.05	0.29775
1176.48	0.38244	1176.48	0.5699	1176.48	0.08079	1176.48	0.33222
1177.91	0.41097	1177.91	0.58235	1177.91	0.09001	1177.91	0.36713
1179.34	0.43819	1179.34	0.5946	1179.34	0.09971	1179.34	0.40144
1180.77	0.46353	1180.77	0.6064	1180.77	0.10964	1180.77	0.43409
1182.2	0.48668	1182.2	0.61753	1182.2	0.11953	1182.2	0.46417
1183.63	0.50749	1183.63	0.62785	1183.63	0.12916	1183.63	0.49093
1185.06	0.52593	1185.06	0.63714	1185.06	0.13828	1185.06	0.5138
1186.5	0.54198	1186.5	0.64527	1186.5	0.14665	1186.5	0.53243
1187.93	0.55553	1187.93	0.65212	1187.93	0.15403	1187.93	0.54663
1189.36	0.56636	1189.36	0.6576	1189.36	0.16016	1189.36	0.5564
1190.79	0.57423	1190.79	0.66169	1190.79	0.1648	1190.79	0.56192
1192.22	0.57907	1192.22	0.66445	1192.22	0.16781	1192.22	0.56366
1193.65	0.58115	1193.65	0.66606	1193.65	0.16926	1193.65	0.56241
1195.08	0.58107	1195.08	0.66683	1195.08	0.1694	1195.08	0.55919
1196.51	0.57965	1196.51	0.66713	1196.51	0.16867	1196.51	0.55517
1197.95	0.57774	1197.95	0.66746	1197.95	0.16756	1197.95	0.55145
1199.38	0.57611	1199.38	0.66827	1199.38	0.16653	1199.38	0.54903
1200.81	0.57536	1200.81	0.6699	1200.81	0.16599	1200.81	0.54867
1202.24	0.57597	1202.24	0.67257	1202.24	0.16627	1202.24	0.5509
1203.67	0.57828	1203.67	0.67643	1203.67	0.16763	1203.67	0.55601
1205.1	0.5825	1205.1	0.68154	1205.1	0.17027	1205.1	0.56403
1206.53	0.58872	1206.53	0.68788	1206.53	0.17427	1206.53	0.57472
1207.96	0.59691	1207.96	0.69525	1207.96	0.17964	1207.96	0.58758
1209.39	0.60691	1209.39	0.70337	1209.39	0.18627	1209.39	0.6019
1210.83	0.61846	1210.83	0.71192	1210.83	0.19401	1210.83	0.61683
1212.26	0.6312	1212.26	0.72057	1212.26	0.20262	1212.26	0.63148
1213.69	0.64468	1213.69	0.72898	1213.69	0.21182	1213.69	0.64493
1215.12	0.65835	1215.12	0.73675	1215.12	0.22123	1215.12	0.65635
1216.55	0.67149	1216.55	0.74351	1216.55	0.23038	1216.55	0.66497
1217.98	0.68329	1217.98	0.74891	1217.98	0.23872	1217.98	0.67022
1219.41	0.69302	1219.41	0.75266	1219.41	0.24577	1219.41	0.67176
1220.84	0.70013	1220.84	0.75465	1220.84	0.25117	1220.84	0.66956
1222.28	0.70435	1222.28	0.75489	1222.28	0.25477	1222.28	0.66386
1223.71	0.7057	1223.71	0.75348	1223.71	0.25662	1223.71	0.65517
1225.14	0.70447	1225.14	0.75063	1225.14	0.25691	1225.14	0.6442
1226.57	0.70125	1226.57	0.7466	1226.57	0.25596	1226.57	0.63184
1228	0.69674	1228	0.74171	1228	0.25417	1228	0.61901
1229.43	0.69158	1229.43	0.73631	1229.43	0.25192	1229.43	0.60653
1230.86	0.68617	1230.86	0.73079	1230.86	0.24946	1230.86	0.59497
1232.29	0.68072	1232.29	0.72546	1232.29	0.24695	1232.29	0.58468
1233.73	0.67533	1233.73	0.72053	1233.73	0.24448	1233.73	0.57581
1235.16	0.67014	1235.16	0.71606	1235.16	0.24217	1235.16	0.56845
1236.59	0.66536	1236.59	0.71212	1236.59	0.24017	1236.59	0.56259
1238.02	0.66119	1238.02	0.70878	1238.02	0.23865	1238.02	0.55819
1239.45	0.65786	1239.45	0.7061	1239.45	0.2378	1239.45	0.55514
1240.88	0.6555	1240.88	0.70401	1240.88	0.23771	1240.88	0.55331
1242.31	0.65415	1242.31	0.70226	1242.31	0.23843	1242.31	0.55249
1243.74	0.65381	1243.74	0.70053	1243.74	0.23992	1243.74	0.55243
1245.18	0.65436	1245.18	0.6986	1245.18	0.24211	1245.18	0.55285
1246.61	0.65563	1246.61	0.69644	1246.61	0.24486	1246.61	0.55341
1248.04	0.65734	1248.04	0.6941	1248.04	0.24799	1248.04	0.55379
1249.47	0.65918	1249.47	0.69156	1249.47	0.25127	1249.47	0.5537
1250.9	0.66083	1250.9	0.68877	1250.9	0.25449	1250.9	0.55294
1252.33	0.66211	1252.33	0.68556	1252.33	0.25756	1252.33	0.55145
1253.76	0.66302	1253.76	0.6817	1253.76	0.2605	1253.76	0.54927
1255.19	0.66365	1255.19	0.677	1255.19	0.2634	1255.19	0.5465
1256.63	0.66401	1256.63	0.67141	1256.63	0.2663	1256.63	0.54317
1258.06	0.66397	1258.06	0.66508	1258.06	0.26911	1258.06	0.53929
1259.49	0.66333	1259.49	0.65812	1259.49	0.27167	1259.49	0.53485
1260.92	0.6618	1260.92	0.65059	1260.92	0.27375	1260.92	0.52986
1262.35	0.65899	1262.35	0.64248	1262.35	0.27496	1262.35	0.52422
1263.78	0.65441	1263.78	0.63382	1263.78	0.27486	1263.78	0.51782
1265.21	0.64768	1265.21	0.62477	1265.21	0.27305	1265.21	0.51051
1266.64	0.63883	1266.64	0.61565	1266.64	0.2694	1266.64	0.50231
1268.08	0.62831	1268.08	0.60684	1268.08	0.26413	1268.08	0.49344
1269.51	0.61694	1269.51	0.5987	1269.51	0.25771	1269.51	0.48423
1270.94	0.60562	1270.94	0.59147	1270.94	0.25077	1270.94	0.47507
1272.37	0.59518	1272.37	0.58528	1272.37	0.24391	1272.37	0.46626
1273.8	0.58616	1273.8	0.58029	1273.8	0.23757	1273.8	0.458
1275.23	0.57887	1275.23	0.5766	1275.23	0.23203	1275.23	0.45037
1276.66	0.57351	1276.66	0.57421	1276.66	0.22746	1276.66	0.44339
1278.09	0.57029	1278.09	0.57314	1278.09	0.22407	1278.09	0.43705
1279.53	0.56945	1279.53	0.57342	1279.53	0.22215	1279.53	0.43131
1280.96	0.57116	1280.96	0.57512	1280.96	0.22195	1280.96	0.42613
1282.39	0.57541	1282.39	0.57811	1282.39	0.22361	1282.39	0.42149
1283.82	0.58202	1283.82	0.58214	1283.82	0.22709	1283.82	0.4173
1285.25	0.59065	1285.25	0.58683	1285.25	0.23221	1285.25	0.41346
1286.68	0.60076	1286.68	0.59175	1286.68	0.23863	1286.68	0.40982
1288.11	0.6117	1288.11	0.59651	1288.11	0.24591	1288.11	0.40622
1289.54	0.6227	1289.54	0.60085	1289.54	0.25346	1289.54	0.40249
1290.98	0.63297	1290.98	0.60471	1290.98	0.26065	1290.98	0.3985
1292.41	0.64173	1292.41	0.60807	1292.41	0.26685	1292.41	0.39417
1293.84	0.64822	1293.84	0.61075	1293.84	0.27148	1293.84	0.38942
1295.27	0.65169	1295.27	0.61239	1295.27	0.27394	1295.27	0.38412
1296.7	0.65135	1296.7	0.6126	1296.7	0.27366	1296.7	0.37809
1298.13	0.64656	1298.13	0.61123	1298.13	0.27023	1298.13	0.37117
1299.56	0.63715	1299.56	0.60837	1299.56	0.26358	1299.56	0.36335
1300.99	0.62346	1300.99	0.60405	1300.99	0.254	1300.99	0.35481
1302.43	0.60625	1302.43	0.59818	1302.43	0.24202	1302.43	0.34587
1303.86	0.58648	1303.86	0.59072	1303.86	0.22833	1303.86	0.33689
1305.29	0.56511	1305.29	0.58201	1305.29	0.21359	1305.29	0.32818
1306.72	0.54298	1306.72	0.57277	1306.72	0.19839	1306.72	0.32
1308.15	0.52089	1308.15	0.56371	1308.15	0.18328	1308.15	0.31258
1309.58	0.49961	1309.58	0.55531	1309.58	0.1688	1309.58	0.30614
1311.01	0.48001	1311.01	0.54769	1311.01	0.15556	1311.01	0.30091
1312.44	0.4629	1312.44	0.54079	1312.44	0.14414	1312.44	0.29702
1313.88	0.44874	1313.88	0.53456	1313.88	0.13492	1313.88	0.2945
1315.31	0.43759	1315.31	0.52912	1315.31	0.128	1315.31	0.2932
1316.74	0.42913	1316.74	0.52476	1316.74	0.12322	1316.74	0.29288
1318.17	0.42287	1318.17	0.52168	1318.17	0.12026	1318.17	0.29328
1319.6	0.41834	1319.6	0.5196	1319.6	0.11877	1319.6	0.29417
1321.03	0.41519	1321.03	0.51756	1321.03	0.1184	1321.03	0.29535
1322.46	0.4131	1322.46	0.51433	1322.46	0.11882	1322.46	0.29671
1323.89	0.41176	1323.89	0.50907	1323.89	0.11973	1323.89	0.29815
1325.33	0.41079	1325.33	0.50186	1325.33	0.12083	1325.33	0.29959
1326.76	0.40978	1326.76	0.49344	1326.76	0.12192	1326.76	0.30095
1328.19	0.40839	1328.19	0.48442	1328.19	0.12285	1328.19	0.30214
1329.62	0.40632	1329.62	0.47479	1329.62	0.12358	1329.62	0.30309
1331.05	0.40331	1331.05	0.46418	1331.05	0.12416	1331.05	0.30376
1332.48	0.39917	1332.48	0.45213	1332.48	0.1247	1332.48	0.3041
1333.91	0.39378	1333.91	0.43827	1333.91	0.12532	1333.91	0.30411
1335.34	0.38716	1335.34	0.42237	1335.34	0.12608	1335.34	0.30377
1336.78	0.37946	1336.78	0.40455	1336.78	0.12696	1336.78	0.30311
1338.21	0.37095	1338.21	0.3854	1338.21	0.12792	1338.21	0.3022
1339.64	0.36202	1339.64	0.36589	1339.64	0.12897	1339.64	0.30115
1341.07	0.35313	1341.07	0.34708	1341.07	0.13015	1341.07	0.3001
1342.5	0.34474	1342.5	0.32966	1342.5	0.13153	1342.5	0.2992
1343.93	0.33726	1343.93	0.31379	1343.93	0.13315	1343.93	0.29854
1345.36	0.331	1345.36	0.29915	1345.36	0.13497	1345.36	0.29813
1346.79	0.32609	1346.79	0.28557	1346.79	0.13686	1346.79	0.29779
1348.22	0.32252	1348.22	0.27346	1348.22	0.13865	1348.22	0.2973
1349.66	0.32011	1349.66	0.26377	1349.66	0.14014	1349.66	0.29642
1351.09	0.31864	1351.09	0.25725	1351.09	0.14111	1351.09	0.29498
1352.52	0.31786	1352.52	0.25392	1352.52	0.14138	1352.52	0.29286
1353.95	0.31759	1353.95	0.25316	1353.95	0.14078	1353.95	0.28997
1355.38	0.31768	1355.38	0.25397	1355.38	0.1392	1355.38	0.28631
1356.81	0.31809	1356.81	0.2555	1356.81	0.13662	1356.81	0.28197
1358.24	0.31888	1358.24	0.25756	1358.24	0.13319	1358.24	0.27709
1359.67	0.32012	1359.67	0.26063	1359.67	0.12917	1359.67	0.27188
1361.11	0.32193	1361.11	0.26537	1361.11	0.12488	1361.11	0.26657
1362.54	0.32436	1362.54	0.27177	1362.54	0.12067	1362.54	0.26138
1363.97	0.32733	1363.97	0.27912	1363.97	0.11691	1363.97	0.25651
1365.4	0.3305	1365.4	0.28639	1365.4	0.11387	1365.4	0.25212
1366.83	0.33327	1366.83	0.29256	1366.83	0.11171	1366.83	0.24828
1368.26	0.33489	1368.26	0.29662	1368.26	0.11038	1368.26	0.24501
1369.69	0.3349	1369.69	0.2977	1369.69	0.10975	1369.69	0.2423
1371.12	0.33339	1371.12	0.29535	1371.12	0.10986	1371.12	0.24028
1372.56	0.33102	1372.56	0.29017	1372.56	0.11097	1372.56	0.23919
1373.99	0.32863	1373.99	0.28374	1373.99	0.11343	1373.99	0.23929
1375.42	0.32687	1375.42	0.27767	1375.42	0.11745	1375.42	0.24078
1376.85	0.32626	1376.85	0.27229	1376.85	0.12312	1376.85	0.24374
1378.28	0.32731	1378.28	0.26675	1378.28	0.13045	1378.28	0.24818
1379.71	0.33058	1379.71	0.26031	1379.71	0.13944	1379.71	0.25402
1381.14	0.33646	1381.14	0.25311	1381.14	0.15	1381.14	0.26109
1382.57	0.34496	1382.57	0.24626	1382.57	0.16197	1382.57	0.26911
1384.01	0.35575	1384.01	0.24118	1384.01	0.17503	1384.01	0.27774
1385.44	0.36831	1385.44	0.23895	1385.44	0.18872	1385.44	0.28656
1386.87	0.38204	1386.87	0.23976	1386.87	0.20256	1386.87	0.29521
1388.3	0.3965	1388.3	0.24294	1388.3	0.21611	1388.3	0.30335
1389.73	0.41143	1389.73	0.24747	1389.73	0.22901	1389.73	0.31071
1391.16	0.42667	1391.16	0.25278	1391.16	0.24106	1391.16	0.31712
1392.59	0.44205	1392.59	0.25899	1392.59	0.25215	1392.59	0.32245
1394.02	0.45733	1394.02	0.2666	1394.02	0.26222	1394.02	0.32663
1395.46	0.47218	1395.46	0.27598	1395.46	0.2712	1395.46	0.32954
1396.89	0.48617	1396.89	0.28725	1396.89	0.27902	1396.89	0.3311
1398.32	0.49884	1398.32	0.30006	1398.32	0.28566	1398.32	0.33127
1399.75	0.5098	1399.75	0.31314	1399.75	0.29118	1399.75	0.33013
1401.18	0.51884	1401.18	0.32435	1401.18	0.29557	1401.18	0.32777
1402.61	0.5258	1402.61	0.33174	1402.61	0.2986	1402.61	0.32422
1404.04	0.53055	1404.04	0.33481	1404.04	0.29992	1404.04	0.31951
1405.47	0.53316	1405.47	0.33481	1405.47	0.29935	1405.47	0.31375
1406.91	0.53379	1406.91	0.33379	1406.91	0.29691	1406.91	0.30717
1408.34	0.53243	1408.34	0.33325	1408.34	0.29263	1408.34	0.29992
1409.77	0.52897	1409.77	0.33339	1409.77	0.28649	1409.77	0.29212
1411.2	0.52344	1411.2	0.33327	1411.2	0.27856	1411.2	0.28388
1412.63	0.51606	1412.63	0.33178	1412.63	0.26902	1412.63	0.27536
1414.06	0.50707	1414.06	0.32862	1414.06	0.25808	1414.06	0.2667
1415.49	0.49664	1415.49	0.32464	1415.49	0.24596	1415.49	0.25802
1416.92	0.48485	1416.92	0.32113	1416.92	0.23286	1416.92	0.2494
1418.36	0.47192	1418.36	0.31855	1418.36	0.21902	1418.36	0.24099
1419.79	0.45842	1419.79	0.31597	1419.79	0.20482	1419.79	0.23296
1421.22	0.44532	1421.22	0.31212	1421.22	0.19088	1421.22	0.22556
1422.65	0.43356	1422.65	0.30704	1422.65	0.17791	1422.65	0.219
1424.08	0.42376	1424.08	0.30259	1424.08	0.16652	1424.08	0.21345
1425.51	0.41621	1425.51	0.30107	1425.51	0.15716	1425.51	0.20904
1426.94	0.41113	1426.94	0.30374	1426.94	0.15015	1426.94	0.20582
1428.37	0.40874	1428.37	0.3105	1428.37	0.14575	1428.37	0.20379
1429.81	0.40924	1429.81	0.32039	1429.81	0.14409	1429.81	0.20291
1431.24	0.41275	1431.24	0.33199	1431.24	0.14518	1431.24	0.20318
1432.67	0.41932	1432.67	0.34391	1432.67	0.1489	1432.67	0.20465
1434.1	0.42872	1434.1	0.35545	1434.1	0.15497	1434.1	0.20734
1435.53	0.44032	1435.53	0.36728	1435.53	0.1628	1435.53	0.21112
1436.96	0.4531	1436.96	0.38046	1436.96	0.17155	1436.96	0.21568
1438.39	0.46608	1438.39	0.39445	1438.39	0.18047	1438.39	0.22065
1439.82	0.47889	1439.82	0.40688	1439.82	0.18911	1439.82	0.22581
1441.26	0.49158	1441.26	0.41494	1441.26	0.19728	1441.26	0.23133
1442.69	0.50403	1442.69	0.41754	1442.69	0.20491	1442.69	0.23769
1444.12	0.51565	1444.12	0.41682	1444.12	0.21189	1444.12	0.24527
1445.55	0.52578	1445.55	0.41612	1445.55	0.21801	1445.55	0.25403
1446.98	0.5341	1446.98	0.41643	1446.98	0.22306	1446.98	0.26373
1448.41	0.54076	1448.41	0.41669	1448.41	0.22711	1448.41	0.27426
1449.84	0.54621	1449.84	0.4164	1449.84	0.23052	1449.84	0.28581
1451.27	0.55087	1451.27	0.41672	1451.27	0.23381	1451.27	0.29873
1452.71	0.55505	1452.71	0.41889	1452.71	0.23737	1452.71	0.31313
1454.14	0.55919	1454.14	0.42233	1454.14	0.24149	1454.14	0.32889
1455.57	0.56392	1455.57	0.42521	1455.57	0.24653	1455.57	0.34588
1457	0.56993	1457	0.42633	1457	0.25293	1457	0.36425
1458.43	0.57756	1458.43	0.42571	1458.43	0.26105	1458.43	0.38428
1459.86	0.58672	1459.86	0.42427	1459.86	0.27108	1459.86	0.40596
1461.29	0.59704	1461.29	0.42348	1461.29	0.28289	1461.29	0.42893
1462.72	0.60807	1462.72	0.42448	1462.72	0.29612	1462.72	0.45268
1464.16	0.61937	1464.16	0.42765	1464.16	0.31023	1464.16	0.47667
1465.59	0.63048	1465.59	0.43358	1465.59	0.32461	1465.59	0.50046
1467.02	0.64091	1467.02	0.44397	1467.02	0.33882	1467.02	0.52373
1468.45	0.65024	1468.45	0.46051	1468.45	0.35251	1468.45	0.54625
1469.88	0.65832	1469.88	0.48203	1469.88	0.36551	1469.88	0.56783
1471.31	0.66557	1471.31	0.50331	1471.31	0.37778	1471.31	0.5884
1472.74	0.67296	1472.74	0.51772	1472.74	0.38962	1472.74	0.60814
1474.17	0.68141	1474.17	0.52195	1474.17	0.40165	1474.17	0.62739
1475.6	0.69099	1475.6	0.51883	1475.6	0.41446	1475.6	0.64653
1477.04	0.70089	1477.04	0.51547	1477.04	0.42818	1477.04	0.66567
1478.47	0.71025	1478.47	0.51719	1478.47	0.44253	1478.47	0.68442
1479.9	0.71895	1479.9	0.52306	1479.9	0.45721	1479.9	0.70223
1481.33	0.72755	1481.33	0.52821	1481.33	0.47229	1481.33	0.71884
1482.76	0.73657	1482.76	0.53011	1482.76	0.48814	1482.76	0.73433
1484.19	0.74593	1484.19	0.53163	1484.19	0.50501	1484.19	0.74877
1485.62	0.75506	1485.62	0.53844	1485.62	0.52275	1485.62	0.76204
1487.05	0.76345	1487.05	0.55202	1487.05	0.54097	1487.05	0.77396
1488.49	0.77126	1488.49	0.56616	1488.49	0.55931	1488.49	0.78459
1489.92	0.77959	1489.92	0.57271	1489.92	0.57783	1489.92	0.79431
1491.35	0.78967	1491.35	0.56765	1491.35	0.59687	1491.35	0.80358
1492.78	0.80139	1492.78	0.55227	1492.78	0.61643	1492.78	0.81242
1494.21	0.81342	1494.21	0.53216	1494.21	0.63589	1494.21	0.82028
1495.64	0.82434	1495.64	0.51409	1495.64	0.65439	1495.64	0.82648
1497.07	0.83321	1497.07	0.50175	1497.07	0.67114	1497.07	0.83064
1498.5	0.83967	1498.5	0.49508	1498.5	0.6856	1498.5	0.83267
1499.94	0.84375	1499.94	0.49241	1499.94	0.69764	1499.94	0.83273
1501.37	0.84572	1501.37	0.49201	1501.37	0.70742	1501.37	0.83112
1502.8	0.84605	1502.8	0.49145	1502.8	0.71528	1502.8	0.82829
1504.23	0.84552	1504.23	0.48715	1504.23	0.72166	1504.23	0.82476
1505.66	0.84503	1505.66	0.47622	1505.66	0.72718	1505.66	0.82086
1507.09	0.84507	1507.09	0.45889	1507.09	0.73253	1507.09	0.81676
1508.52	0.84534	1508.52	0.43865	1508.52	0.73804	1508.52	0.81245
1509.95	0.84507	1509.95	0.4199	1509.95	0.74357	1509.95	0.80769
1511.39	0.84362	1511.39	0.40496	1511.39	0.74872	1511.39	0.80215
1512.82	0.84082	1512.82	0.39305	1512.82	0.75325	1512.82	0.79564
1514.25	0.83688	1514.25	0.38247	1514.25	0.75723	1514.25	0.78822
1515.68	0.83204	1515.68	0.37291	1515.68	0.76084	1515.68	0.78005
1517.11	0.82619	1517.11	0.36599	1517.11	0.76415	1517.11	0.77102
1518.54	0.81876	1518.54	0.36474	1518.54	0.76705	1518.54	0.76088
1519.97	0.80935	1519.97	0.3707	1519.97	0.76933	1519.97	0.74969
1521.4	0.79827	1521.4	0.37971	1521.4	0.77087	1521.4	0.73794
1522.84	0.78682	1522.84	0.38369	1522.84	0.77192	1522.84	0.72626
1524.27	0.7766	1524.27	0.3778	1524.27	0.77308	1524.27	0.71495
1525.7	0.76802	1525.7	0.36285	1525.7	0.77472	1525.7	0.70378
1527.13	0.75983	1527.13	0.34327	1527.13	0.77657	1527.13	0.69224
1528.56	0.7505	1528.56	0.32471	1528.56	0.7781	1528.56	0.67982
1529.99	0.73928	1529.99	0.31078	1529.99	0.77895	1529.99	0.66626
1531.42	0.72621	1531.42	0.30113	1531.42	0.77908	1531.42	0.65172
1532.85	0.71173	1532.85	0.29323	1532.85	0.77856	1532.85	0.63644
1534.29	0.69629	1534.29	0.28505	1534.29	0.77754	1534.29	0.6206
1535.72	0.68019	1535.72	0.27591	1535.72	0.77609	1535.72	0.60431
1537.15	0.66369	1537.15	0.26577	1537.15	0.77423	1537.15	0.58771
1538.58	0.64719	1538.58	0.25448	1538.58	0.77205	1538.58	0.57093
1540.01	0.63117	1540.01	0.24178	1540.01	0.76975	1540.01	0.55429
1541.44	0.61604	1541.44	0.22775	1541.44	0.76751	1541.44	0.53808
1542.87	0.60178	1542.87	0.21278	1542.87	0.76521	1542.87	0.52197
1544.3	0.58776	1544.3	0.19769	1544.3	0.76249	1544.3	0.50516
1545.74	0.5734	1545.74	0.18416	1545.74	0.75902	1545.74	0.48723
1547.17	0.55855	1547.17	0.17395	1547.17	0.75471	1547.17	0.46842
1548.6	0.54345	1548.6	0.16714	1548.6	0.74959	1548.6	0.44916
1550.03	0.52843	1550.03	0.16244	1550.03	0.74379	1550.03	0.42968
1551.46	0.51362	1551.46	0.15905	1551.46	0.73748	1551.46	0.41006
1552.89	0.49896	1552.89	0.15714	1552.89	0.73076	1552.89	0.39044
1554.32	0.48448	1554.32	0.15637	1554.32	0.72369	1554.32	0.37111
1555.75	0.47054	1555.75	0.15481	1555.75	0.71645	1555.75	0.35243
1557.19	0.45773	1557.19	0.1504	1557.19	0.70937	1557.19	0.33464
1558.62	0.44626	1558.62	0.14273	1558.62	0.70275	1558.62	0.31768
1560.05	0.43542	1560.05	0.13281	1560.05	0.69649	1560.05	0.30125
1561.48	0.42409	1561.48	0.12226	1561.48	0.69023	1561.48	0.28501
1562.91	0.41158	1562.91	0.11285	1562.91	0.68373	1562.91	0.26888
1564.34	0.39777	1564.34	0.10565	1564.34	0.67696	1564.34	0.25309
1565.77	0.38292	1565.77	0.1006	1565.77	0.67002	1565.77	0.23789
1567.2	0.3673	1567.2	0.09695	1567.2	0.663	1567.2	0.22344
1568.64	0.35111	1568.64	0.09415	1568.64	0.65597	1568.64	0.20979
1570.07	0.33456	1570.07	0.09198	1570.07	0.64898	1570.07	0.19702
1571.5	0.31798	1571.5	0.09009	1571.5	0.64212	1571.5	0.18534
1572.93	0.30184	1572.93	0.08765	1572.93	0.63552	1572.93	0.17503
1574.36	0.28661	1574.36	0.08365	1574.36	0.62928	1574.36	0.1662
1575.79	0.27241	1575.79	0.07772	1575.79	0.6233	1575.79	0.15854
1577.22	0.25889	1577.22	0.07047	1577.22	0.61727	1577.22	0.15132
1578.65	0.24565	1578.65	0.06321	1578.65	0.61086	1578.65	0.14426
1580.09	0.23285	1580.09	0.05734	1580.09	0.60401	1580.09	0.13769
1581.52	0.2209	1581.52	0.05338	1581.52	0.5968	1581.52	0.1319
1582.95	0.21012	1582.95	0.05077	1582.95	0.58931	1582.95	0.12696
1584.38	0.20071	1584.38	0.04867	1584.38	0.58156	1584.38	0.12278
1585.81	0.19277	1585.81	0.0466	1585.81	0.57354	1585.81	0.11921
1587.24	0.1862	1587.24	0.04459	1587.24	0.56519	1587.24	0.11604
1588.67	0.18085	1588.67	0.04294	1588.67	0.55642	1588.67	0.11311
1590.1	0.17674	1590.1	0.04189	1590.1	0.54724	1590.1	0.11043
1591.54	0.17405	1591.54	0.04122	1591.54	0.53775	1591.54	0.10809
1592.97	0.17282	1592.97	0.04046	1592.97	0.52799	1592.97	0.10601
1594.4	0.17275	1594.4	0.03955	1594.4	0.51788	1594.4	0.104
1595.83	0.17341	1595.83	0.03893	1595.83	0.50728	1595.83	0.10189
1597.26	0.17461	1597.26	0.039	1597.26	0.49619	1597.26	0.09966
1598.69	0.17635	1598.69	0.03972	1598.69	0.48477	1598.69	0.09736
1600.12	0.17868	1600.12	0.04069	1600.12	0.4732	1600.12	0.09502
1601.55	0.18151	1601.55	0.04161	1601.55	0.46152	1601.55	0.09258
1602.99	0.18462	1602.99	0.0425	1602.99	0.4497	1602.99	0.09007
1604.42	0.18781	1604.42	0.04353	1604.42	0.43779	1604.42	0.08751
1605.85	0.19095	1605.85	0.0447	1605.85	0.42592	1605.85	0.08499
1607.28	0.19399	1607.28	0.04584	1607.28	0.41425	1607.28	0.08255
1608.71	0.19686	1608.71	0.04684	1608.71	0.40288	1608.71	0.08028
1610.14	0.19948	1610.14	0.04768	1610.14	0.39189	1610.14	0.07822
1611.57	0.20171	1611.57	0.04834	1611.57	0.38133	1611.57	0.07639
1613	0.20329	1613	0.04891	1613	0.37121	1613	0.0748
1614.43	0.20394	1614.43	0.0495	1614.43	0.3615	1614.43	0.07345
1615.87	0.20343	1615.87	0.05019	1615.87	0.35221	1615.87	0.07233
1617.3	0.20169	1617.3	0.05082	1617.3	0.34336	1617.3	0.07141
1618.73	0.19887	1618.73	0.05106	1618.73	0.33504	1618.73	0.07068
1620.16	0.19536	1620.16	0.05064	1620.16	0.32738	1620.16	0.07017
1621.59	0.1915	1621.59	0.04956	1621.59	0.32049	1621.59	0.06997
1623.02	0.18749	1623.02	0.04814	1623.02	0.31439	1623.02	0.07015
1624.45	0.18341	1624.45	0.04683	1624.45	0.30908	1624.45	0.07071
1625.88	0.17933	1625.88	0.04604	1625.88	0.3045	1625.88	0.07161
1627.32	0.17531	1627.32	0.04587	1627.32	0.30058	1627.32	0.07278
1628.75	0.17143	1628.75	0.04614	1628.75	0.29725	1628.75	0.07416
1630.18	0.16795	1630.18	0.04649	1630.18	0.29461	1630.18	0.07574
1631.61	0.16521	1631.61	0.04667	1631.61	0.29288	1631.61	0.07758
1633.04	0.16344	1633.04	0.04671	1633.04	0.29214	1633.04	0.07973
1634.47	0.1626	1634.47	0.04677	1634.47	0.29217	1634.47	0.08218
1635.9	0.16257	1635.9	0.04676	1635.9	0.29266	1635.9	0.08481
1637.33	0.16341	1637.33	0.04642	1637.33	0.29358	1637.33	0.0876
1638.77	0.16536	1638.77	0.04557	1638.77	0.29523	1638.77	0.09063
1640.2	0.16845	1640.2	0.04454	1640.2	0.2978	1640.2	0.09398
1641.63	0.17251	1641.63	0.04415	1641.63	0.3012	1641.63	0.0976
1643.06	0.17721	1643.06	0.04492	1643.06	0.30519	1643.06	0.10138
1644.49	0.18226	1644.49	0.04674	1644.49	0.3096	1644.49	0.10521
1645.92	0.18742	1645.92	0.04921	1645.92	0.31438	1645.92	0.10905
1647.35	0.1926	1647.35	0.05214	1647.35	0.31962	1647.35	0.11297
1648.78	0.19773	1648.78	0.05575	1648.78	0.32544	1648.78	0.11707
1650.22	0.20273	1650.22	0.06015	1650.22	0.3318	1650.22	0.12137
1651.65	0.20767	1651.65	0.06487	1651.65	0.33861	1651.65	0.12579
1653.08	0.21285	1653.08	0.06921	1653.08	0.34591	1653.08	0.1304
1654.51	0.21871	1654.51	0.07296	1654.51	0.35395	1654.51	0.13545
1655.94	0.22534	1655.94	0.07651	1655.94	0.36283	1655.94	0.14123
1657.37	0.23255	1657.37	0.08037	1657.37	0.37243	1657.37	0.14781
1658.8	0.24017	1658.8	0.08467	1658.8	0.38259	1658.8	0.15512
1660.23	0.24817	1660.23	0.08937	1660.23	0.3933	1660.23	0.16315
1661.67	0.25663	1661.67	0.09471	1661.67	0.40457	1661.67	0.17201
1663.1	0.26556	1663.1	0.10119	1663.1	0.41638	1663.1	0.18175
1664.53	0.27495	1664.53	0.10885	1664.53	0.42861	1664.53	0.19237
1665.96	0.28468	1665.96	0.11684	1665.96	0.44106	1665.96	0.20379
1667.39	0.2948	1667.39	0.12376	1667.39	0.45357	1667.39	0.2159
1668.82	0.30568	1668.82	0.1283	1668.82	0.46621	1668.82	0.22875
1670.25	0.31773	1670.25	0.13014	1670.25	0.47924	1670.25	0.2425
1671.68	0.33105	1671.68	0.13049	1671.68	0.49285	1671.68	0.25726
1673.12	0.34535	1673.12	0.13138	1673.12	0.50697	1673.12	0.2729
1674.55	0.36014	1674.55	0.13498	1674.55	0.52132	1674.55	0.28907
1675.98	0.37497	1675.98	0.14271	1675.98	0.53555	1675.98	0.30537
1677.41	0.38945	1677.41	0.15429	1677.41	0.5494	1677.41	0.3215
1678.84	0.40352	1678.84	0.16797	1678.84	0.56278	1678.84	0.33723
1680.27	0.41749	1680.27	0.18192	1680.27	0.57591	1680.27	0.35252
1681.7	0.43182	1681.7	0.19492	1681.7	0.58902	1681.7	0.36745
1683.13	0.44675	1683.13	0.20616	1683.13	0.60212	1683.13	0.3819
1684.57	0.46227	1684.57	0.21517	1684.57	0.6151	1684.57	0.3955
1686	0.47832	1686	0.2223	1686	0.62793	1686	0.40797
1687.43	0.49488	1687.43	0.22858	1687.43	0.64068	1687.43	0.41932
1688.86	0.51195	1688.86	0.23465	1688.86	0.65343	1688.86	0.42966
1690.29	0.52937	1690.29	0.24065	1690.29	0.66606	1690.29	0.43889
1691.72	0.5469	1691.72	0.2472	1691.72	0.67842	1691.72	0.44676
1693.15	0.56422	1693.15	0.25605	1693.15	0.69043	1693.15	0.45316
1694.58	0.58094	1694.58	0.26968	1694.58	0.70199	1694.58	0.45814
1696.02	0.59668	1696.02	0.28943	1696.02	0.71296	1696.02	0.46175
1697.45	0.6112	1697.45	0.31362	1697.45	0.72314	1697.45	0.46408
1698.88	0.6248	1698.88	0.33768	1698.88	0.73252	1698.88	0.46535
1700.31	0.63838	1700.31	0.35662	1700.31	0.74133	1700.31	0.46589
1701.74	0.65291	1701.74	0.36781	1701.74	0.75004	1701.74	0.46606
1703.17	0.66854	1703.17	0.37257	1703.17	0.75896	1703.17	0.46612
1704.6	0.68451	1704.6	0.37573	1704.6	0.76791	1704.6	0.46616
1706.03	0.69991	1706.03	0.38217	1706.03	0.77651	1706.03	0.46604
1707.47	0.71417	1707.47	0.39415	1707.47	0.78453	1707.47	0.46557
1708.9	0.72704	1708.9	0.41212	1708.9	0.79194	1708.9	0.46472
1710.33	0.73837	1710.33	0.43569	1710.33	0.79872	1710.33	0.46356
1711.76	0.74817	1711.76	0.46344	1711.76	0.80487	1711.76	0.46222
1713.19	0.75683	1713.19	0.49297	1713.19	0.81057	1713.19	0.46082
1714.62	0.76501	1714.62	0.52131	1714.62	0.81606	1714.62	0.45963
1716.05	0.77336	1716.05	0.545	1716.05	0.8215	1716.05	0.45879
1717.48	0.78225	1717.48	0.5613	1717.48	0.82694	1717.48	0.45823
1718.92	0.79165	1718.92	0.57031	1718.92	0.83244	1718.92	0.4579
1720.35	0.80122	1720.35	0.57552	1720.35	0.83795	1720.35	0.45799
1721.78	0.81058	1721.78	0.58059	1721.78	0.84332	1721.78	0.45863
1723.21	0.81962	1723.21	0.58652	1723.21	0.84848	1723.21	0.45976
1724.64	0.82828	1724.64	0.5932	1724.64	0.85348	1724.64	0.46131
1726.07	0.83637	1726.07	0.60166	1726.07	0.85832	1726.07	0.46336
1727.5	0.84363	1727.5	0.61352	1727.5	0.86295	1727.5	0.46607
1728.93	0.84999	1728.93	0.62888	1728.93	0.86734	1728.93	0.4696
1730.37	0.85576	1730.37	0.64474	1730.37	0.87157	1730.37	0.47416
1731.8	0.8617	1731.8	0.65571	1731.8	0.87583	1731.8	0.47999
1733.23	0.86867	1733.23	0.65698	1733.23	0.8803	1733.23	0.48731
1734.66	0.87706	1734.66	0.64754	1734.66	0.88513	1734.66	0.49621
1736.09	0.88626	1736.09	0.63161	1736.09	0.89026	1736.09	0.5066
1737.52	0.89513	1737.52	0.61692	1737.52	0.89542	1737.52	0.51831
1738.95	0.90287	1738.95	0.60968	1738.95	0.90035	1738.95	0.53117
1740.38	0.90928	1740.38	0.61121	1740.38	0.90495	1740.38	0.54492
1741.81	0.91448	1741.81	0.6199	1741.81	0.90928	1741.81	0.55945
1743.25	0.91864	1743.25	0.63391	1743.25	0.91338	1743.25	0.5747
1744.68	0.92194	1744.68	0.65125	1744.68	0.91729	1744.68	0.59063
1746.11	0.92464	1746.11	0.66953	1746.11	0.92101	1746.11	0.60719
1747.54	0.92695	1747.54	0.68713	1747.54	0.92461	1747.54	0.62433
1748.97	0.92903	1748.97	0.70382	1748.97	0.92807	1748.97	0.64199
1750.4	0.93096	1750.4	0.71994	1750.4	0.93136	1750.4	0.65999
1751.83	0.93269	1751.83	0.73601	1751.83	0.93447	1751.83	0.67808
1753.26	0.93409	1753.26	0.7526	1753.26	0.93743	1753.26	0.6962
1754.7	0.93526	1754.7	0.7691	1754.7	0.94023	1754.7	0.71437
1756.13	0.93665	1756.13	0.78273	1756.13	0.94296	1756.13	0.73255
1757.56	0.9386	1757.56	0.79073	1757.56	0.94572	1757.56	0.75072
1758.99	0.94101	1758.99	0.79419	1758.99	0.94856	1758.99	0.76882
1760.42	0.94352	1760.42	0.79712	1760.42	0.95139	1760.42	0.78673
1761.85	0.94591	1761.85	0.80202	1761.85	0.95415	1761.85	0.80423
1763.28	0.94831	1763.28	0.80769	1763.28	0.95683	1763.28	0.82114
1764.71	0.95105	1764.71	0.81095	1764.71	0.95953	1764.71	0.83737
1766.15	0.95435	1766.15	0.80948	1766.15	0.96228	1766.15	0.85292
1767.58	0.95803	1767.58	0.80376	1767.58	0.96503	1767.58	0.86778
1769.01	0.96159	1769.01	0.79731	1769.01	0.96766	1769.01	0.88182
1770.44	0.96446	1770.44	0.79551	1770.44	0.97006	1770.44	0.89486
1771.87	0.96635	1771.87	0.80199	1771.87	0.97218	1771.87	0.90674
1773.3	0.96739	1773.3	0.81519	1773.3	0.97403	1773.3	0.91741
1774.73	0.96805	1774.73	0.82957	1774.73	0.97571	1774.73	0.92699
1776.16	0.96887	1776.16	0.84008	1776.16	0.97737	1776.16	0.93567
1777.6	0.97012	1777.6	0.84497	1777.6	0.97905	1777.6	0.94362
1779.03	0.97169	1779.03	0.84628	1779.03	0.98072	1779.03	0.95088
1780.46	0.97321	1780.46	0.84831	1780.46	0.98229	1780.46	0.95746
1781.89	0.97435	1781.89	0.85435	1781.89	0.9837	1781.89	0.96337
1783.32	0.97505	1783.32	0.8641	1783.32	0.9849	1783.32	0.96856
1784.75	0.9755	1784.75	0.87388	1784.75	0.98592	1784.75	0.97298
1786.18	0.97604	1786.18	0.87961	1786.18	0.98685	1786.18	0.97673
1787.61	0.977	1787.61	0.87949	1787.61	0.9878	1787.61	0.98002
1789.05	0.97855	1789.05	0.87449	1789.05	0.98881	1789.05	0.98303
1790.48	0.98054	1790.48	0.86739	1790.48	0.98989	1790.48	0.98583
1791.91	0.98252	1791.91	0.86142	1791.91	0.99096	1791.91	0.98843
1793.34	0.98417	1793.34	0.85864	1793.34	0.99192	1793.34	0.99077
1794.77	0.98548	1794.77	0.8587	1794.77	0.99276	1794.77	0.99278
1796.2	0.98664	1796.2	0.85965	1796.2	0.99352	1796.2	0.99447
1797.63	0.98776	1797.63	0.86038	1797.63	0.99425	1797.63	0.99586
1799.06	0.98874	1799.06	0.86166	1799.06	0.99493	1799.06	0.99699
1800.5	0.98938	1800.5	0.86494	1800.5	0.9955	1800.5	0.99783
1801.93	0.98947	1801.93	0.87165	1801.93	0.99589	1801.93	0.99826
1803.36	0.98893	1803.36	0.8832	1803.36	0.99611	1803.36	0.99823
1804.79	0.98775	1804.79	0.90012	1804.79	0.99618	1804.79	0.99781
1806.22	0.98615	1806.22	0.92026	1806.22	0.99615	1806.22	0.99721
1807.65	0.98456	1807.65	0.93873	1807.65	0.9961	1807.65	0.99659
1809.08	0.98341	1809.08	0.95151	1809.08	0.99614	1809.08	0.996
1810.51	0.98289	1810.51	0.95814	1810.51	0.99632	1810.51	0.99557
1811.95	0.98293	1811.95	0.96043	1811.95	0.99662	1811.95	0.99538
1813.38	0.98342	1813.38	0.95967	1813.38	0.99695	1813.38	0.99547
1814.81	0.98434	1814.81	0.95574	1814.81	0.99731	1814.81	0.99575
1816.24	0.98558	1816.24	0.9484	1816.24	0.99769	1816.24	0.99607
1817.67	0.98696	1817.67	0.93863	1817.67	0.99802	1817.67	0.99638
1819.1	0.98831	1819.1	0.92829	1819.1	0.99827	1819.1	0.9966
1820.53	0.98944	1820.53	0.91948	1820.53	0.99838	1820.53	0.99667
1821.96	0.9902	1821.96	0.91445	1821.96	0.99837	1821.96	0.99655
1823.4	0.99051	1823.4	0.91466	1823.4	0.99825	1823.4	0.99625
1824.83	0.99041	1824.83	0.919	1824.83	0.99806	1824.83	0.99588
1826.26	0.99016	1826.26	0.92347	1826.26	0.99785	1826.26	0.99558
1827.69	0.99016	1827.69	0.92367	1827.69	0.99771	1827.69	0.99544
1829.12	0.9906	1829.12	0.91799	1829.12	0.99771	1829.12	0.99547
1830.55	0.9914	1830.55	0.90842	1830.55	0.99781	1830.55	0.99569
1831.98	0.99225	1831.98	0.89862	1831.98	0.99794	1831.98	0.99604
1833.41	0.99289	1833.41	0.89132	1833.41	0.99801	1833.41	0.99637
1834.85	0.99318	1834.85	0.88768	1834.85	0.99802	1834.85	0.99656
1836.28	0.99307	1836.28	0.88809	1836.28	0.99797	1836.28	0.99655
1837.71	0.99258	1837.71	0.89259	1837.71	0.9979	1837.71	0.99636
1839.14	0.9918	1839.14	0.90034	1839.14	0.99783	1839.14	0.99605
1840.57	0.9909	1840.57	0.90945	1840.57	0.99778	1840.57	0.99566
1842	0.99008	1842	0.91794	1842	0.99778	1842	0.99522
1843.43	0.98947	1843.43	0.92472	1843.43	0.99786	1843.43	0.9948
1844.86	0.98915	1844.86	0.92957	1844.86	0.998	1844.86	0.99443
1846.3	0.98911	1846.3	0.93301	1846.3	0.99816	1846.3	0.99405
1847.73	0.9892	1847.73	0.93644	1847.73	0.99831	1847.73	0.99359
1849.16	0.98918	1849.16	0.9415	1849.16	0.99841	1849.16	0.99302
1850.59	0.98905	1850.59	0.94814	1850.59	0.99847	1850.59	0.99247
1852.02	0.9891	1852.02	0.95396	1852.02	0.99848	1852.02	0.99206
1853.45	0.98967	1853.45	0.95618	1853.45	0.99851	1853.45	0.99181
1854.88	0.99071	1854.88	0.95479	1854.88	0.99857	1854.88	0.99165
1856.31	0.9919	1856.31	0.95267	1856.31	0.9986	1856.31	0.99151
1857.75	0.99298	1857.75	0.95199	1857.75	0.99855	1857.75	0.99137
1859.18	0.99394	1859.18	0.95167	1859.18	0.99842	1859.18	0.99123
1860.61	0.99497	1860.61	0.94878	1860.61	0.99826	1860.61	0.99109
1862.04	0.99624	1862.04	0.94202	1862.04	0.99812	1862.04	0.99094
1863.47	0.99765	1863.47	0.93296	1863.47	0.998	1863.47	0.99077
1864.9	0.99901	1864.9	0.92458	1864.9	0.99783	1864.9	0.99054
1866.33	1.00007	1866.33	0.91916	1866.33	0.99758	1866.33	0.99015
1867.76	1.00073	1867.76	0.91754	1867.76	0.99726	1867.76	0.9895
1869.2	1.00097	1869.2	0.91952	1869.2	0.99689	1869.2	0.98858
1870.63	1.00084	1870.63	0.92419	1870.63	0.99648	1870.63	0.98745
1872.06	1.00048	1872.06	0.92998	1872.06	0.99608	1872.06	0.98617
1873.49	1.00002	1873.49	0.93534	1873.49	0.99569	1873.49	0.98478
1874.92	0.99955	1874.92	0.93984	1874.92	0.99531	1874.92	0.98328
1876.35	0.99901	1876.35	0.94419	1876.35	0.99493	1876.35	0.9817
1877.78	0.99836	1877.78	0.94921	1877.78	0.99452	1877.78	0.98005
1879.21	0.99759	1879.21	0.95523	1879.21	0.99408	1879.21	0.97831
1880.64	0.99674	1880.64	0.96206	1880.64	0.99364	1880.64	0.97651
1882.08	0.99592	1882.08	0.96856	1882.08	0.99325	1882.08	0.97476
1883.51	0.99538	1883.51	0.97248	1883.51	0.99294	1883.51	0.97319
1884.94	0.99539	1884.94	0.97165	1884.94	0.99273	1884.94	0.97188
1886.37	0.99598	1886.37	0.96604	1886.37	0.99258	1886.37	0.97076
1887.8	0.99686	1887.8	0.95832	1887.8	0.99246	1887.8	0.96967
1889.23	0.9976	1889.23	0.95214	1889.23	0.99228	1889.23	0.96853
1890.66	0.99802	1890.66	0.94935	1890.66	0.992	1890.66	0.96729
1892.09	0.9982	1892.09	0.94894	1892.09	0.99165	1892.09	0.96598
1893.53	0.99834	1893.53	0.94877	1893.53	0.99128	1893.53	0.96462
1894.96	0.99852	1894.96	0.94793	1894.96	0.99091	1894.96	0.96321
1896.39	0.99867	1896.39	0.94731	1896.39	0.99051	1896.39	0.96172
1897.82	0.99865	1897.82	0.94834	1897.82	0.99003	1897.82	0.96011
1899.25	0.99841	1899.25	0.95135	1899.25	0.98949	1899.25	0.9584
1900.68	0.99802	1900.68	0.95524	1900.68	0.98888	1900.68	0.9566
1902.11	0.99761	1902.11	0.95858	1902.11	0.98825	1902.11	0.95473
1903.54	0.99725	1903.54	0.9604	1903.54	0.98762	1903.54	0.95287
1904.98	0.99705	1904.98	0.95978	1904.98	0.98698	1904.98	0.95112
1906.41	0.99714	1906.41	0.95573	1906.41	0.98634	1906.41	0.94953
1907.84	0.99754	1907.84	0.9484	1907.84	0.9857	1907.84	0.94802
1909.27	0.9981	1909.27	0.93954	1909.27	0.98505	1909.27	0.94654
1910.7	0.99862	1910.7	0.93114	1910.7	0.98434	1910.7	0.94506
1912.13	0.99899	1912.13	0.92401	1912.13	0.98355	1912.13	0.94352
1913.56	0.9992	1913.56	0.91817	1913.56	0.9827	1913.56	0.94185
1914.99	0.99922	1914.99	0.91373	1914.99	0.98179	1914.99	0.94004
1916.43	0.99899	1916.43	0.911	1916.43	0.98081	1916.43	0.9381
1917.86	0.99853	1917.86	0.90997	1917.86	0.97975	1917.86	0.93605
1919.29	0.99785	1919.29	0.91055	1919.29	0.9786	1919.29	0.9339
1920.72	0.99695	1920.72	0.91292	1920.72	0.97739	1920.72	0.93162
1922.15	0.99582	1922.15	0.91734	1922.15	0.97612	1922.15	0.92924
1923.58	0.99451	1923.58	0.92309	1923.58	0.97483	1923.58	0.92683
1925.01	0.99321	1925.01	0.92819	1925.01	0.97352	1925.01	0.92447
1926.44	0.99212	1926.44	0.93068	1926.44	0.97221	1926.44	0.9222
1927.88	0.99129	1927.88	0.93029	1927.88	0.9709	1927.88	0.91997
1929.31	0.9906	1929.31	0.92869	1929.31	0.96954	1929.31	0.91776
1930.74	0.98988	1930.74	0.92777	1930.74	0.9681	1930.74	0.91553
1932.17	0.98906	1932.17	0.92794	1932.17	0.96657	1932.17	0.91329
1933.6	0.98818	1933.6	0.92811	1933.6	0.96497	1933.6	0.91103
1935.03	0.98731	1935.03	0.92712	1935.03	0.96331	1935.03	0.90876
1936.46	0.98651	1936.46	0.92472	1936.46	0.96161	1936.46	0.90649
1937.89	0.98578	1937.89	0.92125	1937.89	0.95985	1937.89	0.90429
1939.33	0.98515	1939.33	0.91684	1939.33	0.95802	1939.33	0.90218
1940.76	0.98461	1940.76	0.91164	1940.76	0.95615	1940.76	0.9001
1942.19	0.98407	1942.19	0.90644	1942.19	0.95425	1942.19	0.89798
1943.62	0.98337	1943.62	0.90242	1943.62	0.95229	1943.62	0.89577
1945.05	0.98244	1945.05	0.9003	1945.05	0.9503	1945.05	0.89346
1946.48	0.9813	1946.48	0.90005	1946.48	0.94829	1946.48	0.89105
1947.91	0.97999	1947.91	0.90112	1947.91	0.94628	1947.91	0.88859
1949.34	0.97863	1949.34	0.90254	1949.34	0.94431	1949.34	0.88616
1950.78	0.97732	1950.78	0.90331	1950.78	0.9424	1950.78	0.8838
1952.21	0.97612	1952.21	0.90317	1952.21	0.94056	1952.21	0.88147
1953.64	0.97497	1953.64	0.90289	1953.64	0.93879	1953.64	0.87916
1955.07	0.97376	1955.07	0.90334	1955.07	0.93709	1955.07	0.87686
1956.5	0.97251	1956.5	0.90439	1956.5	0.93546	1956.5	0.87459
1957.93	0.97131	1957.93	0.90473	1957.93	0.93391	1957.93	0.8724
1959.36	0.97031	1959.36	0.903	1959.36	0.93247	1959.36	0.87031
1960.79	0.96956	1960.79	0.89908	1960.79	0.93112	1960.79	0.8683
1962.23	0.96897	1962.23	0.89417	1962.23	0.92983	1962.23	0.86635
1963.66	0.96842	1963.66	0.88973	1963.66	0.9286	1963.66	0.86447
1965.09	0.96781	1965.09	0.88651	1965.09	0.92738	1965.09	0.86259
1966.52	0.96707	1966.52	0.88455	1966.52	0.92617	1966.52	0.86069
1967.95	0.96618	1967.95	0.88363	1967.95	0.92495	1967.95	0.85874
1969.38	0.96517	1969.38	0.88352	1969.38	0.92371	1969.38	0.85677
1970.81	0.96408	1970.81	0.8839	1970.81	0.92244	1970.81	0.85479
1972.24	0.96293	1972.24	0.88449	1972.24	0.92115	1972.24	0.85283
1973.68	0.96176	1973.68	0.88481	1973.68	0.91982	1973.68	0.85092
1975.11	0.96062	1975.11	0.88418	1975.11	0.91845	1975.11	0.84906
1976.54	0.95956	1976.54	0.88216	1976.54	0.91702	1976.54	0.84725
1977.97	0.95854	1977.97	0.87911	1977.97	0.91552	1977.97	0.84547
1979.4	0.9575	1979.4	0.87594	1979.4	0.91393	1979.4	0.84369
1980.83	0.9564	1980.83	0.87311	1980.83	0.91225	1980.83	0.84193
1982.26	0.9553	1982.26	0.8701	1982.26	0.91049	1982.26	0.84019
1983.69	0.95427	1983.69	0.86607	1983.69	0.90869	1983.69	0.83848
1985.13	0.95334	1985.13	0.86096	1985.13	0.90685	1985.13	0.83675
1986.56	0.95242	1986.56	0.85565	1986.56	0.90499	1986.56	0.835
1987.99	0.9514	1987.99	0.85121	1987.99	0.90311	1987.99	0.8332
1989.42	0.95026	1989.42	0.84796	1989.42	0.90123	1989.42	0.83138
1990.85	0.94903	1990.85	0.84554	1990.85	0.89938	1990.85	0.82954
1992.28	0.94778	1992.28	0.84356	1992.28	0.89757	1992.28	0.82769
1993.71	0.94653	1993.71	0.84192	1993.71	0.89583	1993.71	0.82584
1995.14	0.94527	1995.14	0.84082	1995.14	0.89416	1995.14	0.82396
1996.58	0.94396	1996.58	0.84056	1996.58	0.89256	1996.58	0.82205
1998.01	0.94262	1998.01	0.84122	1998.01	0.89103	1998.01	0.82011
1999.44	0.94132	1999.44	0.84243	1999.44	0.88957	1999.44	0.81819
2000.87	0.94025	2000.87	0.84363	2000.87	0.88821	2000.87	0.81633
2002.3	0.93957	2002.3	0.84452	2002.3	0.88699	2002.3	0.81456
2003.73	0.93928	2003.73	0.84515	2003.73	0.88591	2003.73	0.81291
2005.16	0.93929	2005.16	0.84546	2005.16	0.88493	2005.16	0.81138
2006.59	0.93934	2006.59	0.84484	2006.59	0.88395	2006.59	0.80991
2008.02	0.9389	2008.02	0.84211	2008.02	0.8827	2008.02	0.80837
2009.46	0.93711	2009.46	0.83624	2009.46	0.88079	2009.46	0.80652
2010.89	0.93319	2010.89	0.8273	2010.89	0.8779	2010.89	0.80412
2012.32	0.92698	2012.32	0.81648	2012.32	0.87394	2012.32	0.80113
2013.75	0.91909	2013.75	0.8052	2013.75	0.86917	2013.75	0.79767
2015.18	0.91044	2015.18	0.7942	2015.18	0.86394	2015.18	0.79398
2016.61	0.90175	2016.61	0.7837	2016.61	0.85855	2016.61	0.79024
2018.04	0.89343	2018.04	0.77394	2018.04	0.85319	2018.04	0.78658
2019.47	0.8857	2019.47	0.76526	2019.47	0.84798	2019.47	0.78305
2020.91	0.8787	2020.91	0.758	2020.91	0.84299	2020.91	0.77972
2022.34	0.87256	2022.34	0.75222	2022.34	0.83831	2022.34	0.77662
2023.77	0.8674	2023.77	0.74771	2023.77	0.83399	2023.77	0.77378
2025.2	0.86328	2025.2	0.74417	2025.2	0.83006	2025.2	0.77124
2026.63	0.86023	2026.63	0.74154	2026.63	0.82656	2026.63	0.76898
2028.06	0.85828	2028.06	0.74008	2028.06	0.82349	2028.06	0.76702
2029.49	0.85741	2029.49	0.74004	2029.49	0.82089	2029.49	0.76536
2030.92	0.85767	2030.92	0.74138	2030.92	0.81877	2030.92	0.76401
2032.36	0.85912	2032.36	0.74361	2032.36	0.81715	2032.36	0.76302
2033.79	0.86177	2033.79	0.74614	2033.79	0.81605	2033.79	0.76239
2035.22	0.86554	2035.22	0.74873	2035.22	0.81546	2035.22	0.76209
2036.65	0.8701	2036.65	0.75158	2036.65	0.8153	2036.65	0.76202
2038.08	0.87494	2038.08	0.75477	2038.08	0.81544	2038.08	0.76209
2039.51	0.87949	2039.51	0.75787	2039.51	0.81569	2039.51	0.76215
2040.94	0.88308	2040.94	0.76003	2040.94	0.81578	2040.94	0.76204
2042.37	0.88508	2042.37	0.76049	2042.37	0.81543	2042.37	0.76156
2043.81	0.88518	2043.81	0.75913	2043.81	0.81448	2043.81	0.76061
2045.24	0.88372	2045.24	0.75657	2045.24	0.81306	2045.24	0.75925
2046.67	0.88163	2046.67	0.75378	2046.67	0.81151	2046.67	0.75772
2048.1	0.87981	2048.1	0.75133	2048.1	0.81018	2048.1	0.75623
2049.53	0.87862	2049.53	0.74925	2049.53	0.80919	2049.53	0.7549
2050.96	0.87801	2050.96	0.74748	2050.96	0.80851	2050.96	0.75369
2052.39	0.87778	2052.39	0.74614	2052.39	0.80807	2052.39	0.75256
2053.82	0.87782	2053.82	0.74536	2053.82	0.80781	2053.82	0.75146
2055.26	0.87809	2055.26	0.74506	2055.26	0.8077	2055.26	0.75037
2056.69	0.87855	2056.69	0.74492	2056.69	0.80772	2056.69	0.7493
2058.12	0.87916	2058.12	0.74462	2058.12	0.80781	2058.12	0.74824
2059.55	0.87989	2059.55	0.74407	2059.55	0.80796	2059.55	0.74719
2060.98	0.88066	2060.98	0.74347	2060.98	0.80813	2060.98	0.74613
2062.41	0.88144	2062.41	0.74305	2062.41	0.8083	2062.41	0.74506
2063.84	0.88219	2063.84	0.74285	2063.84	0.80843	2063.84	0.74399
2065.27	0.88288	2065.27	0.74275	2065.27	0.80852	2065.27	0.74289
2066.71	0.88347	2066.71	0.74267	2066.71	0.80855	2066.71	0.74177
2068.14	0.88394	2068.14	0.74256	2068.14	0.80852	2068.14	0.74063
2069.57	0.88428	2069.57	0.74247	2069.57	0.80845	2069.57	0.73948
2071	0.88452	2071	0.74239	2071	0.80833	2071	0.73833
2072.43	0.8847	2072.43	0.74228	2072.43	0.80817	2072.43	0.73719
2073.86	0.88485	2073.86	0.74207	2073.86	0.80797	2073.86	0.73609
2075.29	0.88501	2075.29	0.74177	2075.29	0.80774	2075.29	0.73502
2076.72	0.88518	2076.72	0.74146	2076.72	0.80745	2076.72	0.73398
2078.16	0.88535	2078.16	0.74122	2078.16	0.80711	2078.16	0.73298
2079.59	0.8855	2079.59	0.74095	2079.59	0.8067	2079.59	0.73203
2081.02	0.88566	2081.02	0.7404	2081.02	0.80621	2081.02	0.73116
2082.45	0.88584	2082.45	0.73942	2082.45	0.80564	2082.45	0.73036
2083.88	0.88603	2083.88	0.73814	2083.88	0.80498	2083.88	0.72963
2085.31	0.88617	2085.31	0.7369	2085.31	0.80425	2085.31	0.72894
2086.74	0.88625	2086.74	0.73589	2086.74	0.80343	2086.74	0.72828
2088.17	0.88627	2088.17	0.73506	2088.17	0.80255	2088.17	0.72764
2089.61	0.88624	2089.61	0.73426	2089.61	0.80162	2089.61	0.72702
2091.04	0.88617	2091.04	0.73341	2091.04	0.80065	2091.04	0.72643
2092.47	0.88607	2092.47	0.73253	2092.47	0.79964	2092.47	0.72585
2093.9	0.88594	2093.9	0.73165	2093.9	0.7986	2093.9	0.72528
2095.33	0.88579	2095.33	0.73079	2095.33	0.79752	2095.33	0.72469
2096.76	0.88562	2096.76	0.72994	2096.76	0.79639	2096.76	0.7241
2098.19	0.88543	2098.19	0.72911	2098.19	0.7952	2098.19	0.7235
2099.62	0.8852	2099.62	0.72831	2099.62	0.79396	2099.62	0.72286
2101.06	0.88494	2101.06	0.72756	2101.06	0.79267	2101.06	0.72216
2102.49	0.88465	2102.49	0.72685	2102.49	0.79132	2102.49	0.72142
2103.92	0.88435	2103.92	0.72611	2103.92	0.78992	2103.92	0.72063
2105.35	0.88403	2105.35	0.72525	2105.35	0.78845	2105.35	0.71981
2106.78	0.88372	2106.78	0.7242	2106.78	0.78693	2106.78	0.71893
2108.21	0.8834	2108.21	0.72299	2108.21	0.78534	2108.21	0.71802
2109.64	0.88306	2109.64	0.72174	2109.64	0.7837	2109.64	0.71705
2111.07	0.8827	2111.07	0.72059	2111.07	0.782	2111.07	0.71606
2112.51	0.8823	2112.51	0.71953	2112.51	0.78025	2112.51	0.71504
2113.94	0.88187	2113.94	0.71854	2113.94	0.77845	2113.94	0.71401
2115.37	0.88141	2115.37	0.71757	2115.37	0.77661	2115.37	0.71296
2116.8	0.88094	2116.8	0.71661	2116.8	0.77476	2116.8	0.71189
2118.23	0.88046	2118.23	0.71566	2118.23	0.77292	2118.23	0.71081
2119.66	0.87999	2119.66	0.71474	2119.66	0.7711	2119.66	0.70972
2121.09	0.87953	2121.09	0.71385	2121.09	0.76934	2121.09	0.70865
2122.52	0.8791	2122.52	0.71301	2122.52	0.76767	2122.52	0.7076
2123.96	0.87873	2123.96	0.71224	2123.96	0.76612	2123.96	0.70659
2125.39	0.87845	2125.39	0.71157	2125.39	0.76471	2125.39	0.70562
2126.82	0.87828	2126.82	0.71099	2126.82	0.76347	2126.82	0.70471
2128.25	0.87822	2128.25	0.71048	2128.25	0.76242	2128.25	0.70385
2129.68	0.87828	2129.68	0.71005	2129.68	0.76156	2129.68	0.70304
2131.11	0.87846	2131.11	0.70967	2131.11	0.7609	2131.11	0.70226
2132.54	0.87874	2132.54	0.70938	2132.54	0.76043	2132.54	0.70152
2133.97	0.87914	2133.97	0.70918	2133.97	0.76018	2133.97	0.70081
2135.41	0.87965	2135.41	0.70908	2135.41	0.76012	2135.41	0.70014
2136.84	0.88028	2136.84	0.70908	2136.84	0.76025	2136.84	0.69952
2138.27	0.88103	2138.27	0.70913	2138.27	0.76055	2138.27	0.69895
2139.7	0.88187	2139.7	0.70924	2139.7	0.761	2139.7	0.69842
2141.13	0.88281	2141.13	0.7094	2141.13	0.76157	2141.13	0.69792
2142.56	0.88381	2142.56	0.7096	2142.56	0.76224	2142.56	0.69744
2143.99	0.88486	2143.99	0.70983	2143.99	0.76298	2143.99	0.69698
2145.42	0.88593	2145.42	0.7101	2145.42	0.76376	2145.42	0.69655
2146.85	0.88702	2146.85	0.71041	2146.85	0.76455	2146.85	0.69614
2148.29	0.88811	2148.29	0.71075	2148.29	0.76533	2148.29	0.69573
2149.72	0.88921	2149.72	0.71112	2149.72	0.76612	2149.72	0.69532
2151.15	0.89032	2151.15	0.71151	2151.15	0.76691	2151.15	0.69489
2152.58	0.89145	2152.58	0.71191	2152.58	0.7677	2152.58	0.69446
2154.01	0.89258	2154.01	0.71231	2154.01	0.76852	2154.01	0.69404
2155.44	0.89372	2155.44	0.71273	2155.44	0.76938	2155.44	0.69363
2156.87	0.89488	2156.87	0.71319	2156.87	0.77029	2156.87	0.69326
2158.3	0.89608	2158.3	0.71369	2158.3	0.77126	2158.3	0.69292
2159.74	0.89734	2159.74	0.71425	2159.74	0.77231	2159.74	0.6926
2161.17	0.89867	2161.17	0.71485	2161.17	0.77344	2161.17	0.69229
2162.6	0.90007	2162.6	0.71551	2162.6	0.77464	2162.6	0.69196
2164.03	0.90153	2164.03	0.71625	2164.03	0.77591	2164.03	0.69163
2165.46	0.90305	2165.46	0.71705	2165.46	0.77725	2165.46	0.6913
2166.89	0.90462	2166.89	0.71792	2166.89	0.77864	2166.89	0.69098
2168.32	0.90624	2168.32	0.71885	2168.32	0.78007	2168.32	0.69069
2169.75	0.9079	2169.75	0.71983	2169.75	0.78153	2169.75	0.69041
2171.19	0.9096	2171.19	0.72086	2171.19	0.783	2171.19	0.69015
2172.62	0.91132	2172.62	0.7219	2172.62	0.78445	2172.62	0.68989
2174.05	0.91305	2174.05	0.72294	2174.05	0.78586	2174.05	0.68962
2175.48	0.91476	2175.48	0.72398	2175.48	0.7872	2175.48	0.68932
2176.91	0.91644	2176.91	0.72503	2176.91	0.78846	2176.91	0.68902
2178.34	0.91808	2178.34	0.7261	2178.34	0.78962	2178.34	0.68871
2179.77	0.91969	2179.77	0.72718	2179.77	0.79067	2179.77	0.68838
2181.2	0.92125	2181.2	0.72826	2181.2	0.79162	2181.2	0.68802
2182.64	0.92278	2182.64	0.72931	2182.64	0.79245	2182.64	0.68762
2184.07	0.92426	2184.07	0.73033	2184.07	0.79316	2184.07	0.68718
2185.5	0.92568	2185.5	0.7313	2185.5	0.79374	2185.5	0.68672
2186.93	0.92703	2186.93	0.73221	2186.93	0.79419	2186.93	0.68622
2188.36	0.92831	2188.36	0.73306	2188.36	0.79451	2188.36	0.6857
2189.79	0.92951	2189.79	0.73388	2189.79	0.7947	2189.79	0.68513
2191.22	0.93065	2191.22	0.73468	2191.22	0.79477	2191.22	0.68452
2192.65	0.93174	2192.65	0.73545	2192.65	0.79473	2192.65	0.68388
2194.09	0.93278	2194.09	0.73621	2194.09	0.79458	2194.09	0.68321
2195.52	0.93378	2195.52	0.73695	2195.52	0.79431	2195.52	0.68251
2196.95	0.93473	2196.95	0.73767	2196.95	0.79393	2196.95	0.6818
2198.38	0.93562	2198.38	0.73836	2198.38	0.79343	2198.38	0.68106
2199.81	0.93646	2199.81	0.73902	2199.81	0.79282	2199.81	0.68034
2201.24	0.93724	2201.24	0.73965	2201.24	0.79209	2201.24	0.67961
2202.67	0.93797	2202.67	0.74025	2202.67	0.79125	2202.67	0.67887
2204.1	0.93863	2204.1	0.74081	2204.1	0.79029	2204.1	0.6781
2205.54	0.93923	2205.54	0.74133	2205.54	0.7892	2205.54	0.6773
2206.97	0.93975	2206.97	0.74181	2206.97	0.78799	2206.97	0.67648
2208.4	0.9402	2208.4	0.74225	2208.4	0.78666	2208.4	0.67563
2209.83	0.94059	2209.83	0.74268	2209.83	0.78521	2209.83	0.67477
2211.26	0.94092	2211.26	0.7431	2211.26	0.78365	2211.26	0.67388
2212.69	0.94119	2212.69	0.74349	2212.69	0.78201	2212.69	0.67298
2214.12	0.94143	2214.12	0.74385	2214.12	0.78029	2214.12	0.67205
2215.55	0.94163	2215.55	0.74416	2215.55	0.77852	2215.55	0.67109
2216.99	0.94181	2216.99	0.74446	2216.99	0.77671	2216.99	0.6701
2218.42	0.94198	2218.42	0.74476	2218.42	0.77489	2218.42	0.66909
2219.85	0.94215	2219.85	0.74506	2219.85	0.77307	2219.85	0.66806
2221.28	0.94234	2221.28	0.74538	2221.28	0.77128	2221.28	0.667
2222.71	0.94255	2222.71	0.74571	2222.71	0.76955	2222.71	0.66592
2224.14	0.94281	2224.14	0.74605	2224.14	0.76789	2224.14	0.66484
2225.57	0.94311	2225.57	0.74641	2225.57	0.76631	2225.57	0.66379
2227	0.94346	2227	0.74678	2227	0.76484	2227	0.66277
2228.44	0.94388	2228.44	0.74718	2228.44	0.76348	2228.44	0.66179
2229.87	0.94435	2229.87	0.7476	2229.87	0.76225	2229.87	0.66083
2231.3	0.94489	2231.3	0.74805	2231.3	0.76113	2231.3	0.65988
2232.73	0.94549	2232.73	0.74852	2232.73	0.76013	2232.73	0.65894
2234.16	0.94616	2234.16	0.74902	2234.16	0.75922	2234.16	0.65801
2235.59	0.94688	2235.59	0.74955	2235.59	0.75841	2235.59	0.65709
2237.02	0.94765	2237.02	0.7501	2237.02	0.75769	2237.02	0.65618
2238.45	0.94846	2238.45	0.75067	2238.45	0.75703	2238.45	0.65529
2239.89	0.9493	2239.89	0.75127	2239.89	0.75643	2239.89	0.65442
2241.32	0.95016	2241.32	0.7519	2241.32	0.75588	2241.32	0.65354
2242.75	0.95105	2242.75	0.75255	2242.75	0.75536	2242.75	0.65265
2244.18	0.95194	2244.18	0.75322	2244.18	0.75486	2244.18	0.65174
2245.61	0.95285	2245.61	0.75389	2245.61	0.75438	2245.61	0.65082
2247.04	0.95377	2247.04	0.75457	2247.04	0.75392	2247.04	0.64988
2248.47	0.9547	2248.47	0.75527	2248.47	0.7535	2248.47	0.64892
2249.9	0.95566	2249.9	0.75599	2249.9	0.75312	2249.9	0.64793
2251.34	0.95665	2251.34	0.75674	2251.34	0.75282	2251.34	0.64693
2252.77	0.95768	2252.77	0.7575	2252.77	0.75258	2252.77	0.64593
2254.2	0.95876	2254.2	0.75827	2254.2	0.75241	2254.2	0.64493
2255.63	0.95989	2255.63	0.75904	2255.63	0.7523	2255.63	0.64392
2257.06	0.96106	2257.06	0.75983	2257.06	0.75223	2257.06	0.64292
2258.49	0.96226	2258.49	0.76063	2258.49	0.75222	2258.49	0.64192
2259.92	0.96349	2259.92	0.76145	2259.92	0.75225	2259.92	0.64094
2261.35	0.96475	2261.35	0.76228	2261.35	0.75232	2261.35	0.63997
2262.79	0.96603	2262.79	0.76313	2262.79	0.75242	2262.79	0.639
2264.22	0.96732	2264.22	0.76402	2264.22	0.75254	2264.22	0.63801
2265.65	0.96861	2265.65	0.76495	2265.65	0.75265	2265.65	0.63698
2267.08	0.96989	2267.08	0.76591	2267.08	0.75272	2267.08	0.63594
2268.51	0.97115	2268.51	0.76687	2268.51	0.75273	2268.51	0.63489
2269.94	0.97237	2269.94	0.7678	2269.94	0.75267	2269.94	0.63383
2271.37	0.97354	2271.37	0.76868	2271.37	0.75251	2271.37	0.63277
2272.8	0.97466	2272.8	0.76949	2272.8	0.75225	2272.8	0.63169
2274.24	0.9757	2274.24	0.77024	2274.24	0.75187	2274.24	0.63057
2275.67	0.97667	2275.67	0.77092	2275.67	0.75137	2275.67	0.62943
2277.1	0.97755	2277.1	0.77152	2277.1	0.75076	2277.1	0.62825
2278.53	0.97835	2278.53	0.77203	2278.53	0.75002	2278.53	0.62705
2279.96	0.97907	2279.96	0.77246	2279.96	0.74918	2279.96	0.6258
2281.39	0.9797	2281.39	0.77279	2281.39	0.74824	2281.39	0.62452
2282.82	0.98025	2282.82	0.77304	2282.82	0.74722	2282.82	0.62321
2284.25	0.98074	2284.25	0.77319	2284.25	0.74614	2284.25	0.62188
2285.68	0.98117	2285.68	0.77326	2285.68	0.74501	2285.68	0.62054
2287.12	0.98154	2287.12	0.77324	2287.12	0.74384	2287.12	0.61919
2288.55	0.98186	2288.55	0.77314	2288.55	0.74265	2288.55	0.61781
2289.98	0.98213	2289.98	0.77295	2289.98	0.74142	2289.98	0.61638
2291.41	0.98234	2291.41	0.77266	2291.41	0.74017	2291.41	0.61492
2292.84	0.98249	2292.84	0.77223	2292.84	0.73889	2292.84	0.61344
2294.27	0.98257	2294.27	0.77168	2294.27	0.73759	2294.27	0.61192
2295.7	0.98258	2295.7	0.77105	2295.7	0.73625	2295.7	0.61037
2297.13	0.98253	2297.13	0.77042	2297.13	0.7349	2297.13	0.60878
2298.57	0.98243	2298.57	0.76985	2298.57	0.73352	2298.57	0.60716
2300	0.9823	2300	0.7693	2300	0.7321	2300	0.60553
2301.43	0.98214	2301.43	0.76868	2301.43	0.73065	2301.43	0.60392
2302.86	0.98196	2302.86	0.76791	2302.86	0.72917	2302.86	0.60232
2304.29	0.98177	2304.29	0.76697	2304.29	0.72766	2304.29	0.60073
2305.72	0.98156	2305.72	0.76591	2305.72	0.7261	2305.72	0.59914
2307.15	0.98133	2307.15	0.76483	2307.15	0.72448	2307.15	0.59755
2308.58	0.98106	2308.58	0.76381	2308.58	0.72276	2308.58	0.59593
2310.02	0.98078	2310.02	0.76285	2310.02	0.72096	2310.02	0.5943
2311.45	0.9805	2311.45	0.76191	2311.45	0.7191	2311.45	0.59269
2312.88	0.98023	2312.88	0.76091	2312.88	0.71718	2312.88	0.59112
2314.31	0.97997	2314.31	0.7599	2314.31	0.71523	2314.31	0.5896
2315.74	0.97971	2315.74	0.75897	2315.74	0.71326	2315.74	0.58811
2317.17	0.97948	2317.17	0.75827	2317.17	0.71127	2317.17	0.58664
2318.6	0.97932	2318.6	0.75783	2318.6	0.7093	2318.6	0.5852
2320.03	0.97922	2320.03	0.75761	2320.03	0.70734	2320.03	0.58375
2321.47	0.97919	2321.47	0.75752	2321.47	0.70542	2321.47	0.58226
2322.9	0.97922	2322.9	0.75743	2322.9	0.70352	2322.9	0.5807
2324.33	0.97927	2324.33	0.75723	2324.33	0.70164	2324.33	0.57906
2325.76	0.97935	2325.76	0.75687	2325.76	0.6998	2325.76	0.57738
2327.19	0.97948	2327.19	0.75658	2327.19	0.69801	2327.19	0.57571
2328.62	0.97971	2328.62	0.7569	2328.62	0.69628	2328.62	0.57409
2330.05	0.98006	2330.05	0.75834	2330.05	0.69463	2330.05	0.57247
2331.48	0.98045	2331.48	0.7609	2331.48	0.693	2331.48	0.57081
2332.92	0.98072	2332.92	0.76399	2332.92	0.69132	2332.92	0.56909
2334.35	0.98078	2334.35	0.76677	2334.35	0.68955	2334.35	0.56734
2335.78	0.98064	2335.78	0.76864	2335.78	0.68773	2335.78	0.56565
2337.21	0.98042	2337.21	0.7694	2337.21	0.68595	2337.21	0.56403
2338.64	0.9802	2338.64	0.7692	2338.64	0.68425	2338.64	0.56247
2340.07	0.97999	2340.07	0.76826	2340.07	0.68259	2340.07	0.56094
2341.5	0.97975	2341.5	0.76675	2341.5	0.68093	2341.5	0.55937
2342.93	0.97939	2342.93	0.76474	2342.93	0.67924	2342.93	0.55776
2344.37	0.97888	2344.37	0.76231	2344.37	0.67752	2344.37	0.55611
2345.8	0.97824	2345.8	0.75959	2345.8	0.67577	2345.8	0.55445
2347.23	0.97752	2347.23	0.75679	2347.23	0.674	2347.23	0.55279
2348.66	0.97674	2348.66	0.75415	2348.66	0.67218	2348.66	0.5511
2350.09	0.97596	2350.09	0.75185	2350.09	0.67033	2350.09	0.54938
2351.52	0.9752	2351.52	0.74996	2351.52	0.66846	2351.52	0.54762
2352.95	0.97451	2352.95	0.74849	2352.95	0.66658	2352.95	0.54584
2354.38	0.97389	2354.38	0.74742	2354.38	0.66471	2354.38	0.54403
2355.82	0.97335	2355.82	0.7468	2355.82	0.66284	2355.82	0.54219
2357.25	0.97294	2357.25	0.74673	2357.25	0.66102	2357.25	0.54032
2358.68	0.97267	2358.68	0.74737	2358.68	0.65926	2358.68	0.5385
2360.11	0.97256	2360.11	0.74896	2360.11	0.65757	2360.11	0.53679
2361.54	0.97264	2361.54	0.75184	2361.54	0.65596	2361.54	0.53521
2362.97	0.97286	2362.97	0.75613	2362.97	0.65441	2362.97	0.53373
2364.4	0.97313	2364.4	0.76141	2364.4	0.65288	2364.4	0.53229
2365.83	0.97333	2365.83	0.76681	2365.83	0.65135	2365.83	0.5309
2367.27	0.97348	2367.27	0.77149	2367.27	0.64985	2367.27	0.52961
2368.7	0.97369	2368.7	0.77505	2368.7	0.64846	2368.7	0.52849
2370.13	0.97411	2370.13	0.7775	2370.13	0.6473	2370.13	0.52756
2371.56	0.97482	2371.56	0.7791	2371.56	0.64641	2371.56	0.52679
2372.99	0.97578	2372.99	0.78005	2372.99	0.64574	2372.99	0.52611
2374.42	0.97687	2374.42	0.78044	2374.42	0.64522	2374.42	0.52546
2375.85	0.97799	2375.85	0.78028	2375.85	0.64478	2375.85	0.52481
2377.28	0.97907	2377.28	0.77965	2377.28	0.64438	2377.28	0.52416
2378.72	0.98013	2378.72	0.77864	2378.72	0.644	2378.72	0.5235
2380.15	0.98119	2380.15	0.77736	2380.15	0.64362	2380.15	0.52285
2381.58	0.98224	2381.58	0.7759	2381.58	0.64321	2381.58	0.52218
2383.01	0.98325	2383.01	0.7743	2383.01	0.64275	2383.01	0.52148
2384.44	0.98419	2384.44	0.7726	2384.44	0.64222	2384.44	0.52073
2385.87	0.98503	2385.87	0.77088	2385.87	0.64161	2385.87	0.51993
2387.3	0.98575	2387.3	0.7692	2387.3	0.64091	2387.3	0.51905
2388.73	0.98634	2388.73	0.76762	2388.73	0.6401	2388.73	0.51809
2390.17	0.9868	2390.17	0.76617	2390.17	0.63919	2390.17	0.51706
2391.6	0.98713	2391.6	0.76489	2391.6	0.63817	2391.6	0.51597
2393.03	0.98729	2393.03	0.76376	2393.03	0.63703	2393.03	0.51484
2394.46	0.98728	2394.46	0.76279	2394.46	0.63576	2394.46	0.51367
2395.89	0.98709	2395.89	0.76195	2395.89	0.63438	2395.89	0.51248
2397.32	0.98675	2397.32	0.76122	2397.32	0.63289	2397.32	0.51125
2398.75	0.98629	2398.75	0.76056	2398.75	0.63135	2398.75	0.51001
2400.18	0.98576	2400.18	0.75991	2400.18	0.62977	2400.18	0.50874
2401.62	0.98518	2401.62	0.75922	2401.62	0.62818	2401.62	0.50747
2403.05	0.98459	2403.05	0.75848	2403.05	0.62659	2403.05	0.50619
2404.48	0.98399	2404.48	0.75769	2404.48	0.62502	2404.48	0.50494
2405.91	0.9834	2405.91	0.75686	2405.91	0.62346	2405.91	0.50372
2407.34	0.9828	2407.34	0.75598	2407.34	0.62192	2407.34	0.50253
2408.77	0.98219	2408.77	0.75505	2408.77	0.62037	2408.77	0.50135
2410.2	0.98153	2410.2	0.75402	2410.2	0.6188	2410.2	0.50016
2411.63	0.9808	2411.63	0.75288	2411.63	0.6172	2411.63	0.49895
2413.06	0.97999	2413.06	0.75163	2413.06	0.61555	2413.06	0.49774
2414.5	0.97909	2414.5	0.75027	2414.5	0.61387	2414.5	0.49651
2415.93	0.97813	2415.93	0.74886	2415.93	0.61217	2415.93	0.49529
2417.36	0.97713	2417.36	0.7474	2417.36	0.61043	2417.36	0.49407
2418.79	0.9761	2418.79	0.74591	2418.79	0.60869	2418.79	0.49285
2420.22	0.97505	2420.22	0.74442	2420.22	0.60693	2420.22	0.49162
2421.65	0.97402	2421.65	0.74298	2421.65	0.60516	2421.65	0.49039
2423.08	0.973	2423.08	0.74161	2423.08	0.60337	2423.08	0.48915
2424.51	0.97201	2424.51	0.74033	2424.51	0.60157	2424.51	0.48789
2425.95	0.97104	2425.95	0.73913	2425.95	0.59975	2425.95	0.48662
2427.38	0.9701	2427.38	0.73802	2427.38	0.59792	2427.38	0.48534
2428.81	0.96919	2428.81	0.73699	2428.81	0.59611	2428.81	0.48409
2430.24	0.96833	2430.24	0.73605	2430.24	0.59432	2430.24	0.48285
2431.67	0.96752	2431.67	0.73519	2431.67	0.59256	2431.67	0.48164
2433.1	0.96675	2433.1	0.73442	2433.1	0.59084	2433.1	0.48044
2434.53	0.96604	2434.53	0.73371	2434.53	0.58915	2434.53	0.47925
2435.96	0.96536	2435.96	0.73306	2435.96	0.58749	2435.96	0.47809
2437.4	0.96471	2437.4	0.73246	2437.4	0.58586	2437.4	0.47696
2438.83	0.9641	2438.83	0.7319	2438.83	0.58425	2438.83	0.47585
2440.26	0.9635	2440.26	0.73137	2440.26	0.58267	2440.26	0.47476
2441.69	0.96289	2441.69	0.73081	2441.69	0.5811	2441.69	0.47367
2443.12	0.96227	2443.12	0.73019	2443.12	0.57955	2443.12	0.47255
2444.55	0.96161	2444.55	0.72947	2444.55	0.57802	2444.55	0.47141
2445.98	0.96093	2445.98	0.72868	2445.98	0.57653	2445.98	0.47029
2447.41	0.96023	2447.41	0.72783	2447.41	0.5751	2447.41	0.46919
2448.85	0.95957	2448.85	0.72696	2448.85	0.57373	2448.85	0.46813
2450.28	0.95895	2450.28	0.72607	2450.28	0.57245	2450.28	0.46708
2451.71	0.9584	2451.71	0.72519	2451.71	0.57124	2451.71	0.46607
2453.14	0.95791	2453.14	0.72433	2453.14	0.57009	2453.14	0.46507
2454.57	0.95749	2454.57	0.72349	2454.57	0.56901	2454.57	0.46408
2456	0.95711	2456	0.72268	2456	0.56796	2456	0.46311
2457.43	0.95676	2457.43	0.72189	2457.43	0.56693	2457.43	0.46214
2458.86	0.95643	2458.86	0.72111	2458.86	0.56591	2458.86	0.46117
2460.3	0.9561	2460.3	0.72033	2460.3	0.56489	2460.3	0.46018
2461.73	0.95575	2461.73	0.71953	2461.73	0.56386	2461.73	0.45918
2463.16	0.95537	2463.16	0.71872	2463.16	0.56281	2463.16	0.45816
2464.59	0.95496	2464.59	0.71789	2464.59	0.56172	2464.59	0.45711
2466.02	0.9545	2466.02	0.71704	2466.02	0.56058	2466.02	0.45604
2467.45	0.95398	2467.45	0.71617	2467.45	0.55936	2467.45	0.45497
2468.88	0.95341	2468.88	0.71526	2468.88	0.55807	2468.88	0.45389
2470.31	0.95277	2470.31	0.71432	2470.31	0.55671	2470.31	0.45278
2471.75	0.95207	2471.75	0.71333	2471.75	0.5553	2471.75	0.45165
2473.18	0.95131	2473.18	0.71233	2473.18	0.55384	2473.18	0.45048
2474.61	0.95049	2474.61	0.71129	2474.61	0.55232	2474.61	0.44929
2476.04	0.94962	2476.04	0.71025	2476.04	0.55076	2476.04	0.44809
2477.47	0.94871	2477.47	0.70919	2477.47	0.54916	2477.47	0.44689
2478.9	0.94776	2478.9	0.70812	2478.9	0.54753	2478.9	0.44569
2480.33	0.94679	2480.33	0.70704	2480.33	0.5459	2480.33	0.44451
2481.76	0.9458	2481.76	0.70594	2481.76	0.54427	2481.76	0.44335
2483.2	0.9448	2483.2	0.70482	2483.2	0.54263	2483.2	0.44219
2484.63	0.9438	2484.63	0.70369	2484.63	0.54098	2484.63	0.44105
2486.06	0.9428	2486.06	0.70258	2486.06	0.53932	2486.06	0.43991
2487.49	0.94179	2487.49	0.70147	2487.49	0.53765	2487.49	0.43879
2488.92	0.94076	2488.92	0.70036	2488.92	0.53595	2488.92	0.43767
2490.35	0.93967	2490.35	0.69922	2490.35	0.53419	2490.35	0.43656
2491.78	0.93853	2491.78	0.69807	2491.78	0.53237	2491.78	0.43545
2493.21	0.9373	2493.21	0.69687	2493.21	0.53046	2493.21	0.43434
2494.65	0.93599	2494.65	0.69563	2494.65	0.52846	2494.65	0.43323
2496.08	0.93457	2496.08	0.69436	2496.08	0.52636	2496.08	0.43209
2497.51	0.93306	2497.51	0.69307	2497.51	0.52417	2497.51	0.43092
2498.94	0.93146	2498.94	0.69179	2498.94	0.52189	2498.94	0.42971
2500.37	0.9298	2500.37	0.6905	2500.37	0.51954	2500.37	0.42847
2501.8	0.9281	2501.8	0.68922	2501.8	0.51717	2501.8	0.4272
2503.23	0.92638	2503.23	0.68796	2503.23	0.51481	2503.23	0.42591
2504.66	0.92469	2504.66	0.68673	2504.66	0.5125	2504.66	0.42459
2506.1	0.92306	2506.1	0.68555	2506.1	0.51026	2506.1	0.42328
2507.53	0.92152	2507.53	0.6844	2507.53	0.50812	2507.53	0.422
2508.96	0.92008	2508.96	0.68329	2508.96	0.5061	2508.96	0.42077
2510.39	0.91877	2510.39	0.68223	2510.39	0.50421	2510.39	0.41959
2511.82	0.91758	2511.82	0.68123	2511.82	0.50247	2511.82	0.41845
2513.25	0.91651	2513.25	0.68027	2513.25	0.50087	2513.25	0.41736
2514.68	0.91556	2514.68	0.67935	2514.68	0.49943	2514.68	0.41631
2516.11	0.91472	2516.11	0.67847	2516.11	0.49813	2516.11	0.41531
2517.55	0.91399	2517.55	0.6776	2517.55	0.49696	2517.55	0.41433
2518.98	0.91338	2518.98	0.67675	2518.98	0.49593	2518.98	0.41336
2520.41	0.91286	2520.41	0.67589	2520.41	0.49501	2520.41	0.41242
2521.84	0.91241	2521.84	0.67504	2521.84	0.49419	2521.84	0.4115
2523.27	0.91201	2523.27	0.6742	2523.27	0.49341	2523.27	0.41061
2524.7	0.91163	2524.7	0.67336	2524.7	0.49266	2524.7	0.40974
2526.13	0.91126	2526.13	0.6725	2526.13	0.49192	2526.13	0.40889
2527.56	0.91088	2527.56	0.67163	2527.56	0.49116	2527.56	0.40804
2529	0.91049	2529	0.67079	2529	0.49041	2529	0.40715
2530.43	0.91009	2530.43	0.67	2530.43	0.48964	2530.43	0.40621
2531.86	0.90969	2531.86	0.66924	2531.86	0.48887	2531.86	0.40525
2533.29	0.90931	2533.29	0.6685	2533.29	0.48812	2533.29	0.40428
2534.72	0.90897	2534.72	0.66778	2534.72	0.48741	2534.72	0.4033
2536.15	0.9087	2536.15	0.66707	2536.15	0.48676	2536.15	0.40232
2537.58	0.90852	2537.58	0.66638	2537.58	0.48617	2537.58	0.40133
2539.01	0.90845	2539.01	0.66574	2539.01	0.48566	2539.01	0.40038
2540.45	0.90848	2540.45	0.66513	2540.45	0.48521	2540.45	0.39948
2541.88	0.90857	2541.88	0.66458	2541.88	0.48482	2541.88	0.39862
2543.31	0.90871	2543.31	0.66406	2543.31	0.48446	2543.31	0.39779
2544.74	0.90887	2544.74	0.66358	2544.74	0.48413	2544.74	0.39699
2546.17	0.90905	2546.17	0.66315	2546.17	0.48381	2546.17	0.39622
2547.6	0.90922	2547.6	0.66277	2547.6	0.4835	2547.6	0.39547
2549.03	0.9094	2549.03	0.66242	2549.03	0.48318	2549.03	0.39471
2550.46	0.90957	2550.46	0.66207	2550.46	0.48285	2550.46	0.39392
2551.89	0.90974	2551.89	0.6617	2551.89	0.4825	2551.89	0.3931
2553.33	0.90988	2553.33	0.66132	2553.33	0.48213	2553.33	0.39228
2554.76	0.91001	2554.76	0.66095	2554.76	0.48173	2554.76	0.39147
2556.19	0.9101	2556.19	0.66059	2556.19	0.48128	2556.19	0.39066
2557.62	0.91017	2557.62	0.66024	2557.62	0.48079	2557.62	0.38985
2559.05	0.91021	2559.05	0.6599	2559.05	0.48026	2559.05	0.38902
2560.48	0.91023	2560.48	0.65957	2560.48	0.47969	2560.48	0.38815
2561.91	0.91023	2561.91	0.65926	2561.91	0.47909	2561.91	0.38724
2563.34	0.9102	2563.34	0.65894	2563.34	0.47846	2563.34	0.38632
2564.78	0.91013	2564.78	0.6586	2564.78	0.4778	2564.78	0.38537
2566.21	0.91002	2566.21	0.65821	2566.21	0.47711	2566.21	0.38439
2567.64	0.90987	2567.64	0.65777	2567.64	0.47638	2567.64	0.38336
2569.07	0.90969	2569.07	0.65727	2569.07	0.47562	2569.07	0.38228
2570.5	0.90948	2570.5	0.65673	2570.5	0.47481	2570.5	0.38118
2571.93	0.90923	2571.93	0.65617	2571.93	0.47396	2571.93	0.38007
2573.36	0.90893	2573.36	0.6556	2573.36	0.47305	2573.36	0.37896
2574.79	0.90854	2574.79	0.65501	2574.79	0.47207	2574.79	0.37784
2576.23	0.90806	2576.23	0.65439	2576.23	0.47101	2576.23	0.3767
2577.66	0.9075	2577.66	0.6537	2577.66	0.46987	2577.66	0.37552
2579.09	0.90685	2579.09	0.65299	2579.09	0.46865	2579.09	0.37433
2580.52	0.90613	2580.52	0.65227	2580.52	0.46735	2580.52	0.37312
2581.95	0.90534	2581.95	0.65153	2581.95	0.46598	2581.95	0.37186
2583.38	0.9045	2583.38	0.65076	2583.38	0.46453	2583.38	0.37057
2584.81	0.9036	2584.81	0.64992	2584.81	0.46302	2584.81	0.36926
2586.24	0.90263	2586.24	0.64901	2586.24	0.46145	2586.24	0.36795
2587.68	0.90162	2587.68	0.64807	2587.68	0.45983	2587.68	0.36663
2589.11	0.90055	2589.11	0.64711	2589.11	0.45817	2589.11	0.36528
2590.54	0.89946	2590.54	0.64614	2590.54	0.45647	2590.54	0.36387
2591.97	0.89834	2591.97	0.64515	2591.97	0.45474	2591.97	0.36241
2593.4	0.89718	2593.4	0.64411	2593.4	0.45296	2593.4	0.36094
2594.83	0.89599	2594.83	0.64303	2594.83	0.45115	2594.83	0.35946
2596.26	0.89475	2596.26	0.64187	2596.26	0.4493	2596.26	0.35798
2597.69	0.89346	2597.69	0.64065	2597.69	0.44743	2597.69	0.35647
2599.13	0.89214	2599.13	0.63938	2599.13	0.44554	2599.13	0.35491
2600.56	0.89077	2600.56	0.63808	2600.56	0.44363	2600.56	0.35327
2601.99	0.88939	2601.99	0.63676	2601.99	0.44171	2601.99	0.35158
2603.42	0.88798	2603.42	0.63541	2603.42	0.43979	2603.42	0.34987
2604.85	0.88657	2604.85	0.63402	2604.85	0.43786	2604.85	0.34816
2606.28	0.88513	2606.28	0.63259	2606.28	0.43594	2606.28	0.34643
2607.71	0.8837	2607.71	0.63114	2607.71	0.43401	2607.71	0.34469
2609.14	0.88226	2609.14	0.62967	2609.14	0.43209	2609.14	0.34294
2610.58	0.88083	2610.58	0.62819	2610.58	0.43017	2610.58	0.3412
2612.01	0.87942	2612.01	0.62669	2612.01	0.42826	2612.01	0.3395
2613.44	0.87802	2613.44	0.62516	2613.44	0.42637	2613.44	0.33784
2614.87	0.87663	2614.87	0.62362	2614.87	0.42449	2614.87	0.33618
2616.3	0.87524	2616.3	0.62206	2616.3	0.42261	2616.3	0.33453
2617.73	0.87385	2617.73	0.62048	2617.73	0.42075	2617.73	0.33287
2619.16	0.87246	2619.16	0.61889	2619.16	0.4189	2619.16	0.33121
2620.59	0.87108	2620.59	0.61731	2620.59	0.41706	2620.59	0.32955
2622.03	0.8697	2622.03	0.61573	2622.03	0.41522	2622.03	0.32786
2623.46	0.86833	2623.46	0.61412	2623.46	0.41338	2623.46	0.32616
2624.89	0.86695	2624.89	0.61248	2624.89	0.41154	2624.89	0.32447
2626.32	0.86554	2626.32	0.61079	2626.32	0.40969	2626.32	0.32279
2627.75	0.86411	2627.75	0.60905	2627.75	0.40784	2627.75	0.32116
2629.18	0.86265	2629.18	0.60726	2629.18	0.40598	2629.18	0.31954
2630.61	0.86114	2630.61	0.60539	2630.61	0.4041	2630.61	0.31792
2632.04	0.85958	2632.04	0.60345	2632.04	0.4022	2632.04	0.31626
2633.48	0.85796	2633.48	0.60148	2633.48	0.40028	2633.48	0.31457
2634.91	0.85626	2634.91	0.59947	2634.91	0.39832	2634.91	0.31284
2636.34	0.85447	2636.34	0.59743	2636.34	0.39635	2636.34	0.3111
2637.77	0.85261	2637.77	0.59535	2637.77	0.39435	2637.77	0.30936
2639.2	0.85067	2639.2	0.59323	2639.2	0.39234	2639.2	0.30762
2640.63	0.84866	2640.63	0.59111	2640.63	0.39033	2640.63	0.30587
2642.06	0.8466	2642.06	0.58896	2642.06	0.3883	2642.06	0.30413
2643.49	0.84449	2643.49	0.58678	2643.49	0.38627	2643.49	0.30243
2644.93	0.84234	2644.93	0.58456	2644.93	0.38424	2644.93	0.30076
2646.36	0.84016	2646.36	0.58231	2646.36	0.38221	2646.36	0.29911
2647.79	0.83796	2647.79	0.58008	2647.79	0.38019	2647.79	0.29745
2649.22	0.83579	2649.22	0.5779	2649.22	0.37818	2649.22	0.2958
2650.65	0.83366	2650.65	0.57576	2650.65	0.37621	2650.65	0.29417
2652.08	0.83162	2652.08	0.57367	2652.08	0.37428	2652.08	0.29257
2653.51	0.82967	2653.51	0.57161	2653.51	0.37241	2653.51	0.29099
2654.94	0.82783	2654.94	0.56958	2654.94	0.37061	2654.94	0.28943
2656.38	0.82611	2656.38	0.56761	2656.38	0.36888	2656.38	0.28788
2657.81	0.82451	2657.81	0.56572	2657.81	0.36723	2657.81	0.28633
2659.24	0.82303	2659.24	0.56394	2659.24	0.36564	2659.24	0.28479
2660.67	0.82164	2660.67	0.56224	2660.67	0.36409	2660.67	0.28326
2662.1	0.82035	2662.1	0.56059	2662.1	0.36257	2662.1	0.28175
2663.53	0.81914	2663.53	0.55897	2663.53	0.36106	2663.53	0.28024
2664.96	0.81797	2664.96	0.55737	2664.96	0.35954	2664.96	0.27874
2666.39	0.81682	2666.39	0.55578	2666.39	0.35799	2666.39	0.27722
2667.83	0.81564	2667.83	0.55422	2667.83	0.35641	2667.83	0.2757
2669.26	0.8144	2669.26	0.55267	2669.26	0.3548	2669.26	0.27418
2670.69	0.81308	2670.69	0.5511	2670.69	0.35313	2670.69	0.27264
2672.12	0.81167	2672.12	0.5495	2672.12	0.35142	2672.12	0.27108
2673.55	0.81014	2673.55	0.54784	2673.55	0.34964	2673.55	0.2695
2674.98	0.80847	2674.98	0.5461	2674.98	0.34777	2674.98	0.26792
2676.41	0.80663	2676.41	0.54427	2676.41	0.3458	2676.41	0.26634
2677.84	0.80463	2677.84	0.54236	2677.84	0.34372	2677.84	0.26474
2679.27	0.80245	2679.27	0.54039	2679.27	0.34153	2679.27	0.26314
2680.71	0.80009	2680.71	0.53837	2680.71	0.33925	2680.71	0.26153
2682.14	0.79757	2682.14	0.53632	2682.14	0.33689	2682.14	0.25993
2683.57	0.79492	2683.57	0.53424	2683.57	0.33445	2683.57	0.25834
2685	0.79216	2685	0.53212	2685	0.33197	2685	0.25674
2686.43	0.78929	2686.43	0.52992	2686.43	0.32946	2686.43	0.25512
2687.86	0.78635	2687.86	0.52767	2687.86	0.32694	2687.86	0.25344
2689.29	0.78333	2689.29	0.5254	2689.29	0.3244	2689.29	0.25172
2690.72	0.78025	2690.72	0.52312	2690.72	0.32185	2690.72	0.24996
2692.16	0.7771	2692.16	0.52086	2692.16	0.31929	2692.16	0.24819
2693.59	0.7739	2693.59	0.51862	2693.59	0.31673	2693.59	0.24641
2695.02	0.77065	2695.02	0.51637	2695.02	0.31416	2695.02	0.24462
2696.45	0.76738	2696.45	0.5141	2696.45	0.31157	2696.45	0.24282
2697.88	0.76408	2697.88	0.51181	2697.88	0.30899	2697.88	0.24101
2699.31	0.76075	2699.31	0.50949	2699.31	0.30643	2699.31	0.23921
2700.74	0.75739	2700.74	0.50716	2700.74	0.30389	2700.74	0.23743
2702.17	0.75402	2702.17	0.50479	2702.17	0.30138	2702.17	0.23568
2703.61	0.75065	2703.61	0.50238	2703.61	0.29893	2703.61	0.23394
2705.04	0.74731	2705.04	0.49994	2705.04	0.29653	2705.04	0.23223
2706.47	0.74402	2706.47	0.4975	2706.47	0.29419	2706.47	0.23053
2707.9	0.74078	2707.9	0.49505	2707.9	0.29193	2707.9	0.22883
2709.33	0.73763	2709.33	0.49261	2709.33	0.28973	2709.33	0.22714
2710.76	0.73456	2710.76	0.49021	2710.76	0.28762	2710.76	0.22547
2712.19	0.73159	2712.19	0.48787	2712.19	0.28558	2712.19	0.22383
2713.62	0.72873	2713.62	0.4856	2713.62	0.28364	2713.62	0.22224
2715.06	0.72598	2715.06	0.48339	2715.06	0.2818	2715.06	0.22071
2716.49	0.72336	2716.49	0.48124	2716.49	0.28005	2716.49	0.21922
2717.92	0.72087	2717.92	0.47911	2717.92	0.27839	2717.92	0.21775
2719.35	0.71852	2719.35	0.477	2719.35	0.27681	2719.35	0.21627
2720.78	0.71632	2720.78	0.47496	2720.78	0.27531	2720.78	0.21477
2722.21	0.71426	2722.21	0.47302	2722.21	0.27387	2722.21	0.21325
2723.64	0.71233	2723.64	0.47119	2723.64	0.27249	2723.64	0.21177
2725.07	0.71053	2725.07	0.46947	2725.07	0.27117	2725.07	0.21033
2726.51	0.70884	2726.51	0.46786	2726.51	0.26991	2726.51	0.20891
2727.94	0.7073	2727.94	0.46635	2727.94	0.26869	2727.94	0.2075
2729.37	0.70589	2729.37	0.46494	2729.37	0.26752	2729.37	0.20607
2730.8	0.70465	2730.8	0.46363	2730.8	0.26641	2730.8	0.20466
2732.23	0.70356	2732.23	0.46245	2732.23	0.26535	2732.23	0.20328
2733.66	0.70264	2733.66	0.46141	2733.66	0.26434	2733.66	0.20194
2735.09	0.70189	2735.09	0.4605	2735.09	0.26338	2735.09	0.20064
2736.52	0.7013	2736.52	0.45971	2736.52	0.26246	2736.52	0.19935
2737.96	0.70089	2737.96	0.45906	2737.96	0.2616	2737.96	0.19805
2739.39	0.70063	2739.39	0.45856	2739.39	0.26079	2739.39	0.19673
2740.82	0.70052	2740.82	0.4582	2740.82	0.26001	2740.82	0.19541
2742.25	0.70053	2742.25	0.45795	2742.25	0.25926	2742.25	0.19408
2743.68	0.70063	2743.68	0.45779	2743.68	0.25851	2743.68	0.19279
2745.11	0.70079	2745.11	0.45768	2745.11	0.25776	2745.11	0.19152
2746.54	0.70096	2746.54	0.45758	2746.54	0.257	2746.54	0.19028
2747.97	0.7011	2747.97	0.45746	2747.97	0.25623	2747.97	0.18906
2749.41	0.70119	2749.41	0.45727	2749.41	0.25542	2749.41	0.18782
2750.84	0.7012	2750.84	0.457	2750.84	0.25457	2750.84	0.18655
2752.27	0.70111	2752.27	0.4567	2752.27	0.25364	2752.27	0.18523
2753.7	0.70092	2753.7	0.45638	2753.7	0.25265	2753.7	0.18387
2755.13	0.70059	2755.13	0.45604	2755.13	0.2516	2755.13	0.18251
2756.56	0.70012	2756.56	0.45566	2756.56	0.2505	2756.56	0.18118
2757.99	0.6995	2757.99	0.4552	2757.99	0.24934	2757.99	0.17989
2759.42	0.69874	2759.42	0.45464	2759.42	0.24814	2759.42	0.1786
2760.86	0.69783	2760.86	0.45395	2760.86	0.2469	2760.86	0.17728
2762.29	0.69678	2762.29	0.45311	2762.29	0.24562	2762.29	0.17591
2763.72	0.6956	2763.72	0.45212	2763.72	0.2443	2763.72	0.1745
2765.15	0.69429	2765.15	0.45099	2765.15	0.24296	2765.15	0.17307
2766.58	0.69286	2766.58	0.44974	2766.58	0.24161	2766.58	0.17164
2768.01	0.69132	2768.01	0.44837	2768.01	0.24027	2768.01	0.17018
2769.44	0.68967	2769.44	0.44688	2769.44	0.23892	2769.44	0.16871
2770.87	0.68792	2770.87	0.44529	2770.87	0.23758	2770.87	0.16723
2772.31	0.68608	2772.31	0.44362	2772.31	0.23625	2772.31	0.16579
2773.74	0.68416	2773.74	0.44187	2773.74	0.23493	2773.74	0.1644
2775.17	0.68216	2775.17	0.44002	2775.17	0.2336	2775.17	0.16307
2776.6	0.68007	2776.6	0.43804	2776.6	0.23227	2776.6	0.16177
2778.03	0.67785	2778.03	0.43591	2778.03	0.23093	2778.03	0.16048
2779.46	0.67549	2779.46	0.43364	2779.46	0.22958	2779.46	0.15917
2780.89	0.67298	2780.89	0.43124	2780.89	0.2282	2780.89	0.15786
2782.32	0.6703	2782.32	0.42873	2782.32	0.22679	2782.32	0.15653
2783.76	0.66746	2783.76	0.42608	2783.76	0.22533	2783.76	0.15518
2785.19	0.66444	2785.19	0.4233	2785.19	0.22382	2785.19	0.15382
2786.62	0.6612	2786.62	0.42038	2786.62	0.22224	2786.62	0.15246
2788.05	0.65773	2788.05	0.41731	2788.05	0.22061	2788.05	0.15111
2789.48	0.65402	2789.48	0.41409	2789.48	0.21891	2789.48	0.14974
2790.91	0.65006	2790.91	0.41072	2790.91	0.21713	2790.91	0.14837
2792.34	0.64586	2792.34	0.40721	2792.34	0.21527	2792.34	0.14701
2793.77	0.64143	2793.77	0.40356	2793.77	0.21331	2793.77	0.14566
2795.21	0.63678	2795.21	0.39974	2795.21	0.21126	2795.21	0.14429
2796.64	0.63191	2796.64	0.39576	2796.64	0.20913	2796.64	0.14286
2798.07	0.62683	2798.07	0.39165	2798.07	0.20692	2798.07	0.14137
2799.5	0.62154	2799.5	0.38748	2799.5	0.20465	2799.5	0.13986
2800.93	0.61609	2800.93	0.38326	2800.93	0.2023	2800.93	0.13833
2802.36	0.6105	2802.36	0.379	2802.36	0.19989	2802.36	0.13678
2803.79	0.60481	2803.79	0.37478	2803.79	0.1974	2803.79	0.13523
2805.22	0.59907	2805.22	0.37069	2805.22	0.19485	2805.22	0.1337
2806.66	0.59334	2806.66	0.36678	2806.66	0.19225	2806.66	0.1322
2808.09	0.58765	2808.09	0.36306	2808.09	0.18964	2808.09	0.13075
2809.52	0.58204	2809.52	0.3595	2809.52	0.187	2809.52	0.12933
2810.95	0.57655	2810.95	0.35614	2810.95	0.18434	2810.95	0.12793
2812.38	0.57118	2812.38	0.353	2812.38	0.18167	2812.38	0.12652
2813.81	0.56599	2813.81	0.35012	2813.81	0.17899	2813.81	0.12509
2815.24	0.561	2815.24	0.3475	2815.24	0.1763	2815.24	0.12364
2816.67	0.55624	2816.67	0.34516	2816.67	0.17363	2816.67	0.12218
2818.1	0.55171	2818.1	0.3431	2818.1	0.17096	2818.1	0.12072
2819.54	0.54741	2819.54	0.34129	2819.54	0.16833	2819.54	0.11926
2820.97	0.54331	2820.97	0.33972	2820.97	0.16572	2820.97	0.11777
2822.4	0.53941	2822.4	0.33837	2822.4	0.16312	2822.4	0.11629
2823.83	0.53568	2823.83	0.33724	2823.83	0.16053	2823.83	0.11486
2825.26	0.53208	2825.26	0.33632	2825.26	0.15794	2825.26	0.11351
2826.69	0.52856	2826.69	0.3356	2826.69	0.15534	2826.69	0.11222
2828.12	0.52503	2828.12	0.33505	2828.12	0.15272	2828.12	0.11093
2829.55	0.52141	2829.55	0.33461	2829.55	0.15007	2829.55	0.10959
2830.99	0.51763	2830.99	0.33423	2830.99	0.14737	2830.99	0.10819
2832.42	0.51361	2832.42	0.33381	2832.42	0.14461	2832.42	0.10675
2833.85	0.50929	2833.85	0.33327	2833.85	0.14176	2833.85	0.1053
2835.28	0.50461	2835.28	0.33256	2835.28	0.13884	2835.28	0.10382
2836.71	0.49958	2836.71	0.33167	2836.71	0.13586	2836.71	0.1023
2838.14	0.49421	2838.14	0.33063	2838.14	0.13284	2838.14	0.10076
2839.57	0.48857	2839.57	0.32948	2839.57	0.12982	2839.57	0.09922
2841	0.48273	2841	0.32822	2841	0.12682	2841	0.0977
2842.44	0.47679	2842.44	0.32688	2842.44	0.12387	2842.44	0.09621
2843.87	0.47084	2843.87	0.32544	2843.87	0.121	2843.87	0.09476
2845.3	0.46497	2845.3	0.32393	2845.3	0.11823	2845.3	0.09334
2846.73	0.45927	2846.73	0.32239	2846.73	0.11559	2846.73	0.09191
2848.16	0.45381	2848.16	0.32087	2848.16	0.11309	2848.16	0.09047
2849.59	0.44863	2849.59	0.31943	2849.59	0.11076	2849.59	0.089
2851.02	0.44377	2851.02	0.31807	2851.02	0.10859	2851.02	0.08755
2852.45	0.43923	2852.45	0.31678	2852.45	0.10659	2852.45	0.08613
2853.89	0.43501	2853.89	0.31551	2853.89	0.10476	2853.89	0.08477
2855.32	0.43117	2855.32	0.31428	2855.32	0.10311	2855.32	0.08349
2856.75	0.42772	2856.75	0.3131	2856.75	0.10162	2856.75	0.0823
2858.18	0.4247	2858.18	0.31199	2858.18	0.1003	2858.18	0.0812
2859.61	0.42209	2859.61	0.31096	2859.61	0.09913	2859.61	0.08014
2861.04	0.41984	2861.04	0.31	2861.04	0.0981	2861.04	0.0791
2862.47	0.41789	2862.47	0.30909	2862.47	0.09719	2862.47	0.07807
2863.9	0.41618	2863.9	0.30819	2863.9	0.09637	2863.9	0.07704
2865.34	0.41464	2865.34	0.3072	2865.34	0.09562	2865.34	0.07604
2866.77	0.41316	2866.77	0.30606	2866.77	0.09491	2866.77	0.07506
2868.2	0.41164	2868.2	0.30477	2868.2	0.09421	2868.2	0.07406
2869.63	0.41001	2869.63	0.30334	2869.63	0.0935	2869.63	0.07301
2871.06	0.40821	2871.06	0.30179	2871.06	0.09279	2871.06	0.07193
2872.49	0.40619	2872.49	0.30017	2872.49	0.09204	2872.49	0.07083
2873.92	0.40395	2873.92	0.29851	2873.92	0.09123	2873.92	0.06975
2875.35	0.40146	2875.35	0.29682	2875.35	0.09037	2875.35	0.06872
2876.79	0.39873	2876.79	0.29512	2876.79	0.08944	2876.79	0.06773
2878.22	0.39575	2878.22	0.29342	2878.22	0.08845	2878.22	0.06677
2879.65	0.39252	2879.65	0.29174	2879.65	0.08738	2879.65	0.06581
2881.08	0.38897	2881.08	0.29009	2881.08	0.08621	2881.08	0.0648
2882.51	0.38503	2882.51	0.28847	2882.51	0.08494	2882.51	0.06376
2883.94	0.38061	2883.94	0.28688	2883.94	0.08356	2883.94	0.06272
2885.37	0.37568	2885.37	0.28531	2885.37	0.08208	2885.37	0.06171
2886.8	0.37031	2886.8	0.28373	2886.8	0.08055	2886.8	0.06077
2888.24	0.36468	2888.24	0.28214	2888.24	0.07899	2888.24	0.05991
2889.67	0.35898	2889.67	0.28054	2889.67	0.07745	2889.67	0.05913
2891.1	0.35337	2891.1	0.27893	2891.1	0.07595	2891.1	0.0584
2892.53	0.34798	2892.53	0.27733	2892.53	0.07455	2892.53	0.05772
2893.96	0.34292	2893.96	0.27577	2893.96	0.07328	2893.96	0.0571
2895.39	0.33827	2895.39	0.27426	2895.39	0.07218	2895.39	0.05653
2896.82	0.33415	2896.82	0.27278	2896.82	0.07126	2896.82	0.05603
2898.25	0.33068	2898.25	0.2713	2898.25	0.07057	2898.25	0.05558
2899.69	0.32796	2899.69	0.2698	2899.69	0.07012	2899.69	0.05517
2901.12	0.32609	2901.12	0.26828	2901.12	0.06996	2901.12	0.0548
2902.55	0.32514	2902.55	0.26674	2902.55	0.0701	2902.55	0.05446
2903.98	0.32514	2903.98	0.26518	2903.98	0.07056	2903.98	0.0542
2905.41	0.3261	2905.41	0.26358	2905.41	0.07137	2905.41	0.05403
2906.84	0.32802	2906.84	0.26196	2906.84	0.0725	2906.84	0.05395
2908.27	0.33088	2908.27	0.26032	2908.27	0.07396	2908.27	0.05395
2909.7	0.33458	2909.7	0.25868	2909.7	0.0757	2909.7	0.05398
2911.14	0.33901	2911.14	0.25708	2911.14	0.07769	2911.14	0.05403
2912.57	0.34405	2912.57	0.25554	2912.57	0.07989	2912.57	0.05409
2914	0.34953	2914	0.25413	2914	0.08223	2914	0.05418
2915.43	0.35527	2915.43	0.25288	2915.43	0.08468	2915.43	0.05432
2916.86	0.36107	2916.86	0.25181	2916.86	0.0872	2916.86	0.05453
2918.29	0.36679	2918.29	0.25088	2918.29	0.08974	2918.29	0.05478
2919.72	0.37238	2919.72	0.25008	2919.72	0.09225	2919.72	0.05502
2921.15	0.37777	2921.15	0.24935	2921.15	0.09468	2921.15	0.05522
2922.59	0.3829	2922.59	0.24867	2922.59	0.09699	2922.59	0.05533
2924.02	0.38762	2924.02	0.24804	2924.02	0.09911	2924.02	0.05535
2925.45	0.39176	2925.45	0.24748	2925.45	0.10101	2925.45	0.05529
2926.88	0.39518	2926.88	0.24705	2926.88	0.10262	2926.88	0.0552
2928.31	0.39781	2928.31	0.24677	2928.31	0.1039	2928.31	0.05511
2929.74	0.39968	2929.74	0.24663	2929.74	0.10482	2929.74	0.05501
2931.17	0.40089	2931.17	0.24659	2931.17	0.1054	2931.17	0.05488
2932.6	0.40159	2932.6	0.2466	2932.6	0.10572	2932.6	0.05472
2934.04	0.40196	2934.04	0.24665	2934.04	0.10586	2934.04	0.05452
2935.47	0.40222	2935.47	0.24677	2935.47	0.10592	2935.47	0.05435
2936.9	0.40258	2936.9	0.24693	2936.9	0.10599	2936.9	0.05427
2938.33	0.40319	2938.33	0.24711	2938.33	0.10615	2938.33	0.05428
2939.76	0.40416	2939.76	0.24726	2939.76	0.10647	2939.76	0.05434
2941.19	0.40553	2941.19	0.24737	2941.19	0.10699	2941.19	0.05438
2942.62	0.40732	2942.62	0.24742	2942.62	0.1077	2942.62	0.05437
2944.05	0.40955	2944.05	0.24742	2944.05	0.10864	2944.05	0.05434
2945.48	0.41223	2945.48	0.2474	2945.48	0.1098	2945.48	0.05433
2946.92	0.41534	2946.92	0.24739	2946.92	0.11116	2946.92	0.0544
2948.35	0.41876	2948.35	0.24738	2948.35	0.11267	2948.35	0.05454
2949.78	0.42226	2949.78	0.24729	2949.78	0.11427	2949.78	0.05472
2951.21	0.42554	2951.21	0.24704	2951.21	0.11582	2951.21	0.05487
2952.64	0.42835	2952.64	0.24658	2952.64	0.11723	2952.64	0.0549
2954.07	0.43053	2954.07	0.2459	2954.07	0.11841	2954.07	0.05479
2955.5	0.43204	2955.5	0.24504	2955.5	0.11937	2955.5	0.05454
2956.93	0.43298	2956.93	0.24405	2956.93	0.12013	2956.93	0.05419
2958.37	0.43349	2958.37	0.24304	2958.37	0.12075	2958.37	0.05381
2959.8	0.43374	2959.8	0.24208	2959.8	0.12131	2959.8	0.05343
2961.23	0.43388	2961.23	0.24121	2961.23	0.12184	2961.23	0.05307
2962.66	0.43408	2962.66	0.24045	2962.66	0.12239	2962.66	0.05274
2964.09	0.43453	2964.09	0.23979	2964.09	0.12302	2964.09	0.05247
2965.52	0.43538	2965.52	0.23925	2965.52	0.12379	2965.52	0.0523
2966.95	0.43675	2966.95	0.23882	2966.95	0.12476	2966.95	0.05224
2968.38	0.4387	2968.38	0.23848	2968.38	0.12594	2968.38	0.05225
2969.82	0.44127	2969.82	0.23822	2969.82	0.12735	2969.82	0.05231
2971.25	0.44441	2971.25	0.23799	2971.25	0.12902	2971.25	0.05234
2972.68	0.44806	2972.68	0.23775	2972.68	0.1309	2972.68	0.05231
2974.11	0.45214	2974.11	0.23753	2974.11	0.13299	2974.11	0.0522
2975.54	0.45661	2975.54	0.23734	2975.54	0.13523	2975.54	0.05207
2976.97	0.46138	2976.97	0.23721	2976.97	0.13755	2976.97	0.05195
2978.4	0.46629	2978.4	0.2371	2978.4	0.13988	2978.4	0.05189
2979.83	0.47115	2979.83	0.23694	2979.83	0.14213	2979.83	0.05187
2981.27	0.47568	2981.27	0.23667	2981.27	0.14419	2981.27	0.05185
2982.7	0.47958	2982.7	0.23622	2982.7	0.14596	2982.7	0.0518
2984.13	0.48255	2984.13	0.23554	2984.13	0.14731	2984.13	0.05167
2985.56	0.48441	2985.56	0.23469	2985.56	0.14819	2985.56	0.05147
2986.99	0.48518	2986.99	0.2337	2986.99	0.14859	2986.99	0.05119
2988.42	0.48501	2988.42	0.23259	2988.42	0.14859	2988.42	0.05084
2989.85	0.48413	2989.85	0.23138	2989.85	0.1483	2989.85	0.05041
2991.28	0.48276	2991.28	0.23013	2991.28	0.14781	2991.28	0.0499
2992.72	0.48106	2992.72	0.22884	2992.72	0.14721	2992.72	0.04934
2994.15	0.47915	2994.15	0.2275	2994.15	0.14654	2994.15	0.04877
2995.58	0.47712	2995.58	0.22613	2995.58	0.14583	2995.58	0.04826
2997.01	0.47505	2997.01	0.22476	2997.01	0.14509	2997.01	0.04785
2998.44	0.47297	2998.44	0.22342	2998.44	0.1443	2998.44	0.04754
2999.87	0.47085	2999.87	0.2221	2999.87	0.14348	2999.87	0.04731
3001.3	0.46862	3001.3	0.22078	3001.3	0.1426	3001.3	0.04709
3002.73	0.46625	3002.73	0.21944	3002.73	0.14168	3002.73	0.04682
3004.17	0.4637	3004.17	0.21808	3004.17	0.14073	3004.17	0.04647
3005.6	0.46097	3005.6	0.2167	3005.6	0.13975	3005.6	0.04607
3007.03	0.45809	3007.03	0.21531	3007.03	0.13875	3007.03	0.04569
3008.46	0.45513	3008.46	0.21397	3008.46	0.13773	3008.46	0.04537
3009.89	0.45209	3009.89	0.21267	3009.89	0.13669	3009.89	0.04511
3011.32	0.44898	3011.32	0.21136	3011.32	0.13563	3011.32	0.04487
3012.75	0.44574	3012.75	0.20997	3012.75	0.13456	3012.75	0.04461
3014.18	0.44241	3014.18	0.20846	3014.18	0.13346	3014.18	0.04433
3015.62	0.43903	3015.62	0.20682	3015.62	0.13237	3015.62	0.04402
3017.05	0.43564	3017.05	0.20508	3017.05	0.13127	3017.05	0.04371
3018.48	0.43225	3018.48	0.20327	3018.48	0.13017	3018.48	0.04342
3019.91	0.42881	3019.91	0.20145	3019.91	0.12907	3019.91	0.04314
3021.34	0.4253	3021.34	0.19954	3021.34	0.12798	3021.34	0.04283
3022.77	0.42169	3022.77	0.19751	3022.77	0.12689	3022.77	0.04243
3024.2	0.41799	3024.2	0.19542	3024.2	0.12581	3024.2	0.04194
3025.63	0.41428	3025.63	0.19336	3025.63	0.12475	3025.63	0.04139
3027.07	0.41062	3027.07	0.19143	3027.07	0.12372	3027.07	0.04086
3028.5	0.40708	3028.5	0.18963	3028.5	0.12271	3028.5	0.04042
3029.93	0.40367	3029.93	0.1879	3029.93	0.12172	3029.93	0.04007
3031.36	0.40036	3031.36	0.18618	3031.36	0.12076	3031.36	0.03978
3032.79	0.39713	3032.79	0.18445	3032.79	0.11981	3032.79	0.0395
3034.22	0.39395	3034.22	0.18273	3034.22	0.11887	3034.22	0.03921
3035.65	0.39081	3035.65	0.18106	3035.65	0.11795	3035.65	0.0389
3037.08	0.38766	3037.08	0.17944	3037.08	0.11704	3037.08	0.03859
3038.52	0.38449	3038.52	0.17783	3038.52	0.11614	3038.52	0.03829
3039.95	0.38128	3039.95	0.17621	3039.95	0.11523	3039.95	0.03802
3041.38	0.37805	3041.38	0.17456	3041.38	0.11432	3041.38	0.03777
3042.81	0.37475	3042.81	0.17289	3042.81	0.11339	3042.81	0.03753
3044.24	0.37134	3044.24	0.17117	3044.24	0.11245	3044.24	0.03726
3045.67	0.36781	3045.67	0.16937	3045.67	0.11149	3045.67	0.03695
3047.1	0.36419	3047.1	0.16748	3047.1	0.11051	3047.1	0.03661
3048.53	0.36054	3048.53	0.16547	3048.53	0.10951	3048.53	0.03625
3049.97	0.35695	3049.97	0.1634	3049.97	0.10852	3049.97	0.03588
3051.4	0.35342	3051.4	0.16136	3051.4	0.10755	3051.4	0.03553
3052.83	0.34993	3052.83	0.15941	3052.83	0.10659	3052.83	0.0352
3054.26	0.34642	3054.26	0.15756	3054.26	0.10565	3054.26	0.03488
3055.69	0.34285	3055.69	0.15574	3055.69	0.10471	3055.69	0.03455
3057.12	0.33923	3057.12	0.15397	3057.12	0.10376	3057.12	0.03417
3058.55	0.3356	3058.55	0.1523	3058.55	0.10281	3058.55	0.03376
3059.98	0.332	3059.98	0.15078	3059.98	0.10187	3059.98	0.03338
3061.42	0.32844	3061.42	0.14937	3061.42	0.10094	3061.42	0.03307
3062.85	0.32494	3062.85	0.14797	3062.85	0.10003	3062.85	0.03282
3064.28	0.3215	3064.28	0.14649	3064.28	0.09914	3064.28	0.0326
3065.71	0.31812	3065.71	0.14495	3065.71	0.09826	3065.71	0.03235
3067.14	0.31479	3067.14	0.14341	3067.14	0.09739	3067.14	0.03206
3068.57	0.3115	3068.57	0.14193	3068.57	0.09653	3068.57	0.03175
3070	0.30824	3070	0.14053	3070	0.09569	3070	0.03144
3071.43	0.30499	3071.43	0.13917	3071.43	0.09487	3071.43	0.03114
3072.87	0.30174	3072.87	0.13781	3072.87	0.09406	3072.87	0.03088
3074.3	0.2985	3074.3	0.13644	3074.3	0.09326	3074.3	0.03066
3075.73	0.29523	3075.73	0.13505	3075.73	0.09245	3075.73	0.03047
3077.16	0.29191	3077.16	0.13361	3077.16	0.09161	3077.16	0.03028
3078.59	0.28848	3078.59	0.13209	3078.59	0.09074	3078.59	0.03006
3080.02	0.28495	3080.02	0.13045	3080.02	0.08986	3080.02	0.02979
3081.45	0.28136	3081.45	0.12871	3081.45	0.08896	3081.45	0.02945
3082.88	0.27777	3082.88	0.12694	3082.88	0.08807	3082.88	0.02907
3084.31	0.27422	3084.31	0.12521	3084.31	0.08719	3084.31	0.0287
3085.75	0.27072	3085.75	0.12357	3085.75	0.08633	3085.75	0.02837
3087.18	0.26722	3087.18	0.12198	3087.18	0.08547	3087.18	0.02805
3088.61	0.26366	3088.61	0.12036	3088.61	0.0846	3088.61	0.02771
3090.04	0.26001	3090.04	0.11865	3090.04	0.08371	3090.04	0.02733
3091.47	0.25632	3091.47	0.11685	3091.47	0.08281	3091.47	0.02695
3092.9	0.25265	3092.9	0.11503	3092.9	0.08194	3092.9	0.02659
3094.33	0.24905	3094.33	0.11326	3094.33	0.0811	3094.33	0.02627
3095.76	0.24554	3095.76	0.11157	3095.76	0.08028	3095.76	0.02598
3097.2	0.24212	3097.2	0.10994	3097.2	0.07948	3097.2	0.02571
3098.63	0.23878	3098.63	0.10837	3098.63	0.07868	3098.63	0.02544
3100.06	0.23553	3100.06	0.10685	3100.06	0.0779	3100.06	0.02519
3101.49	0.23235	3101.49	0.10542	3101.49	0.07715	3101.49	0.02494
3102.92	0.22926	3102.92	0.10406	3102.92	0.07644	3102.92	0.02473
3104.35	0.22625	3104.35	0.10275	3104.35	0.07578	3104.35	0.02455
3105.78	0.22332	3105.78	0.10145	3105.78	0.07515	3105.78	0.02443
3107.21	0.22046	3107.21	0.10011	3107.21	0.07454	3107.21	0.02437
3108.65	0.21762	3108.65	0.09871	3108.65	0.07392	3108.65	0.02434
3110.08	0.21477	3110.08	0.09726	3110.08	0.07327	3110.08	0.0243
3111.51	0.21187	3111.51	0.09577	3111.51	0.0726	3111.51	0.02424
3112.94	0.20895	3112.94	0.09428	3112.94	0.07192	3112.94	0.02416
3114.37	0.20602	3114.37	0.09283	3114.37	0.07125	3114.37	0.02405
3115.8	0.2031	3115.8	0.09144	3115.8	0.07059	3115.8	0.02392
3117.23	0.20021	3117.23	0.09007	3117.23	0.06993	3117.23	0.02379
3118.66	0.19734	3118.66	0.08867	3118.66	0.06926	3118.66	0.02366
3120.1	0.19444	3120.1	0.08723	3120.1	0.06856	3120.1	0.02352
3121.53	0.19152	3121.53	0.08579	3121.53	0.06784	3121.53	0.02336
3122.96	0.1886	3122.96	0.0844	3122.96	0.06711	3122.96	0.02318
3124.39	0.18574	3124.39	0.08308	3124.39	0.0664	3124.39	0.02299
3125.82	0.18294	3125.82	0.08188	3125.82	0.06571	3125.82	0.0228
3127.25	0.18019	3127.25	0.08078	3127.25	0.06505	3127.25	0.02255
3128.68	0.17746	3128.68	0.07977	3128.68	0.06439	3128.68	0.02223
3130.11	0.17474	3130.11	0.07878	3130.11	0.06371	3130.11	0.02186
3131.55	0.17204	3131.55	0.07777	3131.55	0.06302	3131.55	0.0215
3132.98	0.16938	3132.98	0.07674	3132.98	0.06233	3132.98	0.02114
3134.41	0.16677	3134.41	0.07568	3134.41	0.06167	3134.41	0.0208
3135.84	0.16425	3135.84	0.0746	3135.84	0.06105	3135.84	0.02049
3137.27	0.16181	3137.27	0.0735	3137.27	0.06048	3137.27	0.02023
3138.7	0.15947	3138.7	0.07236	3138.7	0.05995	3138.7	0.02004
3140.13	0.15716	3140.13	0.07119	3140.13	0.05943	3140.13	0.01991
3141.56	0.15485	3141.56	0.07	3141.56	0.05891	3141.56	0.0198
3143	0.15253	3143	0.06883	3143	0.05837	3143	0.01971
3144.43	0.15021	3144.43	0.06773	3144.43	0.05782	3144.43	0.01963
3145.86	0.1479	3145.86	0.06675	3145.86	0.05728	3145.86	0.01957
3147.29	0.1456	3147.29	0.06588	3147.29	0.05676	3147.29	0.0195
3148.72	0.1433	3148.72	0.06506	3148.72	0.05625	3148.72	0.01939
3150.15	0.14098	3150.15	0.06417	3150.15	0.05572	3150.15	0.01923
3151.58	0.13862	3151.58	0.06318	3151.58	0.05518	3151.58	0.01906
3153.01	0.13626	3153.01	0.06215	3153.01	0.0546	3153.01	0.01889
3154.45	0.13392	3154.45	0.06117	3154.45	0.05402	3154.45	0.01875
3155.88	0.13164	3155.88	0.0603	3155.88	0.05345	3155.88	0.01864
3157.31	0.1294	3157.31	0.05951	3157.31	0.05291	3157.31	0.01853
3158.74	0.12719	3158.74	0.05875	3158.74	0.05239	3158.74	0.01839
3160.17	0.12496	3160.17	0.05797	3160.17	0.05189	3160.17	0.01821
3161.6	0.12271	3161.6	0.05709	3161.6	0.05139	3161.6	0.01799
3163.03	0.12046	3163.03	0.05608	3163.03	0.05087	3163.03	0.01777
3164.46	0.11823	3164.46	0.05496	3164.46	0.05034	3164.46	0.01757
3165.9	0.11602	3165.9	0.05381	3165.9	0.0498	3165.9	0.01738
3167.33	0.11387	3167.33	0.0527	3167.33	0.04928	3167.33	0.0172
3168.76	0.11177	3168.76	0.05167	3168.76	0.04877	3168.76	0.01702
3170.19	0.10975	3170.19	0.05072	3170.19	0.0483	3170.19	0.01685
3171.62	0.10777	3171.62	0.04984	3171.62	0.04786	3171.62	0.0167
3173.05	0.10581	3173.05	0.04903	3173.05	0.04745	3173.05	0.01657
3174.48	0.10385	3174.48	0.04826	3174.48	0.04704	3174.48	0.01644
3175.91	0.1019	3175.91	0.04752	3175.91	0.04662	3175.91	0.01629
3177.35	0.09997	3177.35	0.0468	3177.35	0.04621	3177.35	0.01611
3178.78	0.09806	3178.78	0.04611	3178.78	0.04579	3178.78	0.01588
3180.21	0.09617	3180.21	0.04543	3180.21	0.04538	3180.21	0.01561
3181.64	0.0943	3181.64	0.04476	3181.64	0.04495	3181.64	0.01531
3183.07	0.09243	3183.07	0.0441	3183.07	0.04451	3183.07	0.015
3184.5	0.09057	3184.5	0.04343	3184.5	0.04405	3184.5	0.0147
3185.93	0.08873	3185.93	0.04276	3185.93	0.04358	3185.93	0.01444
3187.36	0.08691	3187.36	0.04209	3187.36	0.04312	3187.36	0.01426
3188.8	0.0851	3188.8	0.0414	3188.8	0.04268	3188.8	0.01413
3190.23	0.08329	3190.23	0.04069	3190.23	0.04226	3190.23	0.01404
3191.66	0.08149	3191.66	0.03994	3191.66	0.04187	3191.66	0.01393
3193.09	0.0797	3193.09	0.03911	3193.09	0.04147	3193.09	0.01381
3194.52	0.07793	3194.52	0.03818	3194.52	0.04108	3194.52	0.01369
3195.95	0.07619	3195.95	0.03715	3195.95	0.04067	3195.95	0.01362
3197.38	0.0745	3197.38	0.03609	3197.38	0.04025	3197.38	0.01359
3198.81	0.07288	3198.81	0.03513	3198.81	0.03984	3198.81	0.01358
3200.25	0.07131	3200.25	0.03435	3200.25	0.03943	3200.25	0.01357
3201.68	0.06979	3201.68	0.03373	3201.68	0.03903	3201.68	0.01354
3203.11	0.06828	3203.11	0.03316	3203.11	0.03864	3203.11	0.01349
3204.54	0.06679	3204.54	0.03258	3204.54	0.03828	3204.54	0.01341
3205.97	0.0653	3205.97	0.03199	3205.97	0.03794	3205.97	0.0133
3207.4	0.06382	3207.4	0.03141	3207.4	0.03763	3207.4	0.01321
3208.83	0.06236	3208.83	0.03087	3208.83	0.03733	3208.83	0.01315
3210.26	0.06092	3210.26	0.03033	3210.26	0.03703	3210.26	0.01311
3211.69	0.0595	3211.69	0.02979	3211.69	0.03673	3211.69	0.01306
3213.13	0.05809	3213.13	0.02924	3213.13	0.03641	3213.13	0.01298
3214.56	0.0567	3214.56	0.02871	3214.56	0.03607	3214.56	0.01289
3215.99	0.05532	3215.99	0.02822	3215.99	0.03572	3215.99	0.01281
3217.42	0.05399	3217.42	0.02779	3217.42	0.03538	3217.42	0.01275
3218.85	0.0527	3218.85	0.02745	3218.85	0.03505	3218.85	0.01271
3220.28	0.05144	3220.28	0.02716	3220.28	0.03474	3220.28	0.0127
3221.71	0.0502	3221.71	0.02688	3221.71	0.03446	3221.71	0.01271
3223.14	0.04899	3223.14	0.02656	3223.14	0.03419	3223.14	0.01269
3224.58	0.04779	3224.58	0.02618	3224.58	0.03392	3224.58	0.01262
3226.01	0.04662	3226.01	0.02576	3226.01	0.03365	3226.01	0.0125
3227.44	0.04549	3227.44	0.02532	3227.44	0.03337	3227.44	0.01235
3228.87	0.04441	3228.87	0.02484	3228.87	0.0331	3228.87	0.01221
3230.3	0.0434	3230.3	0.02436	3230.3	0.03282	3230.3	0.0121
3231.73	0.04246	3231.73	0.02394	3231.73	0.03257	3231.73	0.01199
3233.16	0.04159	3233.16	0.02363	3233.16	0.03232	3233.16	0.01188
3234.59	0.04075	3234.59	0.02343	3234.59	0.03208	3234.59	0.0118
3236.03	0.03993	3236.03	0.02324	3236.03	0.03184	3236.03	0.01174
3237.46	0.0391	3237.46	0.02298	3237.46	0.03161	3237.46	0.01169
3238.89	0.03827	3238.89	0.02263	3238.89	0.03139	3238.89	0.01166
3240.32	0.03745	3240.32	0.02221	3240.32	0.03118	3240.32	0.01165
3241.75	0.03661	3241.75	0.02174	3241.75	0.03098	3241.75	0.01163
3243.18	0.03574	3243.18	0.0212	3243.18	0.03078	3243.18	0.01158
3244.61	0.03483	3244.61	0.02057	3244.61	0.03057	3244.61	0.01145
3246.04	0.0339	3246.04	0.01987	3246.04	0.03034	3246.04	0.01124
3247.48	0.03296	3247.48	0.01913	3247.48	0.0301	3247.48	0.01098
3248.91	0.03203	3248.91	0.01839	3248.91	0.02983	3248.91	0.01076
3250.34	0.0311	3250.34	0.01773	3250.34	0.02957	3250.34	0.01058
3251.77	0.03017	3251.77	0.01719	3251.77	0.02932	3251.77	0.01043
3253.2	0.02925	3253.2	0.01677	3253.2	0.02907	3253.2	0.01029
3254.63	0.02832	3254.63	0.01643	3254.63	0.02883	3254.63	0.01015
3256.06	0.02741	3256.06	0.01612	3256.06	0.02859	3256.06	0.01
3257.49	0.02652	3257.49	0.01585	3257.49	0.02837	3257.49	0.00981
3258.93	0.02567	3258.93	0.01567	3258.93	0.02815	3258.93	0.00958
3260.36	0.02485	3260.36	0.01561	3260.36	0.02795	3260.36	0.00932
3261.79	0.02407	3261.79	0.01562	3261.79	0.02776	3261.79	0.00904
3263.22	0.02333	3263.22	0.01561	3263.22	0.02758	3263.22	0.00878
3264.65	0.02264	3264.65	0.01555	3264.65	0.02741	3264.65	0.00857
3266.08	0.022	3266.08	0.01544	3266.08	0.02726	3266.08	0.00844
3267.51	0.0214	3267.51	0.01535	3267.51	0.02712	3267.51	0.00836
3268.94	0.02085	3268.94	0.01529	3268.94	0.02699	3268.94	0.00832
3270.38	0.02032	3270.38	0.01524	3270.38	0.02689	3270.38	0.00832
3271.81	0.01981	3271.81	0.01514	3271.81	0.0268	3271.81	0.00833
3273.24	0.01932	3273.24	0.01497	3273.24	0.02675	3273.24	0.00833
3274.67	0.01886	3274.67	0.01475	3274.67	0.0267	3274.67	0.00829
3276.1	0.01842	3276.1	0.01452	3276.1	0.02667	3276.1	0.0082
3277.53	0.01802	3277.53	0.0143	3277.53	0.02664	3277.53	0.00807
3278.96	0.01766	3278.96	0.01405	3278.96	0.02663	3278.96	0.00792
3280.39	0.01735	3280.39	0.01378	3280.39	0.02663	3280.39	0.00779
3281.83	0.01707	3281.83	0.01349	3281.83	0.02663	3281.83	0.00769
3283.26	0.0168	3283.26	0.0132	3283.26	0.02663	3283.26	0.00764
3284.69	0.01651	3284.69	0.01294	3284.69	0.02661	3284.69	0.0076
3286.12	0.01622	3286.12	0.01271	3286.12	0.02657	3286.12	0.00753
3287.55	0.01593	3287.55	0.01249	3287.55	0.02652	3287.55	0.00741
3288.98	0.01567	3288.98	0.01229	3288.98	0.02647	3288.98	0.00724
3290.41	0.01544	3290.41	0.01216	3290.41	0.02643	3290.41	0.00707
3291.84	0.01525	3291.84	0.01214	3291.84	0.02639	3291.84	0.00697
3293.28	0.01509	3293.28	0.01224	3293.28	0.02636	3293.28	0.00693
3294.71	0.01495	3294.71	0.01237	3294.71	0.02633	3294.71	0.00694
3296.14	0.0148	3296.14	0.01237	3296.14	0.0263	3296.14	0.00697
3297.57	0.01463	3297.57	0.01219	3297.57	0.02628	3297.57	0.00703
3299	0.01445	3299	0.01185	3299	0.02626	3299	0.00714
3300.43	0.01425	3300.43	0.01143	3300.43	0.02624	3300.43	0.00725
3301.86	0.01403	3301.86	0.01103	3301.86	0.02622	3301.86	0.00733
3303.29	0.01377	3303.29	0.01065	3303.29	0.02619	3303.29	0.00735
3304.73	0.01345	3304.73	0.01026	3304.73	0.02616	3304.73	0.00733
3306.16	0.01309	3306.16	0.00981	3306.16	0.02611	3306.16	0.00725
3307.59	0.01272	3307.59	0.00932	3307.59	0.02607	3307.59	0.00713
3309.02	0.01238	3309.02	0.00891	3309.02	0.02603	3309.02	0.00701
3310.45	0.0121	3310.45	0.00863	3310.45	0.02601	3310.45	0.00693
3311.88	0.01186	3311.88	0.00842	3311.88	0.026	3311.88	0.00687
3313.31	0.01162	3313.31	0.0082	3313.31	0.026	3313.31	0.00681
3314.74	0.01132	3314.74	0.0079	3314.74	0.026	3314.74	0.00674
3316.18	0.01093	3316.18	0.00752	3316.18	0.02598	3316.18	0.00663
3317.61	0.01045	3317.61	0.00708	3317.61	0.02592	3317.61	0.00647
3319.04	0.00991	3319.04	0.0066	3319.04	0.02583	3319.04	0.00625
3320.47	0.00937	3320.47	0.00608	3320.47	0.02572	3320.47	0.00598
3321.9	0.00889	3321.9	0.00557	3321.9	0.02561	3321.9	0.00569
3323.33	0.00847	3323.33	0.00515	3323.33	0.02551	3323.33	0.00547
3324.76	0.00812	3324.76	0.00492	3324.76	0.02541	3324.76	0.00534
3326.19	0.00782	3326.19	0.00487	3326.19	0.02531	3326.19	0.00526
3327.63	0.00756	3327.63	0.00491	3327.63	0.02522	3327.63	0.00519
3329.06	0.00728	3329.06	0.00498	3329.06	0.02514	3329.06	0.00509
3330.49	0.00694	3330.49	0.00503	3330.49	0.02507	3330.49	0.00501
3331.92	0.00655	3331.92	0.00507	3331.92	0.02502	3331.92	0.00498
3333.35	0.00617	3333.35	0.00513	3333.35	0.02498	3333.35	0.005
3334.78	0.00584	3334.78	0.00521	3334.78	0.02494	3334.78	0.00505
3336.21	0.00555	3336.21	0.00527	3336.21	0.02492	3336.21	0.0051
3337.64	0.00528	3337.64	0.00529	3337.64	0.02491	3337.64	0.00516
3339.08	0.00501	3339.08	0.00527	3339.08	0.0249	3339.08	0.00521
3340.51	0.00475	3340.51	0.00524	3340.51	0.02489	3340.51	0.00526
3341.94	0.00452	3341.94	0.00528	3341.94	0.02488	3341.94	0.00529
3343.37	0.00434	3343.37	0.00541	3343.37	0.02488	3343.37	0.00528
3344.8	0.00419	3344.8	0.00554	3344.8	0.02488	3344.8	0.00525
3346.23	0.00402	3346.23	0.00556	3346.23	0.02487	3346.23	0.00518
3347.66	0.00378	3347.66	0.00542	3347.66	0.02484	3347.66	0.00508
3349.09	0.00349	3349.09	0.00511	3349.09	0.02481	3349.09	0.00496
3350.52	0.00319	3350.52	0.00468	3350.52	0.02477	3350.52	0.00483
3351.96	0.00298	3351.96	0.00424	3351.96	0.02474	3351.96	0.00475
3353.39	0.00294	3353.39	0.0038	3353.39	0.02473	3353.39	0.00471
3354.82	0.00306	3354.82	0.00333	3354.82	0.02474	3354.82	0.00471
3356.25	0.00327	3356.25	0.00285	3356.25	0.02476	3356.25	0.0047
3357.68	0.00347	3357.68	0.00238	3357.68	0.02478	3357.68	0.00467
3359.11	0.00364	3359.11	0.00199	3359.11	0.0248	3359.11	0.00458
3360.54	0.00376	3360.54	0.00174	3360.54	0.02481	3360.54	0.00447
3361.97	0.00383	3361.97	0.00169	3361.97	0.02484	3361.97	0.00438
3363.41	0.00383	3363.41	0.00177	3363.41	0.0249	3363.41	0.00437
3364.84	0.00375	3364.84	0.00189	3364.84	0.02497	3364.84	0.00445
3366.27	0.00364	3366.27	0.00203	3366.27	0.02504	3366.27	0.00459
3367.7	0.00355	3367.7	0.00219	3367.7	0.02512	3367.7	0.00475
3369.13	0.00348	3369.13	0.00235	3369.13	0.0252	3369.13	0.00487
3370.56	0.00338	3370.56	0.00253	3370.56	0.02525	3370.56	0.00493
3371.99	0.00318	3371.99	0.00273	3371.99	0.02526	3371.99	0.00492
3373.42	0.00287	3373.42	0.00293	3373.42	0.02523	3373.42	0.0048
3374.86	0.00252	3374.86	0.0031	3374.86	0.02517	3374.86	0.00456
3376.29	0.00223	3376.29	0.00319	3376.29	0.02513	3376.29	0.00425
3377.72	0.00203	3377.72	0.0032	3377.72	0.02511	3377.72	0.004
3379.15	0.00185	3379.15	0.00316	3379.15	0.02512	3379.15	0.00385
3380.58	0.00166	3380.58	0.00311	3380.58	0.02514	3380.58	0.00381
3382.01	0.00144	3382.01	0.00303	3382.01	0.02517	3382.01	0.00381
3383.44	0.00129	3383.44	0.00296	3383.44	0.02522	3383.44	0.00387
3384.87	0.0013	3384.87	0.00295	3384.87	0.02532	3384.87	0.00403
3386.31	0.00149	3386.31	0.00297	3386.31	0.02546	3386.31	0.00431
3387.74	0.00172	3387.74	0.00288	3387.74	0.02563	3387.74	0.00463
3389.17	0.00192	3389.17	0.0027	3389.17	0.0258	3389.17	0.00487
3390.6	0.00208	3390.6	0.00253	3390.6	0.02596	3390.6	0.00502
3392.03	0.00223	3392.03	0.00242	3392.03	0.02609	3392.03	0.00514
3393.46	0.00237	3393.46	0.00241	3393.46	0.02621	3393.46	0.00526
3394.89	0.00247	3394.89	0.0025	3394.89	0.02632	3394.89	0.00543
3396.32	0.0025	3396.32	0.00258	3396.32	0.02643	3396.32	0.00563
3397.76	0.00242	3397.76	0.00257	3397.76	0.02653	3397.76	0.00585
3399.19	0.00225	3399.19	0.00255	3399.19	0.02662	3399.19	0.00603
3400.62	0.00207	3400.62	0.00261	3400.62	0.02666	3400.62	0.00612
3402.05	0.00194	3402.05	0.0028	3402.05	0.02665	3402.05	0.0061
3403.48	0.00186	3403.48	0.0031	3403.48	0.02659	3403.48	0.00601
3404.91	0.0018	3404.91	0.00352	3404.91	0.02649	3404.91	0.00584
3406.34	0.00178	3406.34	0.00402	3406.34	0.02637	3406.34	0.00555
3407.77	0.00187	3407.77	0.00457	3407.77	0.02623	3407.77	0.00518
3409.21	0.00216	3409.21	0.00513	3409.21	0.0261	3409.21	0.0048
3410.64	0.00259	3410.64	0.00564	3410.64	0.02598	3410.64	0.00447
3412.07	0.00301	3412.07	0.00614	3412.07	0.02589	3412.07	0.00423
3413.5	0.00332	3413.5	0.00668	3413.5	0.02582	3413.5	0.00404
3414.93	0.00351	3414.93	0.00725	3414.93	0.02576	3414.93	0.00385
3416.36	0.00361	3416.36	0.00775	3416.36	0.02574	3416.36	0.00367
3417.79	0.00369	3417.79	0.0082	3417.79	0.02575	3417.79	0.00352
3419.22	0.00384	3419.22	0.00849	3419.22	0.02582	3419.22	0.00349
3420.66	0.00397	3420.66	0.00851	3420.66	0.02594	3420.66	0.00358
3422.09	0.00394	3422.09	0.00828	3422.09	0.02611	3422.09	0.00374
3423.52	0.00374	3423.52	0.0079	3423.52	0.02631	3423.52	0.00392
3424.95	0.00347	3424.95	0.00744	3424.95	0.02653	3424.95	0.00414
3426.38	0.00325	3426.38	0.00697	3426.38	0.02673	3426.38	0.0044
3427.81	0.00307	3427.81	0.00659	3427.81	0.02692	3427.81	0.0047
3429.24	0.0029	3429.24	0.00631	3429.24	0.02708	3429.24	0.00498
3430.67	0.00275	3430.67	0.00609	3430.67	0.02722	3430.67	0.00523
3432.11	0.00263	3432.11	0.00596	3432.11	0.02736	3432.11	0.00542
3433.54	0.00263	3433.54	0.00598	3433.54	0.02748	3433.54	0.0055
3434.97	0.00281	3434.97	0.00618	3434.97	0.02756	3434.97	0.00548
3436.4	0.00315	3436.4	0.00656	3436.4	0.02761	3436.4	0.0054
3437.83	0.00365	3437.83	0.00712	3437.83	0.02761	3437.83	0.00529
3439.26	0.00433	3439.26	0.00786	3439.26	0.02758	3439.26	0.00512
3440.69	0.00518	3440.69	0.00876	3440.69	0.02751	3440.69	0.00491
3442.12	0.0061	3442.12	0.0097	3442.12	0.02742	3442.12	0.00468
3443.56	0.00696	3443.56	0.01051	3443.56	0.02733	3443.56	0.00444
3444.99	0.00765	3444.99	0.01117	3444.99	0.02726	3444.99	0.00422
3446.42	0.00817	3446.42	0.01177	3446.42	0.02722	3446.42	0.00404
3447.85	0.0085	3447.85	0.01236	3447.85	0.0272	3447.85	0.00388
3449.28	0.0086	3449.28	0.0128	3449.28	0.02721	3449.28	0.00378
3450.71	0.0085	3450.71	0.01293	3450.71	0.02728	3450.71	0.00378
3452.14	0.00833	3452.14	0.01265	3452.14	0.02744	3452.14	0.00396
3453.57	0.00808	3453.57	0.01192	3453.57	0.02771	3453.57	0.00436
3455.01	0.00758	3455.01	0.01082	3455.01	0.02807	3455.01	0.00489
3456.44	0.0068	3456.44	0.00959	3456.44	0.02847	3456.44	0.00544
3457.87	0.00595	3457.87	0.00854	3457.87	0.02885	3457.87	0.00594
3459.3	0.00531	3459.3	0.00783	3459.3	0.02917	3459.3	0.00634
3460.73	0.00487	3460.73	0.00746	3460.73	0.02944	3460.73	0.00666
3462.16	0.00449	3462.16	0.00728	3462.16	0.02968	3462.16	0.0069
3463.59	0.00409	3463.59	0.00713	3463.59	0.02994	3463.59	0.00707
3465.02	0.00363	3465.02	0.00702	3465.02	0.03021	3465.02	0.00722
3466.46	0.00323	3466.46	0.00704	3466.46	0.0305	3466.46	0.00734
3467.89	0.00299	3467.89	0.0073	3467.89	0.03077	3467.89	0.00744
3469.32	0.0029	3469.32	0.00778	3469.32	0.03101	3469.32	0.00752
3470.75	0.00293	3470.75	0.0084	3470.75	0.03121	3470.75	0.00761
3472.18	0.00304	3472.18	0.00911	3472.18	0.03139	3472.18	0.0077
3473.61	0.00324	3473.61	0.00991	3473.61	0.03155	3473.61	0.00776
3475.04	0.00347	3475.04	0.01075	3475.04	0.03171	3475.04	0.00775
3476.47	0.00366	3476.47	0.01154	3476.47	0.03187	3476.47	0.00769
3477.91	0.00376	3477.91	0.01224	3477.91	0.03205	3477.91	0.0076
3479.34	0.00379	3479.34	0.01284	3479.34	0.03222	3479.34	0.00749
3480.77	0.00377	3480.77	0.01333	3480.77	0.03241	3480.77	0.00741
3482.2	0.00368	3482.2	0.01361	3482.2	0.03264	3482.2	0.0074
3483.63	0.00353	3483.63	0.01355	3483.63	0.03293	3483.63	0.0075
3485.06	0.0034	3485.06	0.01314	3485.06	0.03329	3485.06	0.00776
3486.49	0.00327	3486.49	0.01237	3486.49	0.03373	3486.49	0.00814
3487.92	0.00302	3487.92	0.01135	3487.92	0.0342	3487.92	0.00853
3489.35	0.00258	3489.35	0.0103	3489.35	0.03468	3489.35	0.00884
3490.79	0.00216	3490.79	0.00953	3490.79	0.03513	3490.79	0.00904
3492.22	0.00201	3492.22	0.00921	3492.22	0.03553	3492.22	0.00917
3493.65	0.00216	3493.65	0.00928	3493.65	0.0359	3493.65	0.00926
3495.08	0.00241	3495.08	0.00953	3495.08	0.03626	3495.08	0.0093
3496.51	0.0026	3496.51	0.00982	3496.51	0.03665	3496.51	0.00934
3497.94	0.0027	3497.94	0.01009	3497.94	0.03706	3497.94	0.00942
3499.37	0.00275	3499.37	0.01039	3499.37	0.03749	3499.37	0.00956
3500.8	0.00282	3500.8	0.01078	3500.8	0.0379	3500.8	0.00969
3502.24	0.00296	3502.24	0.01126	3502.24	0.0383	3502.24	0.00976
3503.67	0.00309	3503.67	0.01179	3503.67	0.03867	3503.67	0.00974
3505.1	0.00318	3505.1	0.01235	3505.1	0.03904	3505.1	0.00966
3506.53	0.00327	3506.53	0.01289	3506.53	0.03941	3506.53	0.00958
3507.96	0.00341	3507.96	0.01337	3507.96	0.03982	3507.96	0.00954
[truncated: 342 more rows]

## Sheet: figure 2i
				left peak in figure 2i						right peak in figure 2i						left peak in figure 2i						right peak in figure 2i
TOCNF/MXene/Fe												MXene
B.E.(eV)	Raw Intensity	Peak Sum	Background	Peak 1	Peak 2	Peak 3	Peak 4	Peak 5	Peak 6	Peak 7		B.E.(eV)	Raw Intensity	Peak Sum	Background	Peak 1	Peak 2	Peak 3	Peak 4	Peak 5	Peak 6	Peak 7
475.08	29804											475.08	45124.8
474.98	29444.3											474.98	44178.4
474.88	29576.7											474.88	44350.9
474.78	30187.8											474.78	44176.6
474.68	29394.3											474.68	45180.6
474.58	29568.7											474.58	44224.9
474.48	29306.9											474.48	43782.2
474.38	29229.5											474.38	44146.9
474.28	29677.6											474.28	43759.6
474.18	29235.6											474.18	43645.9
474.08	29604											474.08	44087.5
473.98	29486.4											473.98	44155.8
473.88	28869.4											473.88	43728.2
473.78	28599.2											473.78	43664.8
473.68	28885.8											473.68	44395.5
473.58	29170.5											473.58	44109.8
473.48	29192.3											473.48	44180
473.38	28986											473.38	43014.6
473.28	29264.3											473.28	43056
473.18	29202.1											473.18	43564.1
473.08	28886.9											473.08	43026
472.98	29205.7											472.98	42644.3
472.88	29346.9											472.88	43433.8
472.78	29089.6											472.78	42609.7
472.68	29210.7											472.68	42769.5
472.58	28232											472.58	42993.3
472.48	28414.9											472.48	42129.4
472.38	28637.6											472.38	42915.5
472.28	28951.2											472.28	42546
472.18	28806.7											472.18	42549.5
472.08	28717											472.08	42319.6
471.98	28366.7											471.98	42122.9
471.88	28248.8											471.88	41843.8
471.78	28260.9											471.78	42295.2
471.68	28269.1											471.68	41820.5
471.58	28507.2											471.58	42051.8
471.48	27577.4											471.48	42630.2
471.38	28530.6											471.38	41899.4
471.28	28116.9											471.28	41734
471.18	28592.1											471.18	41711.4
471.08	28054.1											471.08	41755
470.98	27771											470.98	40979.4
470.88	27412											470.88	41273.7
470.78	28131.2											470.78	40799.9
470.68	28044.6											470.68	41777.4
470.58	28115.2											470.58	40812.7
470.48	27276.7											470.48	40909.2
470.38	27594.9											470.38	41048
470.28	27466.5											470.28	40499.2
470.18	27992											470.18	40490.8
470.08	27984	28342.8	27934	28073.2	27968.4	27999.8	27982.6	27949.6	27984.3	27988.8		470.08	40434.8
469.98	27497.9	28301	27883.8	28026.2	27918.9	27951.4	27933.1	27899.9	27934.8	27939.3		469.98	40172.1
469.88	27400.3	28261.5	27835.5	27981.3	27871.3	27905	27885.7	27852.2	27887.2	27891.9		469.88	41104
469.78	27662	28222.6	27787.5	27936.7	27824	27858.9	27838.4	27804.7	27839.9	27844.7		469.78	40821.8
469.68	27669.2	28182.5	27738	27890.8	27775.2	27811.5	27789.8	27755.8	27791.2	27796.1		469.68	40687.8
469.58	27713.3	28142.5	27688.3	27844.9	27726.3	27764	27741	27706.7	27742.3	27747.3		469.58	39302.4
469.48	27493.3	28102.5	27638.2	27798.6	27677	27716.1	27691.8	27657.2	27692.9	27698.1		469.48	39757.6
469.38	27415.4	28063.6	27588.8	27753.3	27628.4	27669	27643.3	27608.6	27644.3	27649.7		469.38	40285.9
469.28	27535.5	28025.2	27539.6	27708.2	27580	27622.2	27595	27560.1	27595.9	27601.4		469.28	39992.5
469.18	27589.1	27986.4	27489.6	27662.5	27530.9	27574.8	27546	27510.8	27546.8	27552.3		469.18	40342
469.08	27462	27947.6	27439.2	27616.6	27481.3	27527	27496.5	27461.2	27497.2	27502.9		469.08	40293.1
468.98	27005.5	27909.5	27389.1	27571.1	27432.2	27479.7	27447.5	27412	27447.9	27453.8		468.98	40378.8
468.88	27119	27873.8	27340.8	27527.7	27384.8	27434.3	27400.2	27364.6	27400.5	27406.6		468.88	40178.4
468.78	27304.7	27837.8	27291.8	27483.7	27336.8	27388.4	27352.3	27316.5	27352.4	27358.6		468.78	39313
468.68	27055.5	27801.3	27241.7	27438.9	27287.7	27341.5	27303.3	27267.5	27303.2	27309.6		468.68	39656.8
468.58	27159.6	27766.3	27192.6	27395.2	27239.6	27295.8	27255.2	27219.4	27255	27261.6		468.58	39919.3
468.48	26753.4	27731.2	27142.7	27351	27190.8	27249.5	27206.5	27170.7	27206.1	27212.9		468.48	38822.1
468.38	27340.8	27698.2	27094.5	27308.7	27143.7	27204.9	27159.5	27123.6	27158.8	27165.8		468.38	39108.2
468.28	26718.9	27663.1	27043.4	27263.8	27093.7	27157.8	27109.6	27073.8	27108.7	27115.9		468.28	40071.2
468.18	26555.3	27631.2	26994.8	27221.7	27046.4	27113.4	27062.3	27026.6	27061.2	27068.5		468.18	39921.2
468.08	27066.5	27600.6	26946.8	27180.4	26999.5	27069.7	27015.5	26980.1	27014.2	27021.8		468.08	38854.5
467.98	26631.1	27568.3	26896.2	27136.9	26950.3	27023.8	26966.3	26931.1	26964.7	26972.5		467.98	39439.3
467.88	26802.9	27538.6	26847.4	27095.5	26902.8	26979.9	26918.8	26884	26917	26925		467.88	39765.2
467.78	26653.4	27508.8	26797.6	27053.4	26854.4	26935.3	26870.4	26836	26868.3	26876.6		467.78	39257.7
467.68	26258	27480.3	26748.3	27012.2	26806.5	26891.4	26822.5	26788.6	26820.1	26828.7		467.68	38880.1
467.58	26868.6	27454.5	26700.5	26972.8	26760.1	26849.4	26776.2	26742.9	26773.5	26782.3		467.58	38826
467.48	26577.7	27426.9	26649.7	26930.9	26710.9	26804.8	26727	26694.5	26724	26733		467.48	39259.8
467.38	26404.9	27401.5	26600	26890.6	26662.8	26761.7	26678.9	26647.3	26675.5	26684.8		467.38	39000.8
467.28	26473.9	27377.9	26550.9	26851.2	26615.4	26719.6	26631.4	26600.8	26627.7	26637.3		467.28	38601.6
467.18	26636.5	27355.2	26501.2	26811.9	26567.4	26677.4	26583.4	26554.1	26579.3	26589.2		467.18	38590.4
467.08	26162.1	27333.1	26450.6	26772.1	26518.6	26634.7	26534.5	26506.7	26530	26540.2		467.08	38909.9
466.98	26660.6	27314.4	26401.9	26734.8	26471.8	26594.5	26487.6	26461.4	26482.7	26493.2		466.98	38217.5
466.88	27038.1	27295.1	26350.8	26695.6	26422.6	26552.4	26438.3	26414.1	26433	26443.8		466.88	38837.8
466.78	26839.2	27275.8	26297.7	26655.2	26371.5	26509.1	26387.1	26365.2	26381.3	26392.5		466.78	38732.5
466.68	26477	27259.2	26245.3	26616.2	26321.2	26467.1	26336.7	26317.4	26330.4	26341.9		466.68	38460.8
466.58	26358	27246.3	26194.2	26579.3	26272.4	26427.3	26287.6	26271.4	26280.9	26292.8		466.58	37903.9	39138.1	37903.9	38022.2	38030.4	38006.7	38018.8	38170.6	38113.4	38199.4
466.48	26100.2	27236.2	26143.5	26543.5	26224	26388.7	26239	26226.3	26231.7	26244		466.48	38675.4	39183	37903.9	38024.3	38033	38008.6	38021.6	38185.8	38122.8	38210.3
466.38	26445.2	27229.7	26093.7	26509.5	26176.6	26352	26191.4	26182.8	26183.5	26196.2		466.38	38426.9	39224.6	37897.7	38020.3	38029.5	38004.4	38018.4	38196.1	38126.6	38215.7
466.28	26076.4	27224.5	26042.1	26474.7	26127.5	26314.5	26142	26138.2	26133.6	26146.7		466.28	38365.9	39271.3	37893.5	38018.3	38028.1	38002.2	38017.1	38209.8	38133	38223.8
466.18	26295.5	27224.2	25992	26442.4	26080	26279.7	26094.2	26095.9	26085.2	26098.7		466.18	38812	39321.9	37889.7	38016.8	38027.2	38000.5	38016.5	38225.6	38140.7	38232.9
466.08	26850.3	27226.3	25940.6	26410	26031.4	26245	26045.2	26053.4	26035.5	26049.5		466.08	38348.1	39372.8	37882.3	38011.8	38022.7	37995.2	38012.3	38239.7	38145.6	38239.3
465.98	26503.5	27229.8	25886.6	26376	25980.2	26209	25993.7	26009.3	25983.3	25997.8		465.98	38617	39431.4	37878.6	38010.4	38022.1	37993.7	38011.9	38259.5	38155	38250.2
465.88	26683.1	27239.4	25833.8	26344.7	25930.5	26176	25943.5	25967.9	25932.4	25947.3		465.88	38882.1	39492.5	37872.7	38007	38019.3	37990.1	38009.5	38279.5	38163.3	38259.7
465.78	27016.3	27253.1	25780	26313.8	25879.9	26143.7	25892.4	25927.1	25880.5	25896		465.78	39472.4	39556.6	37864.6	38001.5	38014.5	37984.3	38005.1	38300.1	38170.5	38268.1
465.68	26974.3	27271.1	25724.5	26282.7	25827.7	26111.8	25839.6	25886.5	25826.9	25842.9		465.68	39035.3	39621.7	37851.7	37991.3	38005	37973.9	37996	38318.8	38174.2	38272.8
465.58	26734.1	27295.8	25668.9	26253.2	25775.6	26082.2	25786.9	25848.1	25773.3	25789.9		465.58	39132	39696.7	37842.2	37984.5	37999.1	37966.9	37990.4	38344.6	38182.6	38282
465.48	27022.5	27329.1	25614.2	26226.4	25724.5	26056.1	25735.1	25813.5	25720.7	25737.8		465.48	38583.3	39778.1	37831.9	37976.9	37992.3	37959.1	37984.2	38373.5	38191.7	38291.7
465.38	27275.8	27370	25557.9	26200.1	25672.1	26031.4	25681.9	25780.9	25666.5	25684.3		465.38	38851.4	39872	37825.9	37973.8	37990.1	37955.7	37982.4	38411.4	38206.8	38307
465.28	27050.3	27420.2	25500.2	26174.6	25618.5	26008.8	25627.5	25751.5	25611	25629.4		465.28	38767.1	39973.1	37817.7	37968.5	37985.8	37950.2	37978.7	38452.7	38221.6	38321.6
465.18	27575.9	27484	25443.3	26152.4	25565.8	25991	25573.9	25728.8	25556.4	25575.4		465.18	39487.1	40085.7	37810.1	37964	37982.2	37945.4	37975.7	38501	38239.2	38338.6
465.08	27347.2	27561.1	25383.7	26130.2	25510.9	25975.1	25517.8	25711.4	25499.2	25519		465.08	39432.2	40204.9	37796.6	37953.7	37972.9	37934.9	37967.1	38551.3	38253.3	38351.4
464.98	27265.8	27658.7	25325	26111.8	25456.9	25965.4	25462.7	25705.6	25442.8	25463.3		464.98	39478.4	40339.2	37783.5	37943.8	37964.1	37924.8	37959.1	38611.4	38270.5	38366.7
464.88	27649.5	27781.8	25266.3	26096.8	25403.2	25962.3	25407.7	25715	25386.6	25407.9		464.88	39817.1	40490.4	37770	37933.6	37955	37914.3	37950.8	38682.6	38290.2	38383.6
464.78	27957.4	27935.7	25205.7	26083.5	25348	25964.8	25351	25743.3	25328.5	25350.6		464.78	40845.3	40660	37753.6	37920.6	37943.3	37901.1	37939.9	38765.6	38310.6	38400.2
464.68	28618.5	28130.5	25143.4	26072.7	25291.3	25975	25292.8	25798.2	25268.9	25291.8		464.68	40790.7	40846.8	37728.8	37899.4	37923.3	37879.6	37920.9	38858.5	38326.7	38411.1
464.58	28521.1	28376.4	25077.8	26063.2	25231.8	25993.4	25231.5	25887.6	25206.1	25229.9		464.58	40804.5	41065.7	37704.3	37878.6	37903.8	37858.5	37902.4	38975.2	38347.5	38425.3
464.48	28958	28690.4	25012.5	26058.9	25172.8	26026.3	25170.6	26024.8	25143.6	25168.3		464.48	41533.8	41323.7	37679.4	37857.5	37884.2	37837.2	37883.9	39121.7	38373.3	38442.4
464.38	29812.7	29084.7	24944.8	26058.2	25111.9	26074.9	25107.6	26217.8	25078.9	25104.5		464.38	41823.5	41624.9	37648.6	37830.6	37858.8	37810	37859.7	39300.8	38399.2	38457.3
464.28	30460	29570.3	24873.1	26059.9	25047.4	26142.1	25040.7	26472	25010.1	25036.8		464.28	41837.2	41984.6	37615.1	37801.2	37830.9	37780.4	37833.2	39526.3	38429.7	38473.8
464.18	30802.2	30154.8	24798.2	26065.8	24980.1	26235	24970.8	26787.7	24938.3	24966.1		464.18	43239.5	42419.2	37581.3	37771.5	37803	37750.5	37806.7	39812.8	38468.1	38494.6
464.08	30771.1	30830.4	24721.3	26078.2	24911.5	26362.4	24899.2	27148.8	24864.7	24893.6		464.08	44291.5	42933.6	37536	37730.5	37763.8	37709.2	37769	40163	38504.9	38509.2
463.98	31437.7	31558.9	24644.3	26100.2	24843.2	26534.8	24827.7	27506.8	24791	24821.1		463.98	44870.3	43547.8	37481.9	37680.9	37716	37659.3	37723	40594.2	38544.8	38520.9
463.88	31365	32257.3	24564	26130.2	24772.1	26759.7	24753.2	27766.4	24714.2	24745.5		463.88	44547.4	44283.8	37422.7	37626.3	37663.5	37604.5	37672.3	41125.2	38594	38534.5
463.78	32681.3	32833.1	24483.6	26173.4	24701.8	27051.7	24678.9	27821.7	24637.4	24670		463.78	46618	45165.7	37365.7	37574.1	37613.3	37551.9	37624.2	41775.3	38663.1	38557.9
463.68	33409.3	33240.7	24397	26226.1	24625.9	27416.5	24598.6	27612.6	24554.5	24588.5		463.68	47612.9	46187.3	37291.6	37504.9	37546.4	37482.5	37559.5	42532.8	38737.4	38573.1
463.58	33676.5	33546.1	24306.7	26294	24547.1	27868.2	24515	27190.6	24468.1	24503.5		463.58	48077.1	47361.4	37208.9	37427.4	37471.3	37404.7	37486.8	43402.8	38831.8	38590.1
463.48	33675.5	33873.2	24214.9	26383.1	24467.6	28418.1	24430.2	26666.2	24380.2	24417.2		463.48	49103.1	48679.9	37121.9	37345.7	37392.1	37322.7	37410.2	44366.8	38959.1	38614.5
463.38	34994.7	34328.1	24122.6	26499.5	24388.7	29073	24345.3	26134.5	24292.1	24330.7		463.38	50700.9	50098.1	37025.9	37255.2	37304.4	37232	37325.3	45366.2	39126.4	38643.9
463.28	35934.4	34959.9	24024.1	26643.7	24304.6	29823.5	24254.5	25642.1	24197.8	24238.2		463.28	51143.3	51529.3	36916.4	37151.4	37203.5	37128	37227.6	46296	39345	38676.2
463.18	36177.4	35779.2	23920.9	26825.2	24217	30653	24159.4	25209.5	24099.1	24141.2		463.18	51971.7	52860.2	36802.4	37043.4	37098.5	37019.7	37126	47019.4	39644	38723.7
463.08	37289.6	36757.2	23816.1	27056.6	24129.2	31522.2	24063.2	24840.8	23999	24043.1		463.08	53636.8	53955.6	36680.9	36928.1	36986.5	36904.1	37017.7	47371.9	40045.3	38787.6
462.98	36788.3	37817.7	23706	27345.3	24037.4	32350.2	23962.1	24525.1	23893.6	23939.7		462.98	54547.4	54732.5	36545.1	36798.7	36860.6	36774.5	36895.9	47236.1	40571.2	38866.4
462.88	38172.2	38859.6	23597.5	27712.3	23949.1	33031.9	23863.2	24259.6	23790.2	23838.5		462.88	55506.3	55237.1	36401	36661.2	36726.8	36636.7	36766.6	46617.9	41260.1	38973.6
462.78	38430.1	39748.5	23482.4	28164.2	23856	33428.1	23758.2	24025.5	23680.3	23730.9		462.78	56286.5	55621.1	36247.9	36515.1	36584.6	36490.4	36629.4	45627.6	42143.3	39118.4
462.68	39905.5	40392.9	23365.7	28722.8	23763.4	33439.1	23652.2	23818.5	23569	23622		462.68	56833.6	56087.3	36087.4	36361.8	36435.6	36336.9	36485.7	44427.7	43249.6	39314.7
462.58	40503.7	40769	23241.8	29400.5	23666.2	33030.9	23539.6	23625.6	23450.8	23506.3		462.58	57730.6	56814.3	35921.3	36203.1	36281.5	36178	36337.5	43166.2	44594.8	39581
462.48	41438.3	40955.5	23114.7	30218.3	23568.6	32270	23424.5	23444.9	23329.6	23387.8		462.48	59760.9	57905.4	35746.6	36036.3	36119.5	36010.9	36182	41940.5	46161.1	39934.9
462.38	41656.3	41084.7	22982.9	31192	23469.7	31275.5	23305.4	23270.4	23203.9	23265.1		462.38	61345.9	59363	35554.3	35852.1	35940.5	35826.5	36010.1	40795.5	47871.2	40392.8
462.28	42055.5	41298.3	22849.5	32337.4	23373.2	30178.4	23185.5	23102.4	23076.9	23141.2		462.28	61511.2	61082.4	35347.7	35654	35748	35628.3	35825.5	39757.4	49567.8	40987.9
462.18	43320.8	41700.5	22713.7	33660.5	23279.1	29077.7	23064	22938.1	22947.8	23015.4		462.18	62260.7	62835.2	35138.2	35453.3	35553.3	35427.4	35639.5	38840.6	50985.4	41764.6
462.08	44303.5	42345	22571.7	35152.9	23184.2	28031.8	22937.3	22772.2	22812.8	22883.9		462.08	63681.1	64294	34920.9	35245.3	35351.8	35219.3	35447.6	38033.3	51768.6	42753.8
461.98	44341.3	43241.7	22424.6	36792	23090.8	27074.1	22806.5	22604.8	22673	22747.9		461.98	64221.4	65199	34690.6	35024.6	35138.1	34998.5	35244.5	37317.6	51635.3	43984.1
461.88	45881.7	44355.3	22276.7	38531.2	23004.4	26219.8	22676.1	22439.5	22532.8	22611.7		461.88	65173.6	65543.4	34454.1	34798.2	34919.1	34772	35037.4	36685.6	50563	45492.7
461.78	46005.9	45586.4	22121.3	40270.1	22919.7	25461.9	22539.2	22269.1	22385.4	22468.6		461.78	66110.6	65564.4	34208.1	34562.7	34691.7	34536.4	34823.2	36119.3	48786.7	47292.7
461.68	46326	46793.4	21964.6	41873.2	22844.5	24799.5	22402.5	22099.3	22237.1	22324.9		461.68	67231.6	65591.8	33952.6	34318.2	34456	34292	34602.3	35604.8	46657.6	49376.4
461.58	46732.5	47782.2	21805.8	43154.7	22779.8	24221.3	22265.1	21929.1	22087.1	22179.8		461.58	68340.8	65857.2	33686	34063.2	34210.4	34037	34373.3	35128.3	44472.1	51689
461.48	46545.9	48346.9	21644.5	43919	22727.3	23715	22126.7	21757.7	21935	22033.1		461.48	67870.6	66405.1	33408.5	33797.8	33955.2	33771.6	34136.8	34679.4	42413.4	54101.7
461.38	47001.5	48332.5	21483.2	44020.3	22691.8	23271.4	21990.1	21587.6	21783.5	21887.3		461.38	69365.1	67091.6	33132.5	33534.5	33702.9	33508.5	33905.8	34262.2	40577.5	56394.9
461.28	46655.1	47681.2	21319.3	43409.9	22672.6	22876.6	21852.8	21415.7	21629.7	21739.6		461.28	67749.7	67574.2	32842.3	33257.6	33438.1	33231.8	33665.2	33854.3	38972.1	58208.8
461.18	46030.5	46466.1	21156.1	42167.9	22675.7	22524.3	21718.3	21245.5	21477.2	21593.8		461.18	67217.5	67477.3	32562.7	32992.1	33185.6	32966.5	33440.3	33475.4	37612	59181.6
461.08	45091.5	44849.8	20995	40463	22704.6	22207.3	21588.3	21078.1	21327.4	21451.2		461.08	66826.5	66482.9	32285.1	32729.2	32936.9	32704	33223.6	33113	36463.2	59023.7
460.98	44313.7	43026.8	20837.4	38494.3	22762.7	21920.1	21464.3	20914.8	21181.6	21313.1		460.98	64310.2	64528.4	32008.5	32468.1	32691.3	32443.2	33014.7	32763.2	35493.2	57705.6
460.88	42343.2	41167.1	20682.5	36435.3	22851.1	21656.5	21346	20754.9	21039.3	21179.2		460.88	61906.6	61836.4	31749.8	32225.7	32465.8	32201.3	32832	32440.8	34686.3	55483.2
460.78	40696.5	39402.6	20535.8	34420.8	22976.1	21417.4	21239.1	20603.5	20905.8	21054.8		460.78	59755	58755.7	31508.3	32001.4	32259.9	31977.6	32676	32143.3	34012	52735.1
460.68	39024.3	37810.1	20395.8	32530.4	23136.2	21198.2	21142.5	20459.3	20779.7	20938.5		460.68	57332.9	55619.6	31282	31793.3	32072.1	31770.3	32546.4	31867.6	33442.5	49819.7
460.58	37727.5	36429.5	20262.5	30807.7	23329.8	20996.3	21056.7	20322.2	20661.2	20830.8		460.58	54994.8	52667.5	31073.4	31603.8	31904.8	31581.7	32447.3	31615	32958.9	46996.4
460.48	36540.5	35271.2	20134.5	29268.8	23551	20808.3	20980.8	20190.8	20548.8	20730.1		460.48	52403.4	50031.7	30881.8	31432.4	31757.9	31411.4	32380.2	31384.1	32544.3	44412.2
460.38	34643.9	34327.1	20011.3	27913.3	23792	20632.1	20914.9	20064.3	20442.1	20636.2		460.38	50371.3	47768.1	30709.4	31281.5	31633.8	31261.7	32349.6	31176.6	32188.2	42133.3
460.28	33456.6	33579.4	19895.9	26736	24043.7	20469.8	20862.8	19946	20344.3	20552.3		460.28	48365.8	45881.4	30552	31146.7	31528.7	31128.3	32353.6	30987.4	31877.1	40171.3
460.18	33138.8	32993.9	19785.4	25719.7	24285.6	20317.4	20822.5	19832.7	20252.4	20475.7		460.18	46886.2	44354.8	30409.3	31028.1	31443	31011.4	32394.9	30816.2	31604.2	38512.8
460.08	31403.9	32528	19675.7	24843.5	24491.5	20170.3	20791.1	19720.6	20162.6	20402.7		460.08	45406.3	43155	30277.3	30921.7	31373	30906.9	32472.3	30658.3	31360.6	37126.2
459.98	30489.6	32145.7	19573.3	24096.2	24641.8	20034.3	20776.4	19615.9	20081.3	20339.9		459.98	43621.6	42248.2	30156.2	30827.7	31319.4	30815.1	32588.6	30513.5	31142.9	35977.8
459.88	30535.9	31802.6	19474.6	23456	24708.3	19905.1	20776.5	19515	20005.1	20284		459.88	43802.9	41602	30048.3	30748.7	31285.6	30738.8	32749.7	30384.2	30950.7	35034.2
459.78	30916.5	31462	19375.2	22902.7	24668.2	19778.2	20789.4	19413.7	19929.7	20231.1		459.78	42636.1	41168.8	29938.2	30669.4	31256.6	30662.4	32942.5	30254.5	30766.4	34245.9
459.68	30521.7	31103.5	19273.6	22419.9	24513	19651.6	20816.4	19310.3	19853.9	20180.2		459.68	42135.3	40931.1	29836.5	30600.5	31244.1	30597	33180.6	30134.8	30599.3	33593.4
459.58	29872.9	30727.9	19173.4	21998.2	24252.4	19528.5	20864.5	19208.3	19781.2	20135.2		459.58	42444.1	40859.5	29738	30537.1	31244.1	30537.6	33460.8	30019.8	30442.7	33045
459.48	29580.5	30348.2	19075.6	21627.7	23905.7	19409.9	20939	19109	19712.9	20097.7		459.48	42219	40927.8	29636.2	30472.9	31251.3	30478	33777.8	29902.9	30289.1	32572.8
459.38	29903.9	29984.3	18978.7	21297.7	23495.8	19294	21044	19010.6	19647.7	20066.8		459.38	42635.9	41124.6	29535.4	30412.4	31271.6	30422.8	34136.6	29788.1	30142	32163.6
459.28	30097.1	29659.2	18879.9	20998	23045.8	19177.7	21183	18910.4	19583	20040.6		459.28	42325.6	41431.4	29430.5	30350.7	31301.6	30367.2	34530.2	29670.3	29995.4	31798.9
459.18	30364.6	29398.8	18779.8	20723.4	22578.9	19061.5	21364.5	18809	19519.7	20020.5		459.18	42506.1	41841.9	29327.2	30293.9	31349.4	30317.4	34960.7	29555	29854.5	31474.2
459.08	30241.3	29225.8	18678	20468.8	22112.4	18944.9	21597	18706	19457.7	20007.2		459.08	42628	42340.3	29221.7	30238.4	31413.7	30270	35416.8	29438.4	29715	31178
458.98	30993	29161.8	18576.4	20232.3	21660.6	18829.5	21892	18603.2	19399.1	20003.5		458.98	42812.2	42912.8	29114.3	30185	31498.4	30226	35886.9	29320.7	29576.8	30904.7
458.88	30895	29220.5	18471	20006.9	21227.1	18711.4	22256.7	18496.7	19340.2	20007.1		458.88	42977.2	43542.5	29004.6	30133.6	31607.5	30185.5	36353.4	29201.4	29439	30649.5
458.78	31038.9	29420.8	18365.5	19794.3	20820.1	18594.1	22706	18390.2	19285.4	20023.4		458.78	42871.3	44208.8	28892.7	30085	31746.7	30149.5	36792.5	29080.5	29301.5	30409.2
458.68	31855.2	29775.2	18258.8	19591.3	20440.4	18476.6	23249.9	18282.7	19234	20053.5		458.68	42780.7	44890.2	28780.7	30041.7	31925.6	30120.8	37177	28960.2	29166.1	30183.1
458.58	31118.5	30292.5	18148.1	19393.7	20085	18355.7	23895.6	18171	19183.6	20096.7		458.58	43364.8	45562.7	28668.6	30004.2	32154	30100.3	37473.8	28840.3	29032.5	29969.2
458.48	32004.1	30988.5	18040.2	19207	19760	18238.3	24657.3	18062.3	19141.6	20163.3		458.48	44699.5	46201.5	28550.9	29967.9	32439.6	30083.9	37645	28715.2	28895	29760.2
458.38	32386	31862.1	17927.8	19023	19456.4	18117	25531.9	17949.1	19101.7	20250.1		458.38	45598.9	46793	28421.5	29927.5	32793.7	30066.8	37659	28579	28747.5	29548.8
458.28	33171.9	32914.4	17813.3	18843.1	19174.4	17994.2	26517.1	17833.8	19066.9	20364.6		458.28	47019.5	47350	28284	29887.5	33241.9	30054	37505.3	28435	28593.1	29337
458.18	34166.6	34132.4	17694.7	18664.8	18910	17867.8	27595.1	17714.4	19036.3	20512		458.18	47619.5	47899.9	28133.9	29844.7	33808.1	30043.2	37181.2	28278.9	28427.5	29119.8
458.08	34477.7	35488	17571.1	18486.4	18659.8	17737	28730.1	17590.2	19010.3	20700.7		458.08	49103	48502.5	27977.9	29806.7	34533.1	30043.2	36709.8	28117.1	28257	28902.7
457.98	35148.5	36934.6	17445.6	18310.6	18424.7	17604.7	29864.6	17464	18993.2	20946.2		457.98	50881.8	49221.8	27808.7	29768.1	35449.5	30049.6	36111.7	27942.6	28074.5	28677.8
457.88	36687.4	38396.6	17316.5	18135.2	18200.8	17469.2	30907	17334.3	18985.2	21264		457.88	52776.9	50138.4	27623.9	29728.2	36600.9	30063.5	35416.9	27752.7	27877.2	28442.2
457.78	37725.5	39774.3	17180	17955.9	17982.2	17326.7	31736.1	17197.2	18984.2	21672		457.78	54040.2	51337.5	27422.4	29687.9	38033.8	30088.2	34657.2	27546.5	27664.2	28194.2
457.68	38332.2	40974.3	17038.2	17774.6	17769.2	17179.2	32230.2	17054.9	18994.8	22200.7		457.68	54828.2	52906.6	27209.2	29654.9	39800	30134	33865.9	27328.7	27440.2	27938.3
457.58	40279.6	41937.7	16893.1	17592.8	17562.2	17028.7	32294.6	16909.3	19022	22886.9		457.58	57298.5	54921.7	26988	29635.8	41943	30212.2	33069.1	27103.3	27208.8	27677.8
457.48	41587.5	42666.9	16738.7	17404.4	17353.7	16869.2	31888.7	16754.3	19063	23765.6		457.48	59925.7	57420.6	26745.3	29620.7	44471.4	30318.7	32269.6	26856.4	26956.6	27398.8
457.38	43107.3	43256.5	16577.7	17211.8	17145.3	16703.5	31056.6	16592.9	19125.3	24887.4		457.38	62294.8	60421.2	26479.5	29613	47374.6	30465.7	31476.6	26586.8	26682	27099.6
457.28	45053	43860.2	16409.2	17013.9	16935	16530.4	29898.1	16423.9	19213.2	26300.9		457.28	65053.3	63882.8	26192.7	29620.4	50581.9	30673	30698.8	26296.3	26386.8	26781.8
457.18	47129.7	44655.6	16231.3	16808.5	16719.9	16348.2	28535.9	16245.5	19332	28053.2		457.18	67271.2	67663.6	25881.5	29647.2	53916.4	30961.5	29936.1	25981.6	26067.7	26441.8
457.08	48209.8	45806.2	16043.3	16594.8	16498.8	16156.1	27084.3	16057.1	19490.4	30184.3		457.08	68952.9	71494.2	25550	29707.5	57065.8	31367.6	29193.8	25646.8	25728.9	26083.6
456.98	50679.8	47436.8	15849.6	16377.2	16275.4	15958.6	25636.1	15863	19705.3	32718.8		456.98	71195	74966.4	25202.3	29818.9	59568	31936.6	28475.5	25296.1	25374.3	25711.1
456.88	52241.8	49598.2	15644	16149.1	16043	15749.4	24241.8	15657.1	19988.4	35633.6		456.88	74526.3	77622.7	24834	29995.2	60896.8	32716	27774.9	24924.7	24999.4	25319.5
456.78	53741.2	52259.2	15430.6	15914.6	15805.3	15532.5	22938.5	15443.3	20368.8	38839.8		456.78	77306.7	79155.5	24436	30252.3	60661.4	33757.8	27081	24523.9	24595.2	24899.9
456.68	54714.2	55257.6	15209.5	15673.7	15562.1	15308	21741.3	15221.8	20882.4	42125.2		456.68	78358.7	79628.7	24012.5	30627.2	58826.7	35135	26395.1	24097.7	24166	24456.2
456.58	56551.9	58273.4	14983	15428.6	15315.5	15078.4	20655.6	14995	21581.5	45116.9		456.58	80976.3	79492.9	23577.3	31176.8	55731.1	36933.4	25728.2	23659.9	23725.2	24002
456.48	58120.5	60845.6	14747.4	15175.5	15061.3	14839.8	19674	14759	22529.9	47290.4		456.48	83681.4	79368.3	23117.6	31942.9	51876.6	39207.2	25064.5	23197.7	23260.2	23524.5
456.38	59934.4	62537.4	14503.7	14915.2	14800.6	14593.2	18789	14515	23817.9	48128.5		456.38	85538	79856.8	22632.5	32992.1	47748.3	42008	24400.2	22710.2	22770.2	23022.8
456.28	60644.3	63171.5	14250.8	14646.7	14532	14337.5	17989.6	14261.8	25553	47355.3		456.28	87247.4	81399.8	22128.7	34408.2	43702.1	45353.4	23739	22204.2	22261.7	22503.3
456.18	61907.4	63001.1	13993.5	14374.8	14260.3	14077.7	17269.5	14004.3	27865	45110.7		456.18	89400.6	84213.8	21607.2	36277.4	39938	49178.8	23079.4	21680.5	21735.7	21967
456.08	64078.6	62602.9	13729.5	14096.9	13982.9	13811.2	16615	13740	30881	41853.1		456.08	92629.5	88261.7	21064.2	38681.9	36541.2	53274.7	22415.1	21135.4	21188.5	21410.1
455.98	65936.8	62620.7	13454.7	13808.8	13695.6	13534	16011.3	13464.9	34710.3	38123.8		455.98	95577.9	93205.6	20491	41687.8	33523.8	57209.7	21735.1	20560.3	20611.2	20823.8
455.88	67073.5	63542.3	13170.3	13511.9	13399.7	13247.3	15449.7	13180.2	39418.7	34356.4		455.88	96652.3	98412.6	19889.7	45347.2	30868.8	60322	21039.5	19957	20006	20210.1
455.78	68000.1	65567.5	12879.5	13209.3	13098.2	12954.3	14924.7	12889.2	44946.3	30822.5		455.78	99627.2	103063	19274.9	49661.9	28554.1	61843.3	20341.2	19340.3	19387.5	19583.6
455.68	68922.5	68504.5	12583.3	12901.9	12792	12656	14429.6	12592.8	50979.8	27652.3		455.68	101224	106408	18631.3	54489.1	26518.5	61200.1	19623.4	18695	18740.5	18928.9
455.58	70254.5	71646.2	12281.7	12589.6	12481	12352.4	13958.1	12291	56778.4	24886		455.58	102073	108084	17969.8	59514.7	24724.6	58403.1	18895.6	18031.9	18075.7	18256.9
455.48	70584.7	73742.1	11972.8	12270.5	12163.3	12041.5	13502.9	11981.8	61106.2	22512.4		455.48	104112	108001	17296.2	64136.9	23132.7	54017.5	18162.5	17356.7	17398.9	17573.4
455.38	69493.6	73403	11661	11949.1	11843.3	11727.9	13064.2	11669.8	62615.1	20499.5		455.38	104928	106014	16600.9	67473.4	21691	48812.9	17413.5	16659.8	16700.5	16868.6
455.28	70143.7	69940.1	11352.7	11631.6	11527.3	11417.8	12645	11361.3	60666	18807.2		455.28	104080	101855	15893.5	68624.6	20374	43466.6	16657.5	15950.9	15990.2	16152.2
455.18	68127.3	63875.6	11040.1	11310.2	11207.5	11103.6	12234.6	11048.5	55834.2	17377.6		455.18	102834	95431.2	15187.2	67106.7	19165.8	38413.2	15907.1	15243.1	15281.1	15437.4
455.08	65571.3	56511.3	10735.2	10996.9	10895.8	10797	11842.9	10743.4	49472.2	16174.2		455.08	99009.3	87151	14485.2	63146.4	18045.9	33861.8	15164.8	14539.8	14576.5	14727.3
454.98	61518.4	49060.6	10440.2	10694	10594.5	10500.5	11470.5	10448.3	42838.4	15155.9		454.98	93550.5	77884.1	13808.3	57565.1	17017.1	29899.8	14450.9	13861.5	13897	14042.6
454.88	55011.5	42254.8	10162.1	10408.2	10310.4	10220.8	11122.9	10170	36703.4	14291.8		454.88	84290.2	68544.9	13169.6	51305.4	16078.5	26526.5	13778.2	13221.5	13255.9	13396.6
454.78	48427.1	36408	9911.8	10150.6	10054.4	9969.03	10809.8	9919.48	31412.9	13562.5		454.78	73983	59830.4	12600	45125.1	15250.4	23723.1	13177.3	12650.7	12683.9	12819.9
454.68	40396.8	31567.1	9689.78	9921.63	9826.98	9745.6	10531	9697.3	27038.8	12944.5		454.68	62096.6	52103.6	12108.4	39463.1	14534.1	21430.7	12656.7	12157.9	12190	12321.6
454.58	33319.8	27661.8	9502.63	9727.81	9634.77	9557.09	10292.2	9509.99	23530.1	12425.6		454.58	50574.4	45494.8	11708	34527.8	13936.6	19590.4	12229.5	11756.3	11787.5	11914.8
454.48	27396.3	24561.4	9346.25	9565.05	9473.6	9399.41	10088.8	9353.45	20770.6	11988		454.48	41862.4	39979.6	11396.8	30368.3	13451.4	18131.6	11893.2	11443.9	11474.1	11597.4
454.38	23068.2	22118.3	9215.64	9428.31	9338.44	9267.53	9915.09	9222.68	18624	11616.1		454.38	34606	35439.1	11152.8	26931.6	13052.8	16970.6	11626	11198.9	11228.1	11347.6
454.28	19405.8	20192.9	9103.77	9310.57	9222.27	9154.44	9763.75	9110.67	16958.8	11295		454.28	29403.4	31741.9	10964.9	24140.2	12727	16045.1	11416.5	11010	11038.4	11154.1
454.18	16504.6	18666.2	9007.75	9208.92	9122.17	9057.25	9631.46	9014.51	15662.2	11016.2		454.18	25734.7	28744.3	10817.2	21894.5	12455.6	15297.7	11248.6	10861.3	10888.8	11001.1
454.08	14768.5	17440.3	8924.27	9120.03	9034.81	8972.64	9514.57	8930.89	14641.3	10771.8		454.08	22096.8	26313.8	10697.8	20096.2	12224.9	14684.1	11110.2	10740.8	10767.6	10876.5
453.98	13754.6	16437.5	8848.17	9038.74	8955.02	8895.44	9407.64	8854.66	13821.9	10553.2		453.98	19865.9	24343.6	10606.5	18664.5	12033.1	14180.1	11001.2	10648.6	10674.6	10780.2
453.88	12257.3	15600.2	8776.25	8961.84	8879.6	8822.46	9307.21	8782.61	13149.6	10354.4		453.88	17866.7	22730.8	10532.3	17516	11867.9	13756.5	10910.5	10573.5	10598.8	10701.4
453.78	11697.5	14891.9	8710.71	8891.5	8810.72	8755.89	9215.24	8716.94	12590.4	10175.5		453.78	16919.6	21400.2	10473.6	16590.1	11726.5	13398.4	10836.1	10513.9	10538.4	10638.1
453.68	10643.7	14280.9	8647.37	8823.55	8744.2	8691.56	9127.38	8653.48	12114.6	10010.3		453.68	15640.4	20284.8	10421.9	15830.6	11599.5	13087.7	10769.8	10461.4	10485.2	10582.1
453.58	10729.9	13749.6	8588.45	8760.19	8682.25	8631.69	9045.67	8594.44	11706.4	9859.73		453.58	14922.7	19342.2	10380.1	15203.3	11488.9	12819.9	10714.2	10418.8	10442	10536.1
453.48	9752.51	13278.8	8528.89	8696.35	8619.8	8571.19	8964.88	8534.76	11347.8	9717.32		453.48	14273.3	18534.2	10343.8	14676.1	11389.4	12584.8	10664.8	10381.6	10404.2	10495.7
453.38	9535.89	12862	8473.42	8636.77	8561.57	8514.83	8889.62	8479.18	11033.9	9586.72		453.38	13529.1	17833.9	10312.3	14227.7	11300.1	12377.7	10621.1	10349.4	10371.3	10460.3
453.28	8989.25	12488	8418.68	8578.06	8504.19	8459.22	8816.38	8424.33	10754.2	9463.66		453.28	13299.5	17223.2	10286.5	13843.8	11221.1	12195.9	10583.7	10322.9	10344.2	10430.9
453.18	8929.22	12151.7	8366.13	8521.69	8449.12	8405.82	8746.52	8371.67	10504.8	9348.82		453.18	12871.7	16683.4	10262.4	13508.9	11147.8	12032.5	10548.6	10298	10318.8	10403.1
453.08	8355.39	11845.6	8313.61	8465.48	8394.19	8352.49	8677.8	8319.06	10278.9	9239.36		453.08	12734.8	16204.8	10241.5	13216.3	11081.6	11886.8	10517.3	10276.4	10296.6	10378.8
452.98	8179.22	11567.9	8263.43	8411.74	8341.69	8301.51	8612.41	8268.77	10075.3	9137		452.98	12628.6	15776.4	10221.5	12957.1	11019.6	11754.6	10487.5	10255.7	10275.5	10355.5
452.88	8269.52	11313.2	8213.8	8358.68	8289.86	8251.12	8548.51	8219.05	9889.33	9039.44		452.88	12260.6	15390.6	10202.2	12726	10961.4	11634	10458.9	10235.8	10255	10333
452.78	8123.78	11077.4	8163.55	8305.11	8237.49	8200.13	8484.83	8168.7	9717.36	8945.05		452.78	12083.6	15044	10185.8	12521	10908.7	11525.8	10433.6	10218.6	10237.4	10313.4
452.68	8053.8	10859	8113.73	8252.08	8185.63	8149.58	8422.36	8118.79	9558.46	8854.51		452.68	11515.3	14730.2	10170.6	12337.3	10859.8	11427.4	10410	10202.8	10221.1	10295.2
452.58	7932.87	10655.8	8064	8199.25	8133.95	8099.15	8360.72	8068.97	9410.63	8767.13		452.58	11355.3	14448.6	10159.8	12175.4	10817.6	11340.8	10391.2	10191.4	10209.3	10281.5
452.48	7701.56	10466.1	8014.59	8146.84	8082.66	8049.05	8300.06	8019.47	9272.7	8682.85		452.48	11463.5	14192.4	10150.2	12029.8	10778.7	11262	10374.1	10181.3	10198.7	10269.2
452.38	7629.11	10288.9	7965.98	8095.34	8032.26	7999.79	8240.83	7970.78	9143.93	8601.89		452.38	11576.8	13956.7	10139.7	11896.3	10740.8	11188.1	10356.3	10170.2	10187.1	10256
452.28	7852.4	10122.2	7917.49	8044.04	7982.03	7950.65	8182.29	7922.2	9022.62	8523.31		452.28	11098	13738.9	10128.2	11773.4	10703.6	11118.4	10337.9	10158.1	10174.7	10241.9
452.18	7710.76	9963.6	7867.78	7991.62	7930.66	7900.31	8123.08	7872.41	8906.6	8445.59		452.18	11161	13541.7	10120.4	11664.4	10671.8	11057.1	10323.6	10149.8	10166	10231.6
452.08	7690.64	9813.69	7818.48	7939.69	7879.76	7850.41	8064.77	7823.03	8796.73	8370.16		452.08	11015.8	13359	10112.1	11563.8	10640.9	10999.5	10309	10140.9	10156.7	10220.8
451.98	7473.37	9671.12	7769.05	7887.72	7828.8	7800.39	8006.8	7773.53	8691.86	8296.34		451.98	10884.1	13190.9	10104.9	11472.2	10612.4	10946.7	10295.8	10133.2	10148.6	10211.2
451.88	7254.23	9536	7720.37	7836.58	7778.63	7751.13	7950.01	7724.77	8592.27	8224.83		451.88	10504.7	13035.9	10098.6	11388.7	10586.1	10898.3	10283.8	10126.4	10141.5	10202.7
451.78	7388.83	9407.7	7672.45	7786.27	7729.29	7702.66	7894.39	7676.78	8497.51	8155.52		451.78	10824.5	12894.7	10095.4	11314.5	10564	10855.9	10275.1	10122.7	10137.4	10197.2
451.68	7474.04	9284.08	7623.72	7735.22	7679.18	7653.38	7838.33	7627.98	8405.6	8086.72		451.68	10525.9	12760.8	10089.5	11243.3	10540.4	10813.8	10264	10116.4	10130.8	10189.3
451.58	7343.11	9164.86	7574.39	7683.64	7628.52	7603.52	7782.03	7578.58	8316.36	8018.54		451.58	10351.5	12638.2	10086	11179.5	10520.1	10776.5	10255.5	10112.4	10126.5	10183.7
451.48	7246.79	9050.57	7525.42	7632.49	7578.27	7554.04	7726.43	7529.54	8230.47	7951.86		451.48	10711.3	12525	10083.9	11121.7	10502.1	10742.9	10248.6	10109.8	10123.6	10179.6
451.38	7424.88	8940.61	7476.67	7581.62	7528.28	7504.78	7671.35	7480.72	8147.45	7886.41		451.38	10693.5	12416.2	10078.9	11065.1	10482.1	10708.5	10239	10104.4	10117.8	10172.6
451.28	7047.8	8833.44	7426.9	7529.8	7477.32	7454.52	7615.55	7430.89	8065.84	7820.91		451.28	10286.2	12314.3	10073.9	11012.4	10462.9	10676	10229.6	10099	10112.2	10165.8
451.18	7120.68	8731.21	7378.59	7479.5	7427.86	7405.74	7561.48	7382.52	7987.9	7757.75		451.18	10499.2	12221.7	10072.2	10966.2	10447.7	10648.6	10223.7	10096.9	10109.8	10162.3
451.08	7063.98	8631.62	7329.74	7428.71	7377.9	7356.43	7507.13	7333.61	7911.42	7694.88		451.08	10284.8	12133	10068.8	10921.3	10431.5	10621.1	10216.2	10093	10105.7	10157.1
450.98	7274.21	8535.03	7280.93	7378.02	7328.01	7307.16	7453.06	7284.73	7836.82	7632.8		450.98	10081.7	12051.2	10067.1	10881	10417.6	10596.7	10210.6	10090.9	10103.3	10153.6
450.88	7283.64	8439.98	7230.96	7326.22	7276.99	7256.75	7398.07	7234.71	7762.72	7570.27		450.88	10164.8	11975.7	10067	10844.8	10405.9	10575.3	10206.7	10090.4	10102.5	10151.8
450.78	7110.53	8347.16	7180.72	7274.21	7225.75	7206.09	7343.02	7184.41	7689.89	7508.13		450.78	10215.1	11903.9	10066.2	10810.3	10394.1	10554.5	10202.4	10089.2	10101.1	10149.4
450.68	7086.69	8257.2	7131.04	7222.79	7175.09	7155.98	7288.73	7134.67	7619.01	7447.16		450.68	10401.9	11835.7	10065	10777.5	10382.5	10534.4	10197.7	10087.7	10099.3	10146.6
450.58	7232.71	8169.28	7081.23	7171.31	7124.35	7105.77	7234.51	7084.81	7549.3	7386.64		450.58	10234.2	11769.7	10062.3	10745.2	10369.8	10513.9	10191.6	10084.6	10096	10142.4
450.48	7112.61	8082.48	7030.56	7119	7072.76	7054.7	7179.6	7034.08	7479.92	7325.78		450.48	10323.5	11708.5	10060.9	10716	10358.9	10495.7	10187.1	10082.9	10094.1	10139.5
450.38	7078.44	7997.84	6980.19	7067.04	7021.51	7003.94	7125.17	6983.66	7411.94	7265.73		450.38	10540.1	11649.8	10058.8	10687.7	10347.7	10477.7	10181.9	10080.5	10091.4	10136
450.28	7167.74	7914.85	6929.75	7015.05	6970.21	6953.12	7070.84	6933.18	7344.89	7206.07		450.28	10388.1	11592.2	10055	10659.2	10335.1	10458.8	10175	10076.2	10087	10130.7
450.18	6981.74	7832.83	6878.69	6962.48	6918.32	6901.69	7016.03	6882.06	7278.16	7146.23		450.18	10146.9	11538.7	10052.3	10633.3	10324.2	10441.8	10169.5	10073.3	10083.8	10126.7
450.08	6828.23	7752.92	6828.23	6910.55	6867.05	6850.87	6961.98	6831.55	7212.9	7087.4		450.08	10329.9	11489.6	10051.5	10610.6	10315.5	10427.5	10165.9	10072.2	10082.5	10124.6
449.98	7019.65											449.98	10105.7	11441.4	10049.3	10587.7	10305.7	10412.5	10161	10069.6	10079.8	10121
449.88	6737.17											449.88	10230.9	11397.3	10048.9	10567.6	10297.9	10399.9	10158	10068.9	10078.8	10119.3
449.78	6981.23											449.78	9976.61	11354.2	10047.4	10547.6	10289.5	10386.8	10154	10067.1	10076.9	10116.6
449.68	6939.02											449.68	10003.3	11315.1	10048	10530.6	10283.4	10376.4	10152.2	10067.4	10077	10116
449.58	7029.08											449.58	10480.6	11277.7	10048.3	10514.3	10277.4	10366.2	10150.2	10067.5	10076.9	10115.2
449.48	6978.65											449.48	10233.8	11238.1	10044.9	10495.1	10267.7	10352.8	10144.5	10063.7	10073	10110.6
449.38	6773.05											449.38	10188.2	11202.1	10043.4	10478.5	10260.3	10341.7	10140.8	10061.9	10071	10108
449.28	6581.84											449.28	10270.9	11168	10042.2	10463.1	10253.5	10331.5	10137.5	10060.5	10069.4	10105.7
449.18	6813.15											449.18	10248	11134.6	10040.4	10447.6	10246.2	10320.9	10133.6	10058.4	10067.1	10102.8
449.08	6592.58											449.08	10038.7	11102.8	10038.7	10433	10239.3	10311	10130	10056.5	10065.1	10100.1
448.98	6984.46											448.98	9720.92
448.88	7038.26											448.88	10216.7
448.78	6963.34											448.78	9989.5
448.68	6676.35											448.68	10088.7
448.58	6835.76											448.58	10367.6
448.48	6595.19											448.48	10182.2
448.38	6791.74											448.38	10461.4
448.28	6923.32											448.28	10164.5
448.18	6882.33											448.18	9711.87
448.08	6747.79											448.08	9797.67

## Sheet: figure 2j
				left peak in figure 2i				right peak in figure 2i						left peak in figure 2i				right peak in figure 2i
TOCNF/MXene/Fe										MXene
B.E.(eV)	Raw Intensity	Peak Sum	Background	Peak 1	Peak 2	Peak 3	Peak 4	Peak 5		B.E.(eV)	Raw Intensity	Peak Sum	Background	Peak 1	Peak 2	Peak 3	Peak 4	Peak 5
298.08	7696.62									298.08	11824.1
297.98	7666.12									297.98	11653.8
297.88	7673.76									297.88	11644.6
297.78	7943.87									297.78	11792.6
297.68	7754									297.68	11672.1
297.58	7576.16									297.58	11562.3
297.48	7809.22									297.48	11591.4
297.38	7666.3									297.38	11579.6
297.28	7851.64									297.28	11428.6
297.18	7887									297.18	11439.9
297.08	7658.65									297.08	11797.3
296.98	7653.14									296.98	11309.7
296.88	7667.74									296.88	11306.4
296.78	7718.44									296.78	11206.7
296.68	7605.93									296.68	11134.6
296.58	7492.8									296.58	10991.2
296.48	7777.16									296.48	10860.7
296.38	7618.53									296.38	11736.5
296.28	7557.61									296.28	11180.5
296.18	7408.54									296.18	11319.4
296.08	7354.29									296.08	11298
295.98	7590.89									295.98	11077
295.88	7564.82									295.88	11254.9
295.78	7398.45									295.78	11145.3
295.68	7449.38									295.68	11394
295.58	7380.5									295.58	11287.2
295.48	7862.4									295.48	11251.5
295.38	7513.78									295.38	11095.2
295.28	7567.4									295.28	10956.4
295.18	7730.34									295.18	11116.4
295.08	7627.65									295.08	10926.3
294.98	7240.5									294.98	11397.8
294.88	7361.05									294.88	11616.2
294.78	7322.64									294.78	11511
294.68	7398									294.68	11356
294.58	7407.99									294.58	11426.2
294.48	7742.08									294.48	11296.5
294.38	7515.56									294.38	11171.8
294.28	7300.98									294.28	11230.1
294.18	7252.79									294.18	11057.1
294.08	7537.89									294.08	11162.4
293.98	7314.97									293.98	11051.1
293.88	7302.33									293.88	11134.9
293.78	7612.63									293.78	10835.9
293.68	7666.14									293.68	10920.7
293.58	7319.57									293.58	11103.4
293.48	7260.95									293.48	11423.8
293.38	7454.5									293.38	11395.7
293.28	7416.72									293.28	11192
293.18	7515.66									293.18	11201.4
293.08	7591.86	7885.92	7561.86	7685.65	7627.99	7661.75	7580.05	7577.92		293.08	11321.1
292.98	7506.36	7865.7	7531.92	7659.45	7600.93	7634.21	7550.51	7548.27		292.98	11023.2
292.88	7363.88	7845.84	7501.87	7633.31	7573.95	7606.65	7520.87	7518.52		292.88	11063.7
292.78	7510.19	7826.25	7471.59	7607.12	7546.95	7578.96	7491.01	7488.55		292.78	11175.2
292.68	7585.17	7807.57	7441.66	7581.49	7520.54	7551.72	7461.52	7458.95		292.68	11121.5
292.58	7481.05	7789.68	7411.96	7556.28	7494.59	7524.8	7432.27	7429.58		292.58	10605.8
292.48	7369.97	7772.25	7382.1	7531.13	7468.76	7497.83	7402.88	7400.06		292.48	11182
292.38	7425.4	7755.33	7352.08	7506.05	7443.05	7470.81	7373.34	7370.38		292.38	11031.5
292.28	7450.15	7739.3	7322.23	7481.4	7417.85	7444.08	7343.99	7340.89		292.28	10870.5
292.18	7630.12	7724.16	7292.49	7457.12	7393.12	7417.58	7314.77	7311.53		292.18	11178.1
292.08	7551.33	7710.3	7263.18	7433.55	7369.22	7391.65	7286.01	7282.6		292.08	11035.8	11415.8	11166.3	11044.3	11106.4	11096	11026	11005.8
291.98	7220.65	7697.24	7233.78	7410.19	7345.66	7365.76	7257.16	7253.59		291.98	10804.4	11400.1	11140.7	11015.1	11079.6	11071.6	10996.5	10975.8
291.88	7389.22	7684.56	7203.75	7386.53	7321.97	7339.39	7227.71	7223.96		291.88	10894.6	11385.1	11115.1	10985.7	11052.7	11047.5	10966.9	10945.7
291.78	7571.05	7673.36	7174.13	7363.63	7299.22	7313.58	7198.69	7194.76		291.78	10850.6	11371.2	11089.7	10956.5	11026	11024.1	10937.4	10915.6
291.68	7194.38	7663.78	7144.94	7341.53	7277.52	7288.37	7170.12	7166.01		291.68	10976.5	11358.4	11064.6	10927.3	10999.5	11001.4	10907.9	10885.6
291.58	7228.2	7654.77	7115.05	7319.12	7255.79	7262.62	7140.87	7136.55		291.58	10898.6	11346.9	11039.8	10898.3	10973.3	10979.5	10878.6	10855.7
291.48	7398.27	7647.31	7085.28	7297.28	7234.94	7237.18	7111.78	7107.24		291.48	10708.9	11336.6	11015.2	10869.2	10947.3	10958.5	10849.2	10825.7
291.38	7276.44	7641.83	7055.92	7276.31	7215.39	7212.35	7083.12	7078.36		291.38	10804.7	11327.7	10990.7	10840	10921.3	10938.3	10819.7	10795.6
291.28	7133.5	7637.89	7026.38	7255.65	7196.62	7187.52	7054.3	7049.3		291.28	11195.3	11320.6	10966.5	10811	10895.6	10919.4	10790.4	10765.6
291.18	7102.27	7635.67	6996.6	7235.3	7178.76	7162.68	7025.27	7020.03		291.18	11033	11315.6	10943	10782.4	10870.5	10902.1	10761.4	10736
291.08	7468.6	7635.61	6966.81	7215.54	7162.21	7138.07	6996.27	6990.77		291.08	10955.9	11312.7	10919.6	10753.7	10845.6	10886.2	10732.4	10706.2
290.98	7524.83	7638.83	6937.84	7197.22	7148	7114.52	6968.12	6962.34		290.98	10771.8	11312.2	10896.5	10724.9	10820.9	10872.1	10703.3	10676.4
290.88	7502.08	7645.03	6909.05	7179.77	7135.78	7091.4	6940.18	6934.1		290.88	10615.4	11314.3	10873.6	10696.1	10796.3	10860.1	10674.2	10646.5
290.78	7287.08	7654.48	6880.27	7163.09	7125.72	7068.57	6912.29	6905.9		290.78	10997.1	11319.7	10850.9	10667.2	10771.9	10850.5	10645	10616.5
290.68	7208	7667.3	6851.1	7146.83	7117.85	7045.65	6884.06	6877.33		290.68	11127.8	11329.4	10829	10638.7	10748.2	10844.5	10616.1	10586.8
290.58	7521.23	7684.39	6821.84	7131.37	7112.99	7022.95	6855.76	6848.68		290.58	10996.2	11344	10807.5	10610.4	10724.9	10842.6	10587.4	10557.2
290.48	7466.97	7707.31	6793.27	7117.58	7112.6	7001.28	6828.2	6820.76		290.48	11325.4	11364.5	10786.4	10582	10702	10845.7	10558.7	10527.6
290.38	7651.59	7736.27	6764.66	7104.8	7116.75	6979.92	6800.65	6792.8		290.38	11316.8	11392.6	10766	10554	10679.7	10855.5	10530.3	10498.2
290.28	7606.4	7772.86	6736.48	7093.63	7126.9	6959.38	6773.57	6765.31		290.28	11218.4	11429.9	10746	10526	10657.9	10873.6	10502	10468.9
290.18	7631.54	7817.91	6708.27	7083.71	7143.73	6939.22	6746.52	6737.81		290.18	11775.6	11478.9	10726.5	10498.1	10636.5	10902.1	10473.6	10439.5
290.08	7870.27	7873.08	6680.17	7075.32	7168.74	6919.61	6719.63	6710.45		290.08	11507.8	11542.8	10708.1	10470.6	10616.1	10944.5	10445.9	10410.6
289.98	8007.48	7940.46	6652.61	7069.03	7203.86	6901.02	6693.34	6683.66		289.98	11369	11624.5	10690	10443	10596.1	11003.4	10417.9	10381.5
289.88	7852.48	8021.79	6625.4	7064.82	7250.58	6883.28	6667.46	6657.24		289.88	11922.6	11728	10672.5	10415.4	10576.6	11082.7	10389.9	10352.3
289.78	7997.95	8118.44	6597.92	7062.28	7310.04	6865.82	6641.38	6630.6		289.78	12220.7	11858	10656.1	10388.4	10558.3	11187.2	10362.5	10323.6
289.68	8549.84	8233.09	6570.79	7062.25	7384.65	6849.32	6615.72	6604.33		289.68	12299.8	12018.6	10640.7	10361.6	10540.9	11320.6	10335.4	10295.2
289.58	9056.25	8368.59	6544.86	7065.82	7476.94	6834.64	6591.33	6579.3		289.58	12506.2	12213.4	10626.1	10335.1	10524.5	11486.5	10308.4	10266.8
289.48	8886.94	8526.63	6520.02	7073.21	7588.26	6821.74	6568.11	6555.39		289.48	12929	12444.9	10612.6	10308.7	10509.1	11687.1	10281.8	10238.6
289.38	8919.87	8707.35	6494.89	7083.42	7718.27	6809.3	6544.69	6531.22		289.38	13036	12713.2	10600.4	10282.9	10495	11922.6	10255.5	10210.8
289.28	9164.48	8911.83	6469.87	7097.28	7867.54	6797.79	6521.47	6507.21		289.28	13193	13013.1	10589.3	10257.2	10482.2	12187.6	10229.5	10183.1
289.18	9261.19	9139.92	6445.4	7115.79	8035.32	6787.71	6498.91	6483.81		289.18	13043.4	13331.8	10579.4	10231.8	10470.6	12468.8	10203.7	10155.6
289.08	9627.45	9388.75	6421.19	7139.28	8217.99	6778.85	6476.7	6460.69		289.08	13960.7	13643.9	10570.5	10206.3	10460.3	12740.8	10177.9	10128
288.98	9476.46	9653.23	6397.78	7169.11	8409.58	6771.82	6455.4	6438.42		288.98	13455.7	13912.2	10563.7	10181.7	10452.2	12966	10153	10101.1
288.88	9859.18	9922.94	6374.1	7205.23	8598.53	6765.68	6433.97	6415.95		288.88	13989.8	14090.6	10557.9	10156.8	10445.3	13098.2	10127.8	10073.9
288.78	9804.8	10184.9	6351.27	7249.93	8770.56	6761.62	6413.51	6394.36		288.78	14001.2	14144.7	10554.1	10132.5	10440.6	13102.6	10103.2	10047.1
288.68	10458.7	10420.9	6328.36	7303.79	8905.76	6758.87	6393.12	6372.76		288.68	13621	14066.9	10552	10108.4	10438	12971	10078.8	10020.3
288.58	10431.5	10614.7	6306.85	7370.05	8986.12	6759.01	6374.28	6352.62		288.58	13720.4	13881.9	10551.3	10084	10437.5	12727.9	10054.2	9993.26
288.48	10446.5	10752.6	6285.32	7449.4	8995.6	6760.78	6355.59	6332.52		288.48	13373.7	13634.2	10552.8	10059.9	10439.5	12417.3	10029.9	9966.31
288.38	10667.3	10832.7	6263.88	7544.5	8929.5	6764.46	6337.16	6312.58		288.38	13164.5	13366.8	10556.3	10035.7	10444.2	12081.5	10005.5	9939.1
288.28	10666.6	10865.3	6242.92	7658.66	8795.08	6770.66	6319.42	6293.2		288.28	13380.9	13111.7	10562	10011.5	10452	11752	9981.14	9911.75
288.18	10896.3	10869.5	6222.01	7794.73	8607.84	6779.13	6301.94	6273.94		288.18	13117.1	12888.2	10570.6	9987.58	10463.8	11447.4	9957.18	9884.59
288.08	10633.1	10869.5	6201.62	7956.87	8387.99	6790.6	6285.2	6255.27		288.08	12984.7	12705.2	10582.1	9963.67	10479.7	11175.4	9933.25	9857.23
287.98	11101.2	10887	6180.72	8148.01	8153.09	6804.34	6268.22	6236.2		287.98	12478.7	12565.7	10596.8	9939.85	10500.4	10938.4	9909.48	9829.8
287.88	10808.5	10942.6	6160.83	8374.01	7918.97	6822.18	6252.52	6218.23		287.88	12229	12469.4	10614.8	9915.83	10526.5	10734.5	9885.59	9801.97
287.78	10910.3	11049.2	6140.38	8637.55	7693.94	6842.92	6236.57	6199.79		287.78	12902.8	12414.5	10636.8	9891.82	10559	10560.9	9861.81	9773.95
287.68	11234.1	11218.2	6120.19	8943.65	7484.6	6867.82	6221.2	6181.72		287.68	12603.1	12399.8	10664.1	9868.61	10599.8	10414.4	9838.93	9746.52
287.58	11543.5	11457.2	6100.69	9296.55	7294.28	6897.82	6206.9	6164.47		287.58	12274.9	12422.3	10696.5	9845.4	10649.6	10290	9816.19	9718.85
287.48	12066.8	11770.6	6081.88	9699.11	7123.87	6933.48	6193.68	6148.01		287.48	12845.2	12480.6	10734.6	9822.19	10710.2	10183.8	9793.6	9690.95
287.38	12307.7	12161.1	6064.18	10153.6	6973.35	6975.96	6182.02	6132.81		287.38	13122	12575	10780	9799.74	10784.6	10092.8	9771.94	9663.53
287.28	12398.5	12627.1	6047.01	10658.9	6841.08	7025.51	6171.39	6118.28		287.28	13471.7	12706.3	10833.4	9777.83	10875.6	10013.8	9751.01	9636.36
287.18	13398.1	13164	6030.06	11210.5	6725.23	7082.83	6161.53	6104.13		287.18	13708.6	12877.4	10896	9756.53	10987.6	9944.35	9730.94	9609.51
287.08	13700.2	13764.1	6015.2	11801.2	6625.94	7151.06	6154.38	6092.23		287.08	13993.2	13093.5	10969	9735.78	11126.1	9882.3	9711.7	9582.86
286.98	14767.3	14409.2	6000.99	12413.1	6540.01	7230.31	6148.55	6081.17		286.98	14174.5	13362.2	11054.2	9715.65	11298.8	9826.12	9693.4	9556.48
286.88	15449.6	15076	5989	13022.4	6467.2	7324.21	6145.73	6072.52		286.88	15256	13695	11153.4	9696.08	11516	9774.54	9676.03	9530.26
286.78	15876.1	15728.7	5978.44	13592.2	6405.11	7434.5	6145.2	6065.52		286.78	15330.1	14107.8	11269.9	9677.84	11792.1	9727.4	9660.45	9504.95
286.68	16064.9	16323.9	5968.78	14077.2	6351.72	7563.94	6146.56	6059.65		286.68	16241.7	14619.8	11406.1	9660.14	12143.3	9683.2	9645.95	9479.72
286.58	17002	16816.3	5959.52	14429	6305.24	7716.24	6149.47	6054.43		286.58	16701.6	15256.3	11566.9	9643.72	12591.2	9642.11	9633.35	9455.26
286.48	17013.2	17170.4	5952.21	14607.9	6266.08	7898.26	6155.63	6051.43		286.48	17602	16046.3	11757.3	9628.23	13159.7	9603.38	9622.46	9431.19
286.38	17516.7	17367.3	5944.94	14588.6	6231.37	8114.94	6163.37	6048.77		286.38	18597	17024.4	11985.1	9614.1	13875.9	9567.05	9613.87	9407.88
286.28	17049	17417	5938.72	14373.5	6201.36	8375.54	6173.95	6047.5		286.28	19428.7	18226.6	12259.9	9601.46	14765.9	9532.96	9607.93	9385.41
286.18	16725	17353.5	5931.55	13986.9	6173.4	8688.06	6185.72	6045.63		286.18	20052.4	19688.2	12594.3	9590.24	15852.6	9500.78	9604.83	9363.64
286.08	17070.4	17231.4	5923.73	13471.6	6147.28	9064.54	6199.38	6043.51		286.08	21846.7	21438.6	13004.2	9580.34	17148.6	9470.17	9604.86	9342.39
285.98	16809.5	17113.5	5916.63	12877.2	6123.97	9519.49	6216.82	6042.55		285.98	23377	23490.9	13510.8	9572.79	18646.3	9441.97	9609.51	9322.63
285.88	16917.9	17057.3	5909.01	12246.1	6101.89	10066.5	6237.43	6041.55		285.88	24578.5	25823.8	14139	9567.48	20298.7	9415.83	9619.28	9304.14
285.78	17048.1	17114	5901.64	11613.8	6081.53	10721.1	6262.72	6041.33		285.78	27297	28351.5	14917.5	9564.23	21990.2	9391.39	9634.76	9286.65
285.68	17491.1	17323.3	5894.54	11004.8	6062.74	11498.3	6293.64	6041.98		285.68	29478.7	30903.5	15879.9	9564.4	23516.7	9369.82	9658.28	9271.4
285.58	18026	17715.4	5888.37	10435.2	6045.97	12411.5	6331.9	6044.21		285.58	31799.9	33233.5	17060.2	9567.69	24596.1	9350.59	9690.7	9257.95
285.48	18821.6	18308.2	5883.31	9913.76	6031.28	13469.2	6378.89	6048.3		285.48	34040.6	35111.6	18491.7	9574.36	24963.8	9333.77	9733.68	9246.42
285.38	19902.2	19108.7	5879.89	9444.18	6019.09	14673.6	6436.56	6054.86		285.38	36022.5	36463.5	20203.5	9584.52	24514.1	9319.22	9788.96	9236.72
285.28	21114.2	20106.5	5878.71	9027.48	6009.87	16012.4	6506.97	6064.57		285.28	38510.7	37428.9	22211.5	9598.16	23368.8	9306.69	9858.33	9228.66
285.18	22216	21266.8	5880.01	8662.08	6003.81	17451.2	6591.98	6077.83		285.18	40252.8	38274.1	24508.7	9615.93	21799.1	9296.56	9944.37	9222.64
285.08	22897.1	22520.6	5883.58	8344.63	6000.6	18922.2	6692.96	6094.53		285.08	41566.3	39228.1	27043.6	9637.49	20082.3	9288.17	10048.7	9218.06
284.98	23938.3	23754.6	5888.54	8070.45	5999.32	20314.5	6810.57	6113.96		284.98	42058.1	40368.7	29692.8	9662.81	18417.1	9281.15	10173.1	9214.55
284.88	24459.8	24817.4	5895.63	7835.92	6000.65	21479.3	6946.99	6137.07		284.88	42868.1	41583.1	32233.3	9691.59	16910.2	9274.79	10319	9211.45
284.78	24491.7	25538.2	5903.77	7635.71	6003.46	22249	7102.1	6162.99		284.78	42209.2	42586.6	34334.5	9724.55	15606.5	9269.33	10487.8	9209.02
284.68	25079.5	25780.3	5911.97	7464.63	6006.72	22490.6	7275.28	6190.98		284.68	41691.8	43008.4	35618.7	9760.99	14510.6	9263.53	10678.8	9206.04
284.58	24743.2	25496.1	5921.36	7319.84	6011.52	22160.7	7466.96	6222.52		284.58	40317.3	42551.4	35803.5	9801.67	13608.7	9257.51	10890.7	9202.65
284.48	24406.9	24742.3	5930.03	7195.83	6015.93	21321.7	7672.86	6256.05		284.48	37598.6	41143.8	34843.7	9846.62	12877	9250.54	11118.4	9198.13
284.38	23411.8	23653.6	5938	7089.26	6019.92	20116	7888.34	6292.08		284.38	36168.9	38967.8	32956.1	9895.71	12287.6	9241.51	11352.5	9191.4
284.28	23309.8	22385	5943.9	6995.96	6022.12	18708.8	8103.91	6329.79		284.28	34031.8	36349.7	30505.7	9951.07	11815.3	9231.46	11580	9183.49
284.18	21937.4	21068	5949.59	6915.29	6024.34	17245.7	8309.3	6371.73		284.18	32088.7	33601.7	27848.1	10013.5	11435.7	9219.8	11780	9173.84
284.08	21102.9	19784.3	5952.44	6842.57	6023.95	15825.4	8485.99	6416.15		284.08	30177.6	30940.3	25243.1	10084.9	11128	9206.68	11928.1	9162.61
283.98	18819.6	18577.2	5953.57	6777.18	6022.04	14509.9	8617.13	6465.22		283.98	27571.6	28480.6	22843.5	10167.3	10875.7	9192.11	12001.4	9149.82
283.88	17937.7	17456.6	5950.01	6714.66	6015.63	13325.3	8683.67	6517.35		283.88	26314.6	26265.7	20717.7	10262.8	10664.5	9175.53	11984.7	9134.91
283.78	16166.7	16425.8	5944.64	6656.75	6007.58	12284.2	8678.67	6577.15		283.78	23800.6	24310.1	18886.5	10376.1	10485.7	9158.03	11879.7	9118.98
283.68	15215.1	15481.5	5935.64	6600.65	5996.07	11382.1	8600.23	6645.05		283.68	22611.6	22613.9	17338.4	10510.4	10330.6	9138.57	11700	9101
283.58	14708.8	14627.5	5924.71	6547.27	5982.77	10610.9	8459.77	6725.68		283.58	21269	21176.3	16049	10672.5	10194.9	9118.23	11470	9082.07
283.48	13284.6	13871	5912.76	6496.9	5968.58	9958.38	8274.38	6823.82		283.48	20453.5	19993.1	14985.9	10870.2	10074.2	9096.89	11214.1	9062.05
283.38	12565.4	13217.5	5897.91	6447.1	5951.62	9407.43	8060	6942.97		283.38	19440.4	19057.5	14114.5	11115	9965.93	9074.96	10952.7	9041.38
283.28	12552.4	12676.5	5881.61	6398.9	5933.32	8944.66	7834.07	7092		283.28	18772	18364.3	13401.7	11422.8	9867.72	9052.29	10699.4	9019.9
283.18	12282.6	12258	5865.31	6353.4	5915.15	8557.18	7610.19	7283.34		283.18	17926.5	17914.9	12817.4	11818.9	9778.06	9029.15	10462.9	8997.89
283.08	11957.5	11973.4	5848.5	6309.77	5896.55	8231.45	7395.96	7533.63		283.08	18178.8	17725.3	12335.3	12342.9	9695.4	9005.39	10247.1	8975.2
282.98	11736.7	11844.1	5831.05	6267.64	5877.41	7956.03	7196.11	7871.09		282.98	17893.9	17836.8	11934.7	13057.3	9619.54	8981.92	10054.3	8952.74
282.88	11914.5	11910.8	5813.19	6226.98	5857.94	7721.29	7013.09	8344.29		282.88	17763.6	18323.3	11597.3	14055.4	9549.09	8958.27	9883.47	8930.06
282.78	12508.1	12246.1	5795.73	6188.44	5838.95	7520.13	6848.48	9032.97		282.78	18663.2	19299	11309.8	15466.9	9483.43	8934.59	9733.49	8907.29
282.68	13417.6	12963.3	5779.52	6152.7	5821.3	7346.96	6702.77	10057.6		282.68	20283.6	20914.6	11062.3	17455.7	9422.78	8911.71	9603.24	8885.28
282.58	14872	14216.7	5765.21	6120.26	5805.62	7197.27	6575.62	11578.8		282.58	22891.5	23336.2	10847.7	20198.5	9367.19	8890.21	9491.11	8864.62
282.48	17355.3	16178.1	5753.93	6092.12	5793.02	7068.21	6466.8	13773.7		282.48	26651.2	26696	10660.6	23836.2	9317.01	8870.9	9395.7	8846.11
282.38	20479.5	18974.5	5747.77	6070.25	5785.61	6958.67	6376.81	16774.2		282.38	31916.1	30988	10497.5	28370.1	9272.79	8854.73	9315.73	8830.69
282.28	23298.4	22513.3	5748.04	6055.87	5784.69	6867.54	6305.37	20491.9		282.28	36728.4	35820	10356	33413.6	9235.42	8842.91	9250.47	8819.6
282.18	27128.3	26102.2	5754.1	6048.24	5789.62	6792.28	6250.25	24238.2		282.18	40729.9	40051.8	10233.1	37831.4	9204.26	8835.08	9197.74	8812.45
282.08	27865.7	28143	5768.02	6049.35	5802.46	6733.44	6212.02	26417.8		282.08	43434.7	41873.3	10125.9	39817.4	9178.38	8830.56	9155.36	8808.59
281.98	27835.4	27196.8	5783.42	6052.76	5816.83	6683.44	6182.94	25594.6		281.98	41997.8	40179.8	10031.8	38270.1	9156.52	8828.28	9120.95	8806.95
281.88	25075.1	23860.1	5798.74	6056.81	5831.16	6639.7	6160.17	22367.2		281.88	38528.4	35836.2	9945.65	34057.1	9135.08	8824.86	9090.04	8804.14
281.78	22204.7	19902.5	5808.35	6055.84	5839.82	6595.81	6137.07	18507.3		281.78	32822.3	30657.1	9864.79	28995.3	9112.23	8818.62	9060.1	8798.48
281.68	18592.6	16443.4	5812.04	6049.59	5842.61	6550.88	6112.49	15136		281.68	27755.6	25889.9	9786.35	24333.8	9086.01	8807.75	9028.61	8788.16
281.58	14986.8	13788.2	5808.3	6036.48	5838	6502.81	6084.18	12559.9		281.58	22662.7	21998.8	9710	20538.5	9056.82	8792.75	8995.55	8773.69
281.48	12649.9	11877.8	5797.16	6016.52	5826.03	6451.17	6051.53	10721.2		281.48	18473.1	19018.6	9635.02	17645.2	9024.53	8773.61	8960.48	8755.07
281.38	10663	10546.2	5781.24	5992.27	5809.32	6398.13	6016.65	9454.83		281.38	15985.5	16816.5	9561.48	15522.5	8989.78	8751.08	8923.78	8733.03
281.28	9328.1	9621.52	5761.27	5964.43	5788.58	6344.07	5979.86	8589.67		281.28	13914.7	15219	9490.25	13997.6	8953.89	8726.54	8886.59	8708.97
281.18	8299.49	8964.74	5738.6	5934.32	5765.18	6290.02	5942.16	7987.47		281.18	12470.9	14059.3	9421.22	12904.5	8917.11	8700.35	8849.04	8683.23
281.08	7569.85	8478.76	5713.86	5902.54	5739.74	6236.33	5903.93	7551.67		281.08	11253.4	13202.5	9354.5	12109	8879.9	8673.02	8811.45	8656.34
280.98	7308.06	8102.68	5687.68	5869.68	5712.88	6183.4	5865.58	7221.86		280.98	10483.1	12550.6	9289.91	11513.6	8842.38	8644.72	8773.89	8628.46
280.88	6654.56	7800.44	5661.01	5836.68	5685.56	6131.95	5827.87	6962.41		280.88	9972.47	12037.4	9227.5	11052.5	8804.85	8615.84	8736.58	8599.98
280.78	6413.39	7549.37	5633.05	5802.72	5656.97	6081.01	5789.87	6750.99		280.78	9518.08	11620.8	9167.22	10684.3	8767.49	8586.57	8699.65	8571.1
280.68	6081.14	7336.57	5604.65	5768.61	5627.97	6031.26	5752.31	6575.03		280.68	9365.48	11273.9	9108.86	10382.2	8730.3	8556.97	8663.05	8541.88
280.58	6126.4	7152.74	5575.63	5734.17	5598.37	5982.35	5714.89	6425.49		280.58	9378.5	10979.5	9052.48	10129.6	8693.48	8527.28	8626.96	8512.56
280.48	6033.64	6992.26	5546.76	5700.14	5568.94	5934.95	5678.31	6296.97		280.48	8840.13	10726	8998.01	9914.86	8657.12	8497.64	8591.44	8483.26
280.38	5718.98	6850.07	5517.76	5666.22	5539.41	5888.64	5642.22	6184.63		280.38	8667.68	10504.4	8944.83	9729.44	8620.76	8467.6	8556	8453.56
280.28	5582.29	6722.2	5488.18	5631.95	5509.3	5842.87	5606.09	6084.7		280.28	8546.39	10308.8	8893.08	9567.65	8584.65	8437.45	8520.88	8423.73
280.18	5616.66	6606.33	5458.37	5597.67	5478.99	5797.9	5570.23	5995.01		280.18	8713.91	10134.5	8842.69	9424.99	8548.82	8407.23	8486.07	8393.83
280.08	5426.05	6500.71	5428.69	5563.73	5448.84	5754.01	5534.95	5913.96		280.08	8536.85	9978.01	8793.76	9298.18	8513.46	8377.19	8451.79	8364.09
279.98	5270.31	6403.24	5398.69	5529.66	5418.36	5710.66	5499.75	5839.56		279.98	8201.1	9836.23	8745.92	9184.21	8478.29	8347.04	8417.71	8334.24
279.88	5532.17	6312.63	5368.43	5495.5	5387.65	5667.85	5464.66	5770.68		279.88	8213.53	9706.6	8698.92	9080.73	8443.14	8316.65	8383.67	8304.13
279.78	5381.94	6228.7	5338.76	5462.11	5357.55	5626.37	5430.49	5707.22		279.78	8341.06	9587.58	8652.97	8986.31	8408.29	8286.3	8349.94	8274.05
279.68	5281.92	6149.74	5308.85	5428.64	5327.22	5585.33	5396.39	5647.57		279.68	8018.86	9477.73	8608.08	8899.62	8373.8	8256.09	8316.58	8244.11
279.58	5304.6	6075.15	5278.8	5395.18	5296.76	5544.77	5362.42	5591.22		279.58	8076.28	9375.43	8563.81	8819.17	8339.3	8225.65	8283.2	8213.92
279.48	5231.26	6004.61	5248.85	5361.96	5266.42	5504.91	5328.81	5537.91		279.48	8118.16	9279.97	8520.41	8744.32	8305.09	8195.28	8250.1	8183.81
279.38	5283.61	5937.4	5218.81	5328.79	5236	5465.5	5295.34	5487.02		279.38	7758.63	9190.42	8477.81	8674.27	8271.13	8164.99	8217.24	8153.76
279.28	5217.8	5873.38	5188.95	5295.92	5205.77	5426.76	5262.26	5438.47		279.28	7927.23	9105.77	8435.63	8608.06	8237.09	8134.43	8184.29	8123.43
279.18	5244.29	5811.96	5159.01	5263.09	5175.47	5388.41	5229.3	5391.72		279.18	8004.43	9025.82	8394.24	8545.58	8203.38	8104.05	8151.66	8093.27
279.08	5129.18	5753.04	5129.18	5230.5	5145.3	5350.61	5196.63	5346.72		279.08	8063.2	8949.98	8353.54	8486.3	8169.93	8073.75	8119.27	8063.2

## Sheet: figure 3d
temperature (°C)	MXene content 1 mg ml-1	temperature (°C)	MXene content 2 mg ml-1	temperature (°C)	MXene content 5 mg ml-1	temperature (°C)	MXene content 8 mg ml-1	temperature (°C)	MXene content 10 mg ml-1
25	4e-09	25.5	-1.6e-08	25	1.6e-05	25.9	-8.4e-06	25.2	0
33.4	-19.7531	30.9	-22.2222	32.4	-26.9565	31.2	-14.0845	30.5	-13.988
40	-31.9372	41.9	-33.3333	40	-38.6861	41	-35.7895	39.5	-32.184
47.8	-43.4783	48.4	-44	45.2	-44	49.8	-45.7778	47.7	-43.196
53.8	-46.7213	53	-47.1698	55	-52	55.2	-53.9623	55	-53.051
59	-49.2188	60	-50.3546	65	-57.7889	60.8	-57.3427	66	-58.294
68	-53.2374	69	-53.3333	70	-60.2837	73.6	-65.6338	71.5	-64.471
80	-59.375	80	-62	80	-65.3608	80.1	-71.2941	80	-73.642

## Sheet: figure 3e
MXene content (mg ml-1)	TCR(% ℃-1)
1	1.08
2	1.14
5	1.19
8	1.32
10	1.37

## Sheet: figure 3f
1000/T (k-1)	ln(R)
3.354	9.1737
3.277	8.87
3.203	8.7
3.1235	8.49
3.066	8.375
3.0197	8.245
2.91417	8.114
2.8559	7.976

## Sheet: figure 3g
	25 ℃		30 ℃		40 ℃		50 ℃		60 ℃		70 ℃		80 ℃
Time (s)	Resistance (KΩ)	Time (s)	Resistance (KΩ)	Time (s)	Resistance (KΩ)	Time (s)	Resistance (KΩ)	Time (s)	Resistance (KΩ)	Time (s)	Resistance (KΩ)	Time (s)	Resistance (KΩ)
205.666	7129.03	336.311	6032.09	471.311	4984.76	611.311	4409.01	758.536	3865.96	943.811	3356.53	1095.41	2962.68
205.671	7123.26	336.316	6032.83	471.316	4984.46	611.316	4411.92	758.541	3865.52	943.816	3357.91	1095.41	2963.4
205.676	7118.85	336.321	6036.18	471.321	4981.42	611.321	4411.38	758.546	3863.45	943.821	3357.7	1095.42	2963.57
205.681	7125.05	336.326	6034.32	471.326	4979.9	611.326	4409.01	758.551	3865.52	943.826	3357.42	1095.42	2963.22
205.686	7129.03	336.331	6032.46	471.331	4982.63	611.331	4409.01	758.556	3866.19	943.831	3356.94	1095.43	2962.14
205.691	7122.39	336.336	6032.46	471.336	4982.94	611.336	4411.65	758.561	3865.52	943.836	3357.91	1095.43	2963.58
205.696	7119.29	336.341	6036.54	471.341	4979.29	611.341	4411.92	758.566	3863.45	943.841	3357.91	1095.44	2963.57
205.701	7125.49	336.346	6034.69	471.346	4980.21	611.346	4409.54	758.571	3864.37	943.846	3357.42	1095.44	2962.68
205.706	7129.03	336.351	6029.87	471.351	4983.24	611.351	4408.09	758.576	3865.04	943.851	3356.53	1095.45	2961.43
205.711	7122.39	336.356	6032.09	471.356	4982.94	611.356	4411.65	758.581	3864.37	943.856	3357.7	1095.45	2962.32
205.716	7119.72	336.361	6037.28	471.361	4979.9	611.361	4411.65	758.586	3863.45	943.861	3358.32	1095.46	2963.22
205.721	7125.49	336.366	6033.95	471.366	4979.29	611.366	4407.82	758.591	3864.13	943.866	3357.42	1095.46	2962.68
205.726	7129.03	336.371	6032.83	471.371	4982.33	611.371	4408.09	758.596	3865.52	943.871	3356.73	1095.47	2961.61
205.731	7123.26	336.376	6032.83	471.376	4982.94	611.376	4410.46	758.601	3864.13	943.876	3357.91	1095.47	2962.68
205.736	7120.59	336.381	6037.28	471.381	4980.21	611.381	4410.46	758.606	3863.45	943.881	3358.11	1095.48	2963.4
205.741	7122.39	336.386	6034.69	471.386	4978.08	611.386	4408.09	758.611	3863.89	943.886	3357.22	1095.48	2961.96
205.746	7129.47	336.391	6029.87	471.391	4981.42	611.391	4408.09	758.616	3865.28	943.891	3356.94	1095.49	2961.25
205.751	7122.39	336.396	6032.09	471.396	4982.33	611.396	4410.46	758.621	3863.45	943.896	3357.91	1095.49	2962.14
205.756	7119.29	336.401	6036.91	471.401	4978.08	611.401	4410.46	758.626	3863.01	943.901	3358.11	1095.5	2963.04
205.761	7123.26	336.406	6035.06	471.406	4978.39	611.406	4408.36	758.631	3863.22	943.906	3356.94	1095.5	2961.43
205.766	7125.93	336.411	6032.46	471.411	4981.42	611.411	4407.82	758.636	3864.81	943.911	3356.04	1095.51	2960.89
205.771	7122.82	336.416	6032.46	471.416	4981.72	611.416	4410.46	758.641	3863.45	943.916	3357.22	1095.51	2961.43
205.776	7119.29	336.421	6037.28	471.421	4978.69	611.421	4410.46	758.646	3862.31	943.921	3357.91	1095.52	2962.5
205.781	7122.82	336.426	6034.32	471.426	4978.08	611.426	4408.09	758.651	3863.45	943.926	3356.53	1095.52	2961.61
205.786	7125.05	336.431	6032.09	471.431	4980.81	611.431	4406.63	758.656	3864.84	943.931	3356.94	1095.53	2960.89
205.791	7122.82	336.436	6031.72	471.436	4981.11	611.436	4409.01	758.661	3863.93	943.936	3357.42	1095.53	2961.79
205.796	7119.72	336.441	6036.54	471.441	4978.39	611.441	4409.27	758.666	3862.31	943.941	3358.11	1095.54	2961.42
205.801	7122.39	336.446	6034.32	471.446	4976.57	611.446	4406.63	758.671	3863.45	943.946	3356.94	1095.54	2960.71
205.806	7125.93	336.451	6032.83	471.451	4980.21	611.451	4406.9	758.676	3864.6	943.951	3355.84	1095.55	2960.54
205.811	7122.82	336.456	6032.09	471.456	4981.11	611.456	4409.01	758.681	3863.22	943.956	3357.22	1095.55	2961.07
205.816	7120.16	336.461	6036.18	471.461	4976.26	611.461	4409.01	758.686	3861.87	943.961	3358.32	1095.56	2962.14
205.821	7122.39	336.466	6034.32	471.466	4976.87	611.466	4406.9	758.691	3862.54	943.966	3356.53	1095.56	2961.07
205.826	7125.93	336.471	6032.83	471.471	4979.9	611.471	4407.17	758.696	3864.13	943.971	3356.04	1095.57	2959.64
205.831	7122.39	336.476	6032.46	471.476	4979.9	611.476	4409.54	758.701	3863.45	943.976	3357.22	1095.57	2961.07
205.836	7119.29	336.481	6036.91	471.481	4976.87	611.481	4409.27	758.706	3861.39	943.981	3357.22	1095.58	2961.61
205.841	7122.82	336.486	6034.69	471.486	4975.96	611.486	4406.9	758.711	3862.54	943.986	3356.25	1095.58	2960.89
205.846	7125.93	336.491	6031.72	471.491	4979.9	611.491	4406.9	758.716	3863.45	943.991	3356.04	1095.59	2959.82
205.851	7123.26	336.496	6034.32	471.496	4980.21	611.496	4407.82	758.721	3862.31	943.996	3357.22	1095.59	2960.89
205.856	7119.72	336.501	6036.91	471.501	4977.48	611.501	4409.54	758.726	3861.16	944.001	3357.22	1095.6	2961.25
205.861	7123.26	336.506	6034.69	471.506	4976.87	611.506	4405.98	758.731	3862.07	944.006	3356.94	1095.6	2960.17
205.866	7125.93	336.511	6029.87	471.511	4979.29	611.511	4405.71	758.736	3863.22	944.011	3356.04	1095.61	2959.82
205.871	7119.72	336.516	6032.83	471.516	4979.9	611.516	4408.09	758.741	3861.63	944.016	3357.42	1095.61	2960.54
205.876	7116.19	336.521	6036.91	471.521	4976.57	611.521	4408.09	758.746	3860.72	944.021	3357.63	1095.62	2961.79
205.881	7122.82	336.526	6034.69	471.526	4975.36	611.526	4405.17	758.751	3861.39	944.026	3356.25	1095.62	2960.72
205.886	7125.93	336.531	6032.09	471.531	4978.08	611.531	4405.98	758.756	3862.54	944.031	3355.84	1095.63	2959.46
205.891	7119.72	336.536	6034.69	471.536	4978.08	611.536	4408.09	758.761	3861.87	944.036	3356.53	1095.63	2960.54
205.896	7116.19	336.541	6036.91	471.541	4975.36	611.541	4407.55	758.766	3860.72	944.041	3357.01	1095.64	2961.25
205.901	7120.16	336.546	6035.06	471.546	4975.66	611.546	4405.71	758.771	3861.63	944.046	3355.84	1095.64	2960
205.906	7126.36	336.551	6032.09	471.551	4978.69	611.551	4405.98	758.776	3862.31	944.051	3356.04	1095.65	2959.65
205.911	7119.29	336.556	6032.46	471.556	4977.78	611.556	4408.09	758.781	3861.39	944.056	3356.94	1095.65	2960
205.916	7117.49	336.561	6037.28	471.561	4975.36	611.561	4408.36	758.786	3860.95	944.061	3357.22	1095.66	2960.35
205.921	7123.26	336.566	6035.06	471.566	4975.05	611.566	4405.71	758.791	3861.39	944.066	3356.04	1095.66	2959.65
205.926	7125.93	336.571	6032.46	471.571	4978.69	611.571	4404.52	758.796	3862.54	944.071	3355.63	1095.67	2958.75
205.931	7119.29	336.576	6032.09	471.576	4978.69	611.576	4406.63	758.801	3861.39	944.076	3356.53	1095.67	2959.28
205.936	7116.62	336.581	6036.18	471.581	4975.97	611.581	4408.36	758.806	3860.04	944.081	3357.01	1095.68	2960.17
205.941	7123.26	336.586	6034.69	471.586	4974.75	611.586	4404.26	758.811	3860.95	944.086	3356.04	1095.68	2959.65
205.946	7126.36	336.591	6030.6	471.591	4976.57	611.591	4403.99	758.816	3862.78	944.091	3355.15	1095.69	2958.39
205.951	7118.85	336.596	6032.83	471.596	4978.39	611.596	4407.17	758.821	3861.39	944.096	3356.94	1095.69	2959.1
205.956	7116.62	336.601	6036.54	471.601	4975.66	611.601	4406.9	758.826	3859.81	944.101	3357.42	1095.7	2960.18
205.961	7123.26	336.606	6034.69	471.606	4973.24	611.606	4404.52	758.831	3861.19	944.106	3356.04	1095.7	2959.11
205.966	7125.49	336.611	6030.97	471.611	4976.26	611.611	4404.26	758.836	3862.54	944.111	3355.35	1095.71	2958.21
205.971	7119.72	336.616	6032.09	471.616	4976.57	611.616	4406.9	758.841	3861.19	944.116	3356.53	1095.71	2958.93
205.976	7116.62	336.621	6036.54	471.621	4973.84	611.621	4407.17	758.846	3859.81	944.121	3356.53	1095.72	2959.28
205.981	7119.72	336.626	6035.06	471.626	4973.84	611.626	4404.26	758.851	3860.48	944.126	3356.25	1095.72	2958.39
205.986	7123.26	336.631	6030.6	471.631	4976.57	611.631	4404.52	758.856	3861.39	944.131	3355.35	1095.73	2958.04
205.991	7120.16	336.636	6032.46	471.636	4976.87	611.636	4407.17	758.861	3860.48	944.136	3356.53	1095.73	2958.57
205.996	7117.06	336.641	6036.54	471.641	4973.84	611.641	4406.36	758.866	3859.81	944.141	3357.63	1095.74	2958.75
206.001	7120.16	336.646	6034.69	471.646	4973.84	611.646	4404.26	758.871	3859.33	944.146	3355.35	1095.74	2957.68
206.006	7122.39	336.651	6030.24	471.651	4977.18	611.651	4403.61	758.876	3861.39	944.151	3354.94	1095.75	2957.32
206.011	7120.59	336.656	6032.46	471.656	4976.57	611.656	4405.71	758.881	3860.72	944.156	3356.73	1095.75	2958.39
206.016	7116.62	336.661	6037.28	471.661	4973.84	611.661	4406.36	758.886	3858.9	944.161	3356.32	1095.76	2958.57
206.021	7119.29	336.666	6034.69	471.666	4972.33	611.666	4403.07	758.891	3860.04	944.166	3355.84	1095.76	2957.5
206.026	7123.26	336.671	6030.6	471.671	4975.05	611.671	4403.07	758.896	3860.95	944.171	3355.15	1095.77	2957.32
206.031	7120.16	336.676	6032.46	471.676	4977.18	611.676	4405.71	758.901	3860.04	944.176	3356.73	1095.77	2958.04
206.036	7116.19	336.681	6036.54	471.681	4972.33	611.681	4406.9	758.906	3858.9	944.181	3356.53	1095.78	2958.57
206.041	7119.29	336.686	6034.32	471.686	4972.03	611.686	4403.61	758.911	3859.57	944.186	3355.15	1095.78	2957.68
206.046	7123.69	336.691	6029.5	471.691	4975.36	611.691	4402.8	758.916	3860.72	944.191	3355.35	1095.79	2956.97
206.051	7119.72	336.696	6032.83	471.696	4975.36	611.696	4405.44	758.921	3859.57	944.196	3356.94	1095.79	2958.04
206.056	7116.19	336.701	6036.54	471.701	4972.03	611.701	4404.9	758.926	3858.66	944.201	3356.73	1095.8	2958.57
206.061	7119.72	336.706	6033.95	471.706	4972.64	611.706	4403.07	758.931	3859.57	944.206	3355.84	1095.8	2956.96
206.066	7122.82	336.711	6030.24	471.711	4975.36	611.711	4403.61	758.936	3860.72	944.211	3354.94	1095.81	2956.61
206.071	7119.72	336.716	6032.09	471.716	4975.05	611.716	4405.71	758.941	3860.04	944.216	3356.73	1095.81	2957.5
206.076	7117.06	336.721	6036.54	471.721	4972.64	611.721	4405.44	758.946	3857.99	944.221	3357.22	1095.82	2958.39
206.081	7119.29	336.726	6034.69	471.726	4972.33	611.726	4403.34	758.951	3858.42	944.226	3355.63	1095.82	2957.69
206.086	7123.26	336.731	6029.87	471.731	4975.36	611.731	4403.61	758.956	3860.48	944.231	3355.15	1095.83	2956.62
206.091	7119.72	336.736	6032.83	471.736	4975.66	611.736	4404.52	758.961	3858.66	944.236	3356.73	1095.83	2957.5
206.096	7116.19	336.741	6037.65	471.741	4970.21	611.741	4404.52	758.966	3857.99	944.241	3356.94	1095.84	2957.86
206.101	7119.72	336.746	6034.69	471.746	4971.12	611.746	4402.15	758.971	3858.9	944.246	3355.15	1095.84	2956.79
206.106	7121.95	336.751	6030.24	471.751	4973.84	611.751	4402.69	758.976	3859.81	944.251	3355.56	1095.85	2956.25
206.111	7119.29	336.756	6032.09	471.756	4973.54	611.756	4404.52	758.981	3858.66	944.256	3356.73	1095.85	2957.14
206.116	7116.62	336.761	6036.54	471.761	4971.12	611.761	4403.99	758.986	3857.99	944.261	3356.53	1095.86	2957.86
206.121	7119.72	336.766	6034.32	471.766	4970.52	611.766	4402.42	758.991	3858.9	944.266	3355.56	1095.86	2956.79
206.126	7121.95	336.771	6029.87	471.771	4973.54	611.771	4402.15	758.996	3859.81	944.271	3355.35	1095.87	2956.07
206.131	7119.72	336.776	6032.46	471.776	4974.15	611.776	4404.26	759.001	3858.66	944.276	3356.04	1095.87	2956.79
206.136	7117.06	336.781	6034.69	471.781	4970.52	611.781	4404.26	759.006	3857.31	944.281	3356.94	1095.88	2957.32
206.141	7120.16	336.786	6034.32	471.786	4970.52	611.786	4402.15	759.011	3857.75	944.286	3355.77	1095.88	2956.07
206.146	7122.82	336.791	6029.87	471.791	4973.84	611.791	4400.97	759.016	3859.81	944.291	3355.15	1095.89	2956.08
206.151	7119.72	336.796	6032.09	471.796	4974.45	611.796	4404.79	759.021	3857.75	944.296	3356.94	1095.89	2956.25
206.156	7116.19	336.801	6034.32	471.801	4969.01	611.801	4404.26	759.026	3856.6	944.301	3356.73	1095.9	2956.79
206.161	7120.59	336.806	6033.95	471.806	4969.31	611.806	4402.15	759.031	3858.46	944.306	3355.35	1095.9	2956.44
206.166	7122.82	336.811	6029.87	471.811	4972.33	611.811	4401.24	759.036	3858.9	944.311	3355.56	1095.91	2955.19
206.171	7119.72	336.816	6032.09	471.816	4972.33	611.816	4403.34	759.041	3858.22	944.316	3356.04	1095.91	2956.25
206.176	7116.19	336.821	6034.69	471.821	4969.31	611.821	4403.34	759.046	3857.08	944.321	3356.73	1095.92	2957.33
206.181	7119.72	336.826	6035.06	471.826	4969.31	611.826	4400.7	759.051	3857.75	944.326	3355.15	1095.92	2955.54
206.186	7123.26	336.831	6030.24	471.831	4972.64	611.831	4400.7	759.056	3858.9	944.331	3354.87	1095.93	2955.37
206.191	7120.16	336.836	6032.46	471.836	4972.03	611.836	4402.8	759.061	3857.75	944.336	3356.45	1095.93	2955.72
206.196	7117.49	336.841	6034.69	471.841	4969.92	611.841	4402.8	759.066	3856.84	944.341	3356.73	1095.94	2956.25
206.201	7120.16	336.846	6034.32	471.846	4969.31	611.846	4400.97	759.071	3857.31	944.346	3355.15	1095.94	2955.01
206.206	7122.82	336.851	6029.5	471.851	4972.64	611.851	4401.24	759.076	3858.66	944.351	3354.67	1095.95	2954.65
206.211	7119.72	336.856	6032.09	471.856	4972.33	611.856	4403.34	759.081	3857.99	944.356	3356.04	1095.95	2955.54
206.216	7116.19	336.861	6036.54	471.861	4969.01	611.861	4403.61	759.086	3855.93	944.361	3356.53	1095.96	2955.89
206.221	7120.59	336.866	6034.32	471.866	4967.8	611.866	4400.7	759.091	3856.84	944.366	3355.56	1095.96	2955.37
206.226	7122.82	336.871	6029.87	471.871	4970.21	611.871	4400.7	759.096	3857.75	944.371	3355.35	1095.97	2954.3
206.231	7118.85	336.876	6032.46	471.876	4971.12	611.876	4402.15	759.101	3857.08	944.376	3355.84	1095.97	2954.82
206.236	7116.19	336.881	6034.69	471.881	4967.8	611.881	4403.34	759.106	3855.69	944.381	3356.73	1095.98	2955.36
206.241	7119.29	336.886	6034.69	471.886	4967.5	611.886	4400.7	759.111	3857.08	944.386	3355.56	1095.98	2955.37
206.246	7122.39	336.891	6030.6	471.891	4971.12	611.891	4399.52	759.116	3857.99	944.391	3354.46	1095.99	2954.12
206.251	7120.16	336.896	6032.83	471.896	4970.21	611.896	4402.42	759.121	3857.08	944.396	3355.84	1095.99	2955.19
206.256	7116.19	336.901	6034.32	471.901	4968.41	611.901	4401.88	759.126	3856.17	944.401	3356.04	1096	2955.9
206.261	7120.16	336.906	6033.95	471.906	4967.8	611.906	4399.78	759.131	3855.93	944.406	3355.35	1096	2954.65
206.266	7122.39	336.911	6029.87	471.911	4970.52	611.911	4399.52	759.136	3857.51	944.411	3354.67	1096.01	2953.77
206.271	7119.72	336.916	6032.09	471.916	4970.82	611.916	4401.88	759.141	3857.08	944.416	3356.04	1096.01	2954.65
206.276	7117.06	336.921	6035.06	471.921	4967.8	611.921	4402.42	759.146	3855.02	944.421	3356.25	1096.02	2955.19
206.281	7120.16	336.926	6035.42	471.926	4966.9	611.926	4399.25	759.151	3856.4	944.426	3355.35	1096.02	2954.83
206.286	7122.39	336.931	6030.24	471.931	4970.82	611.931	4399.78	759.156	3856.84	944.431	3354.87	1096.03	2953.77
206.291	7119.72	336.936	6032.46	471.936	4970.82	611.936	4402.15	759.161	3856.17	944.436	3355.84	1096.03	2954.47
206.296	7117.49	336.941	6034.32	471.941	4966.6	611.941	4402.42	759.166	3855.26	944.441	3356.04	1096.04	2955.19
206.301	7119.29	336.946	6034.69	471.946	4965.38	611.946	4399.78	759.171	3856.17	944.446	3354.46	1096.04	2953.94
206.306	7123.26	336.951	6030.6	471.951	4968.7	611.951	4400.05	759.176	3857.08	944.451	3354.67	1096.05	2953.77
206.311	7120.16	336.956	6032.46	471.956	4969.31	611.956	4402.15	759.181	3856.17	944.456	3356.45	1096.05	2954.3
206.316	7116.62	336.961	6034.32	471.961	4966.6	611.961	4402.15	759.186	3855.96	944.461	3355.84	1096.06	2954.47
206.321	7117.06	336.966	6032.83	471.966	4966.6	611.966	4399.52	759.191	3855.93	944.466	3354.87	1096.06	2953.58
206.326	7122.82	336.971	6030.6	471.971	4969.31	611.971	4398.33	759.196	3856.84	944.471	3354.67	1096.07	2952.69
206.331	7120.16	336.976	6032.09	471.976	4969.92	611.976	4401.24	759.201	3855.93	944.476	3356.25	1096.07	2953.76
206.336	7116.19	336.981	6034.69	471.981	4966.29	611.981	4400.97	759.206	3854.82	944.481	3355.63	1096.08	2954.65
206.341	7119.72	336.986	6034.69	471.986	4965.99	611.986	4398.33	759.211	3855.26	944.486	3354.46	1096.08	2953.4
206.346	7123.26	336.991	6029.87	471.991	4969.01	611.991	4398.87	759.216	3856.17	944.491	3354.67	1096.09	2952.69
206.351	7119.29	336.996	6032.46	471.996	4969.92	611.996	4400.97	759.221	3855.49	944.496	3356.04	1096.09	2953.77
206.356	7113.09	337.001	6033.95	472.001	4965.99	612.001	4400.7	759.226	3854.35	944.501	3355.84	1096.1	2954.12
206.361	7116.19	337.006	6034.69	472.006	4964.78	612.006	4398.6	759.231	3855.26	944.506	3355.08	1096.1	2953.05
206.366	7122.82	337.011	6029.87	472.011	4967.5	612.011	4398.6	759.236	3856.17	944.511	3354.67	1096.11	2952.52
206.371	7120.16	337.016	6032.46	472.016	4969.31	612.016	4400.97	759.241	3855.26	944.516	3355.84	1096.11	2953.4
206.376	7113.09	337.021	6034.69	472.021	4966.29	612.021	4400.7	759.246	3854.11	944.521	3356.04	1096.12	2953.76
206.381	7116.62	337.026	6034.69	472.026	4964.78	612.026	4398.87	759.251	3853.64	944.526	3354.94	1096.12	2953.05
206.386	7122.82	337.031	6030.24	472.031	4968.1	612.031	4398.6	759.256	3855.93	944.531	3354.46	1096.13	2952.52
206.391	7116.62	337.036	6032.46	472.036	4967.8	612.036	4399.78	759.261	3855.26	944.536	3356.04	1096.13	2952.87
206.396	7113.53	337.041	6034.69	472.041	4965.09	612.041	4400.97	759.266	3854.58	944.541	3356.04	1096.14	2953.58
206.401	7116.62	337.046	6032.46	472.046	4964.48	612.046	4398.33	759.271	3854.35	944.546	3354.87	1096.14	2952.52
206.406	7123.26	337.051	6030.24	472.051	4967.8	612.051	4397.69	759.276	3855.73	944.551	3354.67	1096.15	2951.99
206.411	7117.06	337.056	6032.46	472.056	4967.5	612.056	4400.05	759.281	3854.58	944.556	3355.63	1096.15	2952.87
206.416	7113.53	337.061	6034.69	472.061	4964.48	612.061	4399.78	759.286	3853.2	944.561	3356.04	1096.16	2953.77
206.421	7117.49	337.066	6032.46	472.066	4965.09	612.066	4397.15	759.291	3854.58	944.566	3354.67	1096.16	2952.16
206.426	7119.72	337.071	6030.6	472.071	4967.5	612.071	4397.69	759.296	3855.49	944.571	3354.67	1096.17	2951.45
206.431	7117.06	337.076	6030.24	472.076	4967.8	612.076	4399.78	759.301	3854.58	944.576	3355.35	1096.17	2952.52
206.436	7113.53	337.081	6034.32	472.081	4964.78	612.081	4399.52	759.306	3853.2	944.581	3355.84	1096.18	2953.05
206.441	7115.75	337.086	6034.69	472.086	4963.28	612.086	4397.42	759.311	3854.11	944.586	3354.26	1096.18	2951.99
206.446	7119.72	337.091	6030.6	472.091	4965.68	612.091	4396.88	759.316	3854.79	944.591	3354.67	1096.19	2951.63
206.451	7116.62	337.096	6032.09	472.096	4965.99	612.096	4399.52	759.321	3854.35	944.596	3355.63	1096.19	2952.17
206.456	7113.96	337.101	6035.06	472.101	4963.58	612.101	4399.52	759.326	3853.2	944.601	3356.04	1096.2	2953.23
206.461	7116.62	337.106	6032.09	472.106	4963.28	612.106	4397.15	759.331	3853.44	944.606	3354.87	1096.2	2952.35
206.466	7119.29	337.111	6029.87	472.111	4965.99	612.111	4397.15	759.336	3855.02	944.611	3354.67	1096.21	2951.45
206.471	7116.19	337.116	6030.24	472.116	4966.29	612.116	4399.78	759.341	3854.58	944.616	3355.84	1096.21	2951.99
206.476	7114.4	337.121	6034.69	472.121	4963.58	612.121	4399.78	759.346	3852.06	944.621	3355.43	1096.22	2953.23
206.481	7116.19	337.126	6032.09	472.126	4962.97	612.126	4397.42	759.351	3853.68	944.626	3354.87	1096.22	2951.99
206.486	7119.29	337.131	6030.24	472.131	4966.6	612.131	4397.42	759.356	3853.64	944.631	3354.46	1096.23	2951.27
206.491	7116.19	337.136	6030.6	472.136	4966.29	612.136	4398.6	759.361	3853.44	944.636	3355.15	1096.23	2952.17
206.496	7113.96	337.141	6035.42	472.141	4963.28	612.141	4398.87	759.366	3852.3	944.641	3356.04	1096.24	2952.52
206.501	7117.06	337.146	6032.46	472.146	4963.28	612.146	4397.42	759.371	3852.53	944.646	3354.46	1096.24	2951.99
206.506	7119.72	337.151	6030.6	472.151	4965.99	612.151	4395.97	759.376	3854.35	944.651	3354.67	1096.25	2950.92
206.511	7116.62	337.156	6029.87	472.156	4965.68	612.156	4398.06	759.381	3852.97	944.656	3355.56	1096.25	2951.99
206.516	7113.09	337.161	6034.69	472.161	4961.77	612.161	4398.33	759.386	3851.15	944.661	3356.04	1096.26	2952.7
206.521	7116.19	337.166	6032.46	472.166	4962.08	612.166	4395.97	759.391	3852.53	944.666	3354.67	1096.26	2951.63
206.526	7119.72	337.171	6029.87	472.171	4965.09	612.171	4395.97	759.396	3854.35	944.671	3354.67	1096.27	2950.74
206.531	7116.62	337.176	6029.5	472.176	4964.78	612.176	4398.6	759.401	3853.2	944.676	3356.25	1096.27	2952.17
206.536	7112.66	337.181	6034.69	472.181	4962.08	612.181	4399.14	759.406	3851.63	944.681	3356.04	1096.28	2952.34
206.541	7116.19	337.186	6032.09	472.186	4961.77	612.186	4395.97	759.411	3852.3	944.686	3354.87	1096.28	2951.45
206.546	7118.85	337.191	6029.87	472.191	4965.09	612.191	4395.97	759.416	3853.44	944.691	3354.26	1096.29	2951.1
206.551	7116.62	337.196	6030.24	472.196	4964.48	612.196	4398.06	759.421	3852.77	944.696	3355.35	1096.29	2951.45
206.556	7113.53	337.201	6034.32	472.201	4961.77	612.201	4398.6	759.426	3851.86	944.701	3355.84	1096.3	2951.99
206.561	7116.62	337.206	6032.09	472.206	4961.77	612.206	4396.24	759.431	3852.77	944.706	3354.46	1096.3	2950.74
206.566	7119.72	337.211	6028.38	472.211	4964.78	612.211	4396.24	759.436	3853.44	944.711	3353.98	1096.31	2950.57
206.571	7117.06	337.216	6029.87	472.216	4964.78	612.216	4397.69	759.441	3852.77	944.716	3355.15	1096.31	2951.45
206.576	7113.96	337.221	6034.69	472.221	4961.47	612.221	4398.06	759.446	3851.39	944.721	3355.56	1096.32	2951.62
206.581	7116.62	337.226	6032.46	472.226	4962.08	612.226	4396.24	759.451	3851.39	944.726	3354.46	1096.32	2950.56
206.586	7119.72	337.231	6028.01	472.231	4964.48	612.231	4395.06	759.456	3853.68	944.731	3353.98	1096.33	2950.39
206.591	7117.06	337.236	6030.6	472.236	4964.78	612.236	4397.69	759.461	3852.06	944.736	3355.15	1096.33	2951.45
206.596	7113.96	337.241	6034.69	472.241	4961.47	612.241	4398.87	759.466	3850.95	944.741	3355.35	1096.34	2951.99
206.601	7116.19	337.246	6032.09	472.246	4960.27	612.246	4395.32	759.471	3851.86	944.746	3354.46	1096.34	2951.1
206.606	7119.29	337.251	6027.64	472.251	4962.97	612.251	4394.79	759.476	3852.53	944.751	3353.77	1096.35	2950.57
206.611	7115.75	337.256	6030.97	472.256	4963.28	612.256	4397.69	759.481	3852.1	944.756	3355.77	1096.35	2951.27
206.616	7113.53	337.261	6034.32	472.261	4959.96	612.261	4397.15	759.486	3850.72	944.761	3355.15	1096.36	2951.44
206.621	7115.75	337.266	6032.09	472.266	4959.96	612.266	4394.79	759.491	3850.48	944.766	3353.77	1096.36	2950.92
206.626	7120.16	337.271	6030.6	472.271	4962.97	612.271	4394.79	759.496	3852.53	944.771	3354.18	1096.37	2950.39
206.631	7116.62	337.276	6030.6	472.276	4963.88	612.276	4397.69	759.501	3851.63	944.776	3355.35	1096.37	2950.92
206.636	7113.53	337.281	6035.06	472.281	4959.96	612.281	4397.42	759.506	3850.05	944.781	3355.35	1096.38	2951.45
206.641	7116.62	337.286	6032.46	472.286	4959.96	612.286	4394.79	759.511	3850.48	944.786	3353.98	1096.38	2950.57
206.646	7119.72	337.291	6027.64	472.291	4963.58	612.291	4394.79	759.516	3851.39	944.791	3353.98	1096.39	2950.04
206.651	7116.62	337.296	6029.87	472.296	4963.28	612.296	4397.42	759.521	3851.86	944.796	3355.15	1096.39	2950.92
206.656	7110.43	337.301	6034.69	472.301	4960.27	612.301	4397.42	759.526	3849.81	944.801	3355.35	1096.4	2951.27
206.661	7116.19	337.306	6032.46	472.306	4960.57	612.306	4394.79	759.531	3850.25	944.806	3353.77	1096.4	2950.21
206.666	7119.72	337.311	6028.75	472.311	4963.28	612.311	4393.61	759.536	3851.15	944.811	3353.77	1096.41	2949.68
206.671	7116.62	337.316	6029.5	472.316	4963.58	612.316	4396.77	759.541	3850.95	944.816	3355.56	1096.41	2950.92
206.676	7113.96	337.321	6033.2	472.321	4960.57	612.321	4397.15	759.546	3850.05	944.821	3355.15	1096.42	2951.27
206.681	7116.62	337.326	6032.09	472.326	4958.46	612.326	4394.41	759.551	3849.58	944.826	3353.77	1096.42	2950.21
206.686	7118.85	337.331	6027.64	472.331	4963.28	612.331	4393.87	759.556	3850.48	944.831	3353.77	1096.43	2950.04
206.691	7117.06	337.336	6030.24	472.336	4963.58	612.336	4395.97	759.561	3850.72	944.836	3355.56	1096.43	2950.74
206.696	7113.53	337.341	6034.69	472.341	4958.46	612.341	4396.51	759.566	3848.91	944.841	3355.15	1096.44	2951.27
206.701	7117.49	337.346	6032.46	472.346	4958.46	612.346	4393.87	759.571	3849.58	944.846	3353.98	1096.44	2950.21
206.706	7120.16	337.351	6028.38	472.351	4961.77	612.351	4393.61	759.576	3850.48	944.851	3353.98	1096.45	2949.49
206.711	7117.06	337.356	6029.87	472.356	4962.38	612.356	4396.24	759.581	3849.58	944.856	3355.15	1096.45	2950.39
206.716	7113.53	337.361	6032.46	472.361	4958.46	612.361	4395.97	759.586	3848.91	944.861	3355.15	1096.46	2950.74
206.721	7116.62	337.366	6032.09	472.366	4958.76	612.366	4393.61	759.591	3848.91	944.866	3353.77	1096.46	2950.57
206.726	7119.29	337.371	6028.01	472.371	4962.08	612.371	4394.14	759.596	3850.72	944.871	3353.77	1096.47	2949.32
206.731	7117.06	337.376	6029.87	472.376	4961.77	612.376	4396.51	759.601	3849.58	944.876	3354.67	1096.47	2950.75
206.736	7110	337.381	6033.2	472.381	4958.46	612.381	4396.51	759.606	3848.43	944.881	3355.35	1096.48	2950.74
206.741	7116.62	337.386	6032.09	472.386	4959.07	612.386	4394.14	759.611	3848.91	944.886	3354.18	1096.48	2949.68
206.746	7119.72	337.391	6028.01	472.391	4961.47	612.391	4393.61	759.616	3850.48	944.891	3353.77	1096.49	2949.5
206.751	7116.62	337.396	6029.87	472.396	4961.47	612.396	4394.79	759.621	3849.34	944.896	3355.56	1096.49	2950.39
206.756	7113.53	337.401	6032.09	472.401	4959.07	612.401	4396.24	759.626	3848.91	944.901	3355.15	1096.5	2950.74
206.761	7116.62	337.406	6032.46	472.406	4958.76	612.406	4392.43	759.631	3848.67	944.906	3353.57	1096.5	2950.04
206.766	7119.72	337.411	6027.64	472.411	4959.66	612.411	4392.69	759.636	3850.95	944.911	3353.77	1096.51	2948.61
206.771	7116.62	337.416	6028.01	472.416	4961.47	612.416	4395.32	759.641	3849.58	944.916	3354.67	1096.51	2949.68
206.776	7113.53	337.421	6032.46	472.421	4958.46	612.421	4395.32	759.646	3849.14	944.921	3355.35	1096.52	2950.21
206.781	7113.96	337.426	6032.83	472.426	4957.56	612.426	4392.43	759.651	3849.14	944.926	3354.18	1096.52	2949.14
206.786	7119.72	337.431	6028.01	472.431	4959.96	612.431	4392.43	759.656	3850.72	944.931	3353.77	1096.53	2949.15
206.791	7116.62	337.436	6027.64	472.436	4959.96	612.436	4395.06	759.661	3849.81	944.936	3354.87	1096.53	2949.68
206.796	7113.09	337.441	6032.09	472.441	4956.96	612.441	4395.32	759.666	3847.76	944.941	3355.15	1096.54	2950.21
206.801	7113.53	337.446	6032.83	472.446	4957.56	612.446	4392.43	759.671	3848.67	944.946	3353.98	1096.54	2949.14
206.806	7119.29	337.451	6028.01	472.451	4960.57	612.451	4392.96	759.676	3850.05	944.951	3353.09	1096.55	2948.43
206.811	7116.62	337.456	6030.24	472.456	4960.57	612.456	4395.06	759.681	3849.81	944.956	3354.67	1096.55	2949.32
206.816	7110.43	337.461	6033.2	472.461	4957.26	612.461	4394.79	759.686	3847.76	944.961	3355.35	1096.56	2950.57
206.821	7115.75	337.466	6032.09	472.466	4957.56	612.466	4392.16	759.691	3848.91	944.966	3353.98	1096.56	2949.14
206.826	7119.72	337.471	6028.38	472.471	4959.96	612.471	4392.96	759.696	3849.81	944.971	3352.88	1096.57	2948.26
206.831	7116.62	337.476	6027.64	472.476	4960.27	612.476	4393.61	759.701	3848.91	944.976	3354.67	1096.57	2949.5
206.836	7113.09	337.481	6032.46	472.481	4956.96	612.481	4393.61	759.706	3847.76	944.981	3354.87	1096.58	2949.86
206.841	7113.53	337.486	6032.09	472.486	4956.96	612.486	4390.98	759.711	3847.76	944.986	3353.5	1096.58	2948.79
206.846	7120.16	337.491	6028.01	472.491	4958.46	612.491	4391.25	759.716	3849.81	944.991	3353.29	1096.59	2948.26
206.851	7116.19	337.496	6030.24	472.496	4960.57	612.496	4393.61	759.721	3848.43	944.996	3354.46	1096.59	2949.32
206.856	7110.43	337.501	6032.83	472.501	4956.96	612.501	4393.87	759.726	3847.09	945.001	3354.46	1096.6	2950.04
206.861	7113.09	337.506	6030.24	472.506	4955.76	612.506	4391.51	759.731	3848.24	945.006	3353.29	1096.6	2948.61
206.866	7119.72	337.511	6028.38	472.511	4958.46	612.511	4391.51	759.736	3848.67	945.011	3353.09	1096.61	2948.44
206.871	7117.06	337.516	6028.38	472.516	4958.46	612.516	4393.34	759.741	3847.76	945.016	3354.67	1096.61	2949.32
206.876	7110	337.521	6032.46	472.521	4955.15	612.521	4393.87	759.746	3847.57	945.021	3354.46	1096.62	2950.04
206.881	7113.53	337.526	6029.5	472.526	4955.76	612.526	4391.25	759.751	3846.86	945.026	3353.5	1096.62	2948.79
206.886	7119.29	337.531	6028.38	472.531	4958.76	612.531	4390.34	759.756	3848.91	945.031	3353.29	1096.63	2948.44
206.891	7116.62	337.536	6028.01	472.536	4958.46	612.536	4392.96	759.761	3848	945.036	3354.67	1096.63	2949.5
206.896	7110.43	337.541	6032.09	472.541	4955.76	612.541	4393.23	759.766	3845.95	945.041	3354.46	1096.64	2949.14
206.901	7113.53	337.546	6029.87	472.546	4955.45	612.546	4390.87	759.771	3846.86	945.046	3353.29	1096.64	2948.97
206.906	7119.72	337.551	6028.01	472.551	4958.16	612.551	4390.34	759.776	3848.24	945.051	3353.09	1096.65	2947.91
206.911	7115.75	337.556	6027.28	472.556	4958.46	612.556	4392.43	759.781	3848	945.056	3354.46	1096.65	2948.79
206.916	7110	337.561	6032.46	472.561	4955.76	612.561	4392.96	759.786	3846.19	945.061	3354.26	1096.66	2949.32
206.921	7113.53	337.566	6030.24	472.566	4955.45	612.566	4390.34	759.791	3846.62	945.066	3353.09	1096.66	2948.26
206.926	7119.29	337.571	6028.01	472.571	4958.46	612.571	4390.6	759.796	3847.76	945.071	3353.09	1096.67	2947.55
206.931	7116.62	337.576	6028.38	472.576	4958.16	612.576	4392.96	759.801	3848	945.076	3355.08	1096.67	2948.61
206.936	7110.43	337.581	6032.83	472.581	4955.76	612.581	4393.23	759.806	3846.19	945.081	3354.87	1096.68	2949.5
206.941	7114.4	337.586	6029.87	472.586	4953.95	612.586	4390.6	759.811	3847.09	945.086	3353.5	1096.68	2948.26
206.946	7119.72	337.591	6027.28	472.591	4956.96	612.591	4389.16	759.816	3848	945.091	3352.88	1096.69	2947.55
206.951	7117.06	337.596	6028.01	472.596	4957.26	612.596	4391.51	759.821	3846.62	945.096	3354.67	1096.69	2948.79
206.956	7110.43	337.601	6032.46	472.601	4954.56	612.601	4392.69	759.826	3845.72	945.101	3354.46	1096.7	2949.14
206.961	7116.62	337.606	6029.87	472.606	4953.95	612.606	4390.6	759.831	3846.19	945.106	3352.88	1096.7	2947.9
206.966	7119.72	337.611	6028.38	472.611	4957.26	612.611	4389.43	759.836	3848	945.111	3352.88	1096.71	2947.55
206.971	7116.62	337.616	6027.64	472.616	4956.96	612.616	4391.51	759.841	3846.86	945.116	3354.67	1096.71	2948.26
206.976	7113.53	337.621	6032.09	472.621	4953.95	612.621	4392.69	759.846	3846.19	945.121	3354.26	1096.72	2949.14
206.981	7113.53	337.626	6029.87	472.626	4953.95	612.626	4389.16	759.851	3845.95	945.126	3352.88	1096.72	2948.26
206.986	7119.72	337.631	6028.01	472.631	4956.96	612.631	4389.16	759.856	3847.09	945.131	3352.81	1096.73	2947.73
206.991	7116.62	337.636	6028.01	472.636	4957.26	612.636	4391.78	759.861	3846.86	945.136	3353.98	1096.73	2948.79
206.996	7110.87	337.641	6032.46	472.641	4954.26	612.641	4391.78	759.866	3845.52	945.141	3354.87	1096.74	2948.79
207.001	7114.4	337.646	6029.5	472.646	4953.95	612.646	4388.62	759.871	3846.19	945.146	3353.09	1096.74	2947.9
207.006	7119.72	337.651	6025.42	472.651	4956.65	612.651	4389.16	759.876	3847.33	945.151	3353.09	1096.75	2947.91
207.011	7116.62	337.656	6028.01	472.656	4957.26	612.656	4391.25	759.881	3847.33	945.156	3353.77	1096.75	2948.79
207.016	7110	337.661	6031.72	472.661	4954.26	612.661	4391.51	759.886	3845.05	945.161	3354.67	1096.76	2949.32
207.021	7113.53	337.666	6029.87	472.666	4954.26	612.666	4388.89	759.891	3845.05	945.166	3352.88	1096.76	2948.08
207.026	7119.29	337.671	6025.42	472.671	4955.76	612.671	4388.89	759.896	3846.86	945.171	3352.4	1096.77	2947.02
207.031	7115.75	337.676	6027.28	472.676	4956.96	612.676	4390.98	759.901	3845.72	945.176	3353.98	1096.77	2948.26
207.036	7109.57	337.681	6032.09	472.681	4953.95	612.681	4391.78	759.906	3845.29	945.181	3353.98	1096.78	2948.61
207.041	7113.09	337.686	6030.24	472.686	4954.26	612.686	4388.89	759.911	3845.29	945.186	3352.4	1096.78	2947.55
207.046	7119.29	337.691	6028.01	472.691	4955.15	612.691	4389.43	759.916	3847.09	945.191	3352.6	1096.79	2947.2
207.051	7116.19	337.696	6027.28	472.696	4955.76	612.696	4390.34	759.921	3846.43	945.196	3354.39	1096.79	2948.44
207.056	7110	337.701	6030.24	472.701	4952.76	612.701	4390.07	759.926	3844.15	945.201	3353.98	1096.8	2948.61
207.061	7113.96	337.706	6030.24	472.706	4952.76	612.706	4388.62	759.931	3845.29	945.206	3352.6	1096.8	2948.44
207.066	7119.29	337.711	6025.42	472.711	4955.76	612.711	4388.89	759.936	3845.72	945.211	3352.6	1096.81	2947.91
207.071	7113.09	337.716	6027.28	472.716	4955.45	612.716	4390.34	759.941	3846.43	945.216	3353.09	1096.81	2948.26
207.076	7110	337.721	6030.24	472.721	4952.76	612.721	4390.34	759.946	3844.15	945.221	3354.18	1096.82	2948.96
207.081	7113.53	337.726	6030.24	472.726	4952.76	612.726	4389.16	759.951	3844.62	945.226	3352.6	1096.82	2947.9
207.086	7116.19	337.731	6025.79	472.731	4955.76	612.731	4387.98	759.956	3846.43	945.231	3352.12	1096.83	2947.73
207.091	7113.53	337.736	6028.38	472.736	4955.76	612.736	4390.34	759.961	3846.19	945.236	3353.09	1096.83	2948.79
207.096	7110.43	337.741	6030.24	472.741	4952.45	612.741	4389.8	759.966	3844.15	945.241	3354.18	1096.84	2949.32
207.101	7112.66	337.746	6030.6	472.746	4952.45	612.746	4387.71	759.971	3843.91	945.246	3352.4	1096.84	2948.26
207.106	7116.19	337.751	6026.16	472.751	4956.06	612.751	4387.71	759.976	3845.72	945.251	3351.92	1096.85	2947.91
207.111	7113.09	337.756	6028.38	472.756	4955.76	612.756	4390.6	759.981	3845.05	945.256	3352.88	1096.85	2948.97
207.116	7110.43	337.761	6029.5	472.761	4953.06	612.761	4390.6	759.986	3844.15	945.261	3353.29	1096.86	2949.32
207.121	7112.66	337.766	6030.24	472.766	4953.06	612.766	4387.98	759.991	3844.38	945.266	3352.6	1096.86	2948.26
207.126	7115.75	337.771	6025.42	472.771	4954.56	612.771	4387.98	759.996	3845.95	945.271	3351.92	1096.87	2947.73
207.131	7117.06	337.776	6028.01	472.776	4953.65	612.776	4390.34	760.001	3845.05	945.276	3353.29	1096.87	2948.26
207.136	7110.43	337.781	6029.87	472.781	4950.95	612.781	4390.87	760.006	3843.24	945.281	3353.09	1096.88	2948.79
207.141	7113.09	337.786	6030.97	472.786	4951.85	612.786	4387.71	760.011	3843.91	945.286	3351.92	1096.88	2948.26
207.146	7116.19	337.791	6026.16	472.791	4953.95	612.791	4387.98	760.016	3845.05	945.291	3351.51	1096.89	2947.73
207.151	7113.53	337.796	6028.01	472.796	4954.56	612.796	4390.34	760.021	3845.29	945.296	3353.29	1096.89	2948.26
207.156	7110.43	337.801	6030.24	472.801	4951.26	612.801	4390.07	760.026	3843.48	945.301	3353.29	1096.9	2948.97
207.161	7113.53	337.806	6030.24	472.806	4950.95	612.806	4387.71	760.031	3844.15	945.306	3351.92	1096.9	2948.08
207.166	7116.62	337.811	6025.79	472.811	4953.95	612.811	4387.98	760.036	3845.29	945.311	3351.71	1096.91	2947.38
207.171	7116.62	337.816	6026.9	472.816	4954.26	612.816	4388.89	760.041	3844.82	945.316	3352.68	1096.91	2948.26
207.176	7110	337.821	6030.6	472.821	4951.26	612.821	4390.07	760.046	3843.48	945.321	3353.29	1096.92	2948.97
207.181	7113.53	337.826	6029.5	472.826	4951.26	612.826	4387.71	760.051	3843.48	945.326	3351.71	1096.92	2948.09
207.186	7116.19	337.831	6026.16	472.831	4954.56	612.831	4387.34	760.056	3845.29	945.331	3351.71	1096.93	2947.38
207.191	7113.96	337.836	6026.16	472.836	4953.95	612.836	4389.16	760.061	3844.38	945.336	3352.6	1096.93	2948.26
207.196	7110.87	337.841	6030.97	472.841	4950.95	612.841	4389.16	760.066	3843.05	945.341	3352.88	1096.94	2948.79
207.201	7113.53	337.846	6030.6	472.846	4950.95	612.846	4388.25	760.071	3843.24	945.346	3351.51	1096.94	2947.73
207.206	7116.62	337.851	6025.06	472.851	4954.26	612.851	4387.44	760.076	3845.05	945.351	3351.71	1096.95	2947.02
207.211	7115.75	337.856	6028.38	472.856	4954.26	612.856	4388.89	760.081	3844.15	945.356	3352.6	1096.95	2948.26
207.216	7110.43	337.861	6030.24	472.861	4951.56	612.861	4389.16	760.086	3842.58	945.361	3353.09	1096.96	2948.79
207.221	7113.96	337.866	6029.87	472.866	4951.56	612.866	4386.8	760.091	3842.81	945.366	3351.71	1096.96	2947.73
207.226	7117.06	337.871	6025.79	472.871	4952.15	612.871	4387.07	760.096	3844.15	945.371	3350.82	1096.97	2947.2
207.231	7116.62	337.876	6026.53	472.876	4953.06	612.876	4388.89	760.101	3844.38	945.376	3352.6	1096.97	2947.9
207.236	7110.87	337.881	6029.87	472.881	4949.46	612.881	4388.62	760.106	3842.58	945.381	3352.6	1096.98	2948.79
207.241	7113.53	337.886	6029.87	472.886	4949.76	612.886	4386.8	760.111	3842.58	945.386	3351.43	1096.98	2947.73
207.246	7116.19	337.891	6025.42	472.891	4952.76	612.891	4387.07	760.116	3844.38	945.391	3351.23	1096.99	2947.02
207.251	7113.53	337.896	6025.42	472.896	4952.76	612.896	4389.43	760.121	3844.38	945.396	3352.6	1096.99	2948.26
207.256	7110.87	337.901	6031.34	472.901	4949.46	612.901	4389.43	760.126	3842.11	945.401	3352.81	1097	2948.79
207.261	7113.53	337.906	6029.87	472.906	4950.36	612.906	4386.8	760.131	3842.34	945.406	3351.23	1097	2947.73
207.266	7116.62	337.911	6025.79	472.911	4952.76	612.911	4386.8	760.136	3844.38	945.411	3351.23	1097.01	2947.38
207.271	7113.09	337.916	6025.79	472.916	4952.76	612.916	4389.16	760.141	3843.71	945.416	3352.6	1097.01	2948.26
207.276	7111.3	337.921	6029.87	472.921	4949.46	612.921	4389.16	760.146	3842.58	945.421	3352.81	1097.02	2948.43
207.281	7112.66	337.926	6030.24	472.926	4949.76	612.926	4386.8	760.151	3842.58	945.426	3351.02	1097.02	2947.73
207.286	7117.06	337.931	6025.42	472.931	4952.76	612.931	4387.07	760.156	3844.62	945.431	3351.23	1097.03	2947.38
207.291	7113.96	337.936	6025.42	472.936	4952.15	612.936	4389.43	760.161	3843.48	945.436	3352.19	1097.03	2948.44
207.296	7110	337.941	6030.6	472.941	4949.15	612.941	4388.89	760.166	3841.91	945.441	3352.6	1097.04	2948.97
207.301	7113.53	337.946	6030.24	472.946	4949.76	612.946	4386.53	760.171	3841.44	945.446	3351.02	1097.04	2947.91
207.306	7117.06	337.951	6025.79	472.951	4952.76	612.951	4386.8	760.176	3843.48	945.451	3351.23	1097.05	2947.2
207.311	7113.09	337.956	6026.16	472.956	4953.06	612.956	4387.98	760.181	3843.01	945.456	3352.81	1097.05	2947.73
207.316	7110.43	337.961	6029.87	472.961	4949.76	612.961	4387.98	760.186	3841.44	945.461	3352.81	1097.06	2948.26
207.321	7113.09	337.966	6029.13	472.966	4949.76	612.966	4386.53	760.191	3841.67	945.466	3351.23	1097.06	2946.84
207.326	7117.49	337.971	6025.79	472.971	4951.26	612.971	4385.63	760.196	3843.24	945.471	3351.23	1097.07	2946.67
207.331	7113.96	337.976	6025.79	472.976	4951.56	612.976	4387.71	760.201	3843.24	945.476	3352.6	1097.07	2947.55
207.336	7110.87	337.981	6030.6	472.981	4949.15	612.981	4387.98	760.206	3841.67	945.481	3352.19	1097.08	2948.62
207.341	7113.53	337.986	6030.6	472.986	4948.26	612.986	4385.63	760.211	3841.67	945.486	3351.23	1097.08	2947.2
207.346	7117.06	337.991	6026.16	472.991	4951.56	612.991	4385.89	760.216	3843.24	945.491	3351.23	1097.09	2947.03
207.351	7113.53	337.996	6026.16	472.996	4951.56	612.996	4387.98	760.221	3842.11	945.496	3352.6	1097.09	2947.73
207.356	7110.43	338.001	6030.24	473.001	4947.96	613.001	4387.71	760.226	3840.77	945.501	3352.4	1097.1	2948.26
207.361	7113.53	338.006	6029.87	473.006	4948.26	613.006	4385.89	760.231	3841.44	945.506	3350.82	1097.1	2947.2
207.366	7116.62	338.011	6025.79	473.011	4951.26	613.011	4385.63	760.236	3842.58	945.511	3351.02	1097.11	2946.67
207.371	7113.09	338.016	6025.06	473.016	4950.95	613.016	4387.71	760.241	3842.58	945.516	3352.4	1097.11	2946.84
207.376	7110.43	338.021	6030.24	473.021	4947.96	613.021	4387.98	760.246	3840.77	945.521	3352.81	1097.12	2947.91
207.381	7113.09	338.026	6027.64	473.026	4948.26	613.026	4385.63	760.251	3841.91	945.526	3351.02	1097.12	2946.67
207.386	7117.06	338.031	6025.79	473.031	4951.26	613.031	4385.63	760.256	3842.11	945.531	3351.43	1097.13	2946.14
207.391	7114.4	338.036	6025.42	473.036	4950.95	613.036	4388.25	760.261	3842.34	945.536	3351.92	1097.13	2947.2
207.396	7110.43	338.041	6030.6	473.041	4947.96	613.041	4387.98	760.266	3840.54	945.541	3352.4	1097.14	2947.37
207.401	7113.96	338.046	6028.01	473.046	4948.56	613.046	4385.36	760.271	3840.77	945.546	3351.23	1097.14	2946.67
207.406	7116.62	338.051	6025.79	473.051	4951.26	613.051	4384.45	760.276	3842.58	945.551	3351.23	1097.15	2945.96
207.411	7116.19	338.056	6025.79	473.056	4951.26	613.056	4386.8	760.281	3842.34	945.556	3352.4	1097.15	2946.66
207.416	7110.87	338.061	6030.24	473.061	4948.56	613.061	4386.8	760.286	3840.3	945.561	3352.6	1097.16	2947.73
207.421	7113.09	338.066	6028.01	473.066	4948.56	613.066	4384.45	760.291	3841.01	945.566	3351.23	1097.16	2946.67
207.426	7117.06	338.071	6023.57	473.071	4949.46	613.071	4384.45	760.296	3842.58	945.571	3351.43	1097.17	2946.14
207.431	7113.53	338.076	6025.42	473.076	4949.46	613.076	4386.8	760.301	3842.81	945.576	3352.4	1097.17	2947.38
207.436	7110.87	338.081	6028.01	473.081	4946.76	613.081	4386.8	760.306	3840.77	945.581	3352.6	1097.18	2947.73
207.441	7113.09	338.086	6027.28	473.086	4946.76	613.086	4384.72	760.311	3840.54	945.586	3351.23	1097.18	2946.67
207.446	7116.19	338.091	6023.57	473.091	4949.15	613.091	4384.45	760.316	3842.58	945.591	3350.34	1097.19	2945.96
207.451	7113.09	338.096	6025.42	473.096	4949.76	613.096	4386.27	760.321	3842.34	945.596	3351.92	1097.19	2947.02
207.456	7110.43	338.101	6028.01	473.101	4946.76	613.101	4386.53	760.326	3840.77	945.601	3352.4	1097.2	2947.38
207.461	7113.09	338.106	6028.75	473.106	4946.76	613.106	4384.45	760.331	3840.3	945.606	3351.02	1097.2	2946.85
207.466	7117.06	338.111	6023.57	473.111	4949.76	613.111	4384.18	760.336	3841.44	945.611	3350.34	1097.21	2946.14
207.471	7113.53	338.116	6025.06	473.116	4950.06	613.116	4386.8	760.341	3841.44	945.616	3351.71	1097.21	2946.85
207.476	7110.87	338.121	6028.01	473.121	4946.16	613.121	4386.27	760.346	3841.01	945.621	3352.6	1097.22	2946.84
207.481	7113.09	338.126	6028.38	473.126	4946.46	613.126	4384.99	760.351	3840.54	945.626	3350.54	1097.22	2946.14
207.486	7117.06	338.131	6023.57	473.131	4949.46	613.131	4384.18	760.356	3841.67	945.631	3350.54	1097.23	2945.61
207.491	7113.53	338.136	6025.42	473.136	4949.76	613.136	4386.16	760.361	3841.67	945.636	3351.92	1097.23	2946.67
207.496	7110	338.141	6027.64	473.141	4947.07	613.141	4387.07	760.366	3839.87	945.641	3351.71	1097.24	2947.2
207.501	7113.09	338.146	6028.01	473.146	4946.76	613.146	4384.45	760.371	3839.63	945.646	3350.34	1097.24	2945.96
207.506	7116.62	338.151	6023.57	473.151	4950.06	613.151	4384.45	760.376	3841.44	945.651	3350.54	1097.25	2945.43
207.511	7113.09	338.156	6025.42	473.156	4948.56	613.156	4385.89	760.381	3842.14	945.656	3351.3	1097.25	2946.67
207.516	7110.87	338.161	6027.64	473.161	4947.07	613.161	4385.63	760.386	3839.63	945.661	3352.12	1097.26	2946.67
207.521	7113.09	338.166	6028.01	473.166	4946.16	613.166	4384.18	760.391	3839.87	945.666	3350.13	1097.26	2945.79
207.526	7116.19	338.171	6023.57	473.171	4949.15	613.171	4383.28	760.396	3841.44	945.671	3350.95	1097.27	2945.07
207.531	7113.53	338.176	6022.84	473.176	4947.96	613.176	4385.36	760.401	3841.67	945.676	3351.02	1097.27	2946.14
207.536	7110	338.181	6028.01	473.181	4945.27	613.181	4385.63	760.406	3840.1	945.681	3351.02	1097.28	2946.67
207.541	7113.53	338.186	6028.38	473.186	4946.76	613.186	4383.28	760.411	3839.63	945.686	3349.45	1097.28	2945.24
207.546	7116.19	338.191	6024.31	473.191	4948.56	613.191	4383.01	760.416	3841.2	945.691	3349.86	1097.29	2945.07
207.551	7113.53	338.196	6023.57	473.196	4948.26	613.196	4385.36	760.421	3841.44	945.696	3351.02	1097.29	2946.14
207.556	7110	338.201	6027.64	473.201	4944.97	613.201	4385.09	760.426	3839.87	945.701	3351.23	1097.3	2946.49
207.561	7110.87	338.206	6028.38	473.206	4945.27	613.206	4383.28	760.431	3840.1	945.706	3349.65	1097.3	2945.79
207.566	7116.19	338.211	6023.94	473.211	4947.96	613.211	4383.01	760.436	3841.91	945.711	3349.86	1097.31	2944.89
207.571	7113.09	338.216	6023.57	473.216	4947.96	613.216	4385.89	760.441	3840.54	945.716	3351.23	1097.31	2946.14
207.576	7110.43	338.221	6028.38	473.221	4945.27	613.221	4386.16	760.446	3839.87	945.721	3351.43	1097.32	2946.14
207.581	7114.4	338.226	6028.38	473.226	4945.27	613.226	4383.28	760.451	3839.63	945.726	3349.86	1097.32	2945.25
207.586	7116.62	338.231	6023.57	473.231	4948.56	613.231	4383.28	760.456	3841.01	945.731	3349.86	1097.33	2944.72
207.591	7113.53	338.236	6023.57	473.236	4947.96	613.236	4385.36	760.461	3840.54	945.736	3351.02	1097.33	2945.61
207.596	7110	338.241	6027.64	473.241	4944.97	613.241	4385.36	760.466	3838.73	945.741	3351.43	1097.34	2945.96
207.601	7113.53	338.246	6028.01	473.246	4945.57	613.246	4383.28	760.471	3839.87	945.746	3349.86	1097.34	2944.71
207.606	7117.06	338.251	6023.2	473.251	4947.66	613.251	4383.54	760.476	3841.01	945.751	3349.86	1097.35	2944.36
207.611	7114.4	338.256	6023.57	473.256	4947.96	613.256	4385.36	760.481	3840.77	945.756	3350.54	1097.35	2945.43
207.616	7110	338.261	6028.01	473.261	4944.66	613.261	4385.63	760.486	3838.97	945.761	3351.23	1097.36	2946.32
207.621	7113.53	338.266	6028.01	473.266	4944.97	613.266	4383.28	760.491	3839.2	945.766	3349.86	1097.36	2944.89
207.626	7116.62	338.271	6023.57	473.271	4946.76	613.271	4383.28	760.496	3840.77	945.771	3349.17	1097.37	2944.36
207.631	7113.09	338.276	6023.57	473.276	4946.46	613.276	4384.72	760.501	3840.54	945.776	3350.54	1097.37	2945.43
207.636	7110	338.281	6027.64	473.281	4943.77	613.281	4384.45	760.506	3838.97	945.781	3350.75	1097.38	2945.96
207.641	7110.43	338.286	6028.38	473.286	4945.27	613.286	4381.83	760.511	3838.97	945.786	3350.06	1097.38	2945.07
207.646	7117.06	338.291	6023.2	473.291	4946.46	613.291	4381.83	760.516	3841.01	945.791	3349.17	1097.39	2944.54
207.651	7112.66	338.296	6023.94	473.296	4946.76	613.296	4384.72	760.521	3840.77	945.796	3350.13	1097.39	2945.61
207.656	7110	338.301	6028.38	473.301	4944.07	613.301	4384.45	760.526	3838.73	945.801	3350.75	1097.4	2946.14
207.661	7110.87	338.306	6027.64	473.306	4945.27	613.306	4382.1	760.531	3838.97	945.806	3348.76	1097.4	2945.25
207.666	7117.06	338.311	6023.94	473.311	4946.46	613.311	4381.56	760.536	3840.54	945.811	3349.17	1097.41	2944.72
207.671	7113.09	338.316	6023.57	473.316	4946.76	613.316	4384.99	760.541	3839.87	945.816	3350.75	1097.41	2945.79
207.676	7110.87	338.321	6028.01	473.321	4943.77	613.321	4384.45	760.546	3837.6	945.821	3350.95	1097.42	2945.61
207.681	7110.43	338.326	6028.01	473.326	4943.77	613.326	4381.83	760.551	3838.5	945.826	3349.17	1097.42	2945.25
207.686	7116.62	338.331	6023.57	473.331	4946.76	613.331	4382.1	760.556	3839.63	945.831	3347.8	1097.43	2944.54
207.691	7113.53	338.336	6023.57	473.336	4947.07	613.336	4384.45	760.561	3839.87	945.836	3350.06	1097.43	2945.25
207.696	7110.43	338.341	6028.01	473.341	4943.47	613.341	4384.45	760.566	3838.07	945.841	3349.86	1097.44	2945.61
207.701	7110.43	338.346	6028.01	473.346	4943.17	613.346	4381.56	760.571	3837.83	945.846	3348.48	1097.44	2944.54
207.706	7116.62	338.351	6023.57	473.351	4946.76	613.351	4382.1	760.576	3839.63	945.851	3348.69	1097.45	2944.37
207.711	7114.4	338.356	6023.57	473.356	4946.16	613.356	4384.45	760.581	3839.87	945.856	3349.45	1097.45	2945.25
207.716	7110	338.361	6028.01	473.361	4943.47	613.361	4384.45	760.586	3838.07	945.861	3349.65	1097.46	2945.61
207.721	7113.09	338.366	6028.38	473.366	4943.17	613.366	4382.37	760.591	3838.07	945.866	3348.48	1097.46	2944.36
207.726	7117.06	338.371	6023.94	473.371	4946.16	613.371	4381.83	760.596	3839.63	945.871	3348.28	1097.47	2944.37
207.731	7113.09	338.376	6023.94	473.376	4944.97	613.376	4384.18	760.601	3839.87	945.876	3349.86	1097.47	2945.07
207.736	7109.57	338.381	6028.01	473.381	4942.28	613.381	4384.45	760.606	3837.83	945.881	3350.06	1097.48	2944.71
207.741	7113.96	338.386	6027.64	473.386	4942.28	613.386	4381.3	760.611	3838.07	945.886	3348.48	1097.48	2944.01
207.746	7116.62	338.391	6022.84	473.391	4945.27	613.391	4382.1	760.616	3839.63	945.891	3348.28	1097.49	2943.66
207.751	7113.53	338.396	6023.2	473.396	4944.97	613.396	4384.72	760.621	3839.63	945.896	3349.86	1097.49	2944.9
207.756	7110.87	338.401	6028.38	473.401	4942.28	613.401	4384.45	760.626	3838.07	945.901	3349.65	1097.5	2944.36
207.761	7110.43	338.406	6025.79	473.406	4942.28	613.406	4381.83	760.631	3838.07	945.906	3348.48	1097.5	2943.66
207.766	7116.62	338.411	6023.57	473.411	4945.27	613.411	4382.37	760.636	3839.2	945.911	3348.28	1097.51	2943.13
207.771	7112.66	338.416	6023.57	473.416	4944.66	613.416	4384.18	760.641	3838.97	945.916	3349.45	1097.51	2944.01
207.776	7106.91	338.421	6027.64	473.421	4942.28	613.421	4384.18	760.646	3838.07	945.921	3349.86	1097.52	2944.36
207.781	7110.43	338.426	6025.06	473.426	4942.58	613.426	4382.37	760.651	3838.07	945.926	3348.28	1097.52	2943.3
207.786	7116.19	338.431	6023.57	473.431	4945.57	613.431	4380.93	760.656	3838.97	945.931	3348.48	1097.53	2942.95
207.791	7113.53	338.436	6023.57	473.436	4944.97	613.436	4383.28	760.661	3839.2	945.936	3350.06	1097.53	2944.01
207.796	7107.34	338.441	6026.91	473.441	4942.58	613.441	4383.28	760.666	3837.17	945.941	3349.65	1097.54	2944.54
207.801	7110.43	338.446	6025.42	473.446	4941.98	613.446	4381.83	760.671	3837.63	945.946	3348.69	1097.54	2943.66
207.806	7116.19	338.451	6023.57	473.451	4945.27	613.451	4380.93	760.676	3838.97	945.951	3348.48	1097.55	2942.95
207.811	7113.53	338.456	6023.2	473.456	4945.57	613.456	4383.28	760.681	3838.73	945.956	3349.86	1097.55	2944.01
207.816	7107.78	338.461	6026.16	473.461	4941.39	613.461	4384.18	760.686	3836.93	945.961	3349.65	1097.56	2944.36
207.821	7110.87	338.466	6025.79	473.466	4942.58	613.466	4380.66	760.691	3836.93	945.966	3348.28	1097.56	2943.31
207.826	7116.62	338.471	6021.35	473.471	4945.87	613.471	4380.93	760.696	3838.97	945.971	3348.48	1097.57	2943.49
207.831	7113.09	338.476	6023.57	473.476	4944.07	613.476	4383.54	760.701	3838.73	945.976	3349.65	1097.57	2944.19
207.836	7107.34	338.481	6025.06	473.481	4941.98	613.481	4383.28	760.706	3837.4	945.981	3349.86	1097.58	2944.19
207.841	7110.43	338.486	6025.06	473.486	4942.28	613.486	4381.19	760.711	3836.93	945.986	3348.48	1097.58	2943.13
207.846	7117.06	338.491	6020.99	473.491	4943.77	613.491	4380.93	760.716	3838.73	945.991	3348.48	1097.59	2942.07
207.851	7113.96	338.496	6023.2	473.496	4944.07	613.496	4383.28	760.721	3838.3	945.996	3350.06	1097.59	2943.3
207.856	7110.43	338.501	6025.79	473.501	4940.79	613.501	4383.28	760.726	3836.93	946.001	3349.65	1097.6	2944.01
207.861	7111.3	338.506	6025.42	473.506	4940.48	613.506	4380.93	760.731	3836.93	946.006	3348.48	1097.6	2942.95
207.866	7117.06	338.511	6021.72	473.511	4943.47	613.511	4380.39	760.736	3838.07	946.011	3348	1097.61	2942.61
207.871	7113.53	338.516	6023.94	473.516	4943.17	613.516	4383.28	760.741	3838.3	946.016	3349.86	1097.61	2943.48
207.876	7109.57	338.521	6025.42	473.521	4940.48	613.521	4383.01	760.746	3836.5	946.021	3349.86	1097.62	2944.01
207.881	7110.43	338.526	6026.16	473.526	4940.48	613.526	4380.93	760.751	3836.93	946.026	3348.48	1097.62	2942.95
207.886	7117.06	338.531	6020.99	473.531	4943.77	613.531	4380.66	760.756	3837.83	946.031	3348.08	1097.63	2942.43
207.891	7113.09	338.536	6022.84	473.536	4943.77	613.536	4382.1	760.761	3838.07	946.036	3349.45	1097.63	2943.3
207.896	7110.43	338.541	6026.16	473.541	4941.39	613.541	4383.54	760.766	3835.8	946.041	3349.65	1097.64	2943.66
207.901	7110	338.546	6026.16	473.546	4940.48	613.546	4380.93	760.771	3836.03	946.046	3348.28	1097.64	2942.43
207.906	7117.06	338.551	6021.35	473.551	4943.77	613.551	4380.02	760.776	3837.6	946.051	3347.59	1097.65	2941.9
207.911	7113.09	338.556	6023.2	473.556	4944.07	613.556	4382.1	760.781	3837.83	946.056	3349.86	1097.65	2942.95
207.916	7110.87	338.561	6026.16	473.561	4941.09	613.561	4382.64	760.786	3835.8	946.061	3349.65	1097.66	2942.95
207.921	7110	338.566	6025.42	473.566	4940.79	613.566	4379.49	760.791	3836.03	946.066	3348.28	1097.66	2941.72
207.926	7116.62	338.571	6021.35	473.571	4943.47	613.571	4379.49	760.796	3837.83	946.071	3348	1097.67	2941.9
207.931	7113.09	338.576	6020.99	473.576	4942.28	613.576	4381.56	760.801	3838.3	946.076	3348.69	1097.67	2943.31
207.936	7110.87	338.581	6025.42	473.581	4939.29	613.581	4381.83	760.806	3835.8	946.081	3348	1097.68	2942.77
207.941	7110.43	338.586	6025.79	473.586	4940.79	613.586	4379.75	760.811	3836.27	946.086	3345.54	1097.68	2941.72
207.946	7116.62	338.591	6020.99	473.591	4941.98	613.591	4380.02	760.816	3837.6	946.091	3344.65	1097.69	2941.19
207.951	7113.96	338.596	6021.72	473.596	4942.88	613.596	4381.56	760.821	3838.07	946.096	3345.74	1097.69	2942.25
207.956	7110.43	338.601	6026.16	473.601	4939.6	613.601	4382.1	760.826	3836.27	946.101	3345.74	1097.7	2942.95
207.961	7110.43	338.606	6025.06	473.606	4940.79	613.606	4379.75	760.831	3836.27	946.106	3343.69	1097.7	2942.08
207.966	7116.19	338.611	6020.99	473.611	4941.67	613.611	4380.02	760.836	3837.83	946.111	3343.21	1097.71	2941.37
207.971	7116.62	338.616	6021.35	473.616	4942.28	613.616	4381.83	760.841	3836.93	946.116	3344.38	1097.71	2942.43
207.976	7110.43	338.621	6025.79	473.621	4938.69	613.621	4382.1	760.846	3836.27	946.121	3344.38	1097.72	2942.95
207.981	7113.53	338.626	6026.16	473.626	4940.79	613.626	4379.22	760.851	3836.03	946.126	3342.12	1097.72	2941.01
207.986	7117.06	338.631	6021.35	473.631	4941.98	613.631	4379.75	760.856	3837.17	946.131	3342.53	1097.73	2940.66
207.991	7116.19	338.636	6020.99	473.636	4942.28	613.636	4382.1	760.861	3837.17	946.136	3343.01	1097.73	2942.43
207.996	7110.87	338.641	6026.16	473.641	4938.99	613.641	4382.64	760.866	3835.37	946.141	3342.6	1097.74	2942.43
208.001	7113.09	338.646	6026.16	473.646	4939.6	613.646	4379.49	760.871	3835.13	946.146	3341.23	1097.74	2941.73
208.006	7117.06	338.651	6021.35	473.651	4941.98	613.651	4379.75	760.876	3836.93	946.151	3341.16	1097.75	2939.77
208.011	7116.62	338.656	6023.57	473.656	4940.79	613.656	4382.1	760.881	3836.93	946.156	3342.53	1097.75	2940.31
208.016	7110	338.661	6025.79	473.661	4939.29	613.661	4382.37	760.886	3835.13	946.161	3342.53	1097.76	2940.84
208.021	7110.43	338.666	6025.79	473.666	4939.29	613.666	4380.02	760.891	3835.6	946.166	3340.96	1097.76	2939.43
208.026	7117.06	338.671	6021.72	473.671	4942.58	613.671	4379.75	760.896	3836.93	946.171	3340.28	1097.77	2938.36
208.031	7113.53	338.676	6021.35	473.676	4940.48	613.676	4382.1	760.901	3836.93	946.176	3342.05	1097.77	2939.6
208.036	7110.87	338.681	6025.79	473.681	4939.9	613.681	4382.1	760.906	3834.9	946.181	3341.64	1097.78	2940.31
208.041	7110.43	338.686	6025.06	473.686	4939.29	613.686	4379.75	760.911	3835.37	946.186	3339.6	1097.78	2939.25
208.046	7116.62	338.691	6020.99	473.691	4942.28	613.691	4379.75	760.916	3836.93	946.191	3339.6	1097.79	2938.54
208.051	7117.06	338.696	6020.99	473.696	4940.48	613.696	4382.1	760.921	3837.4	946.196	3340.76	1097.79	2939.6
208.056	7111.3	338.701	6025.79	473.701	4939.29	613.701	4380.66	760.926	3835.13	946.201	3341.16	1097.8	2939.6
208.061	7111.3	338.706	6025.06	473.706	4939.29	613.706	4379.22	760.931	3835.37	946.206	3338.71	1097.8	2938.54
208.066	7116.19	338.711	6021.35	473.711	4940.48	613.711	4379.12	760.936	3837.17	946.211	3338.91	1097.81	2938.54
208.071	7115.75	338.716	6021.35	473.716	4940.79	613.716	4381.19	760.941	3836.73	946.216	3340.28	1097.81	2939.78
208.076	7111.3	338.721	6025.79	473.721	4937.8	613.721	4380.93	760.946	3835.37	946.221	3340.28	1097.82	2940.49
208.081	7110.43	338.726	6025.42	473.726	4937.8	613.726	4377.78	760.951	3834.23	946.226	3338.91	1097.82	2938.89
208.086	7116.62	338.731	6020.62	473.731	4940.79	613.731	4378.58	760.956	3836.5	946.231	3338.71	1097.83	2938.54
208.091	7113.53	338.736	6020.99	473.736	4940.79	613.736	4381.46	760.961	3836.5	946.236	3339.6	1097.83	2939.78
208.096	7110	338.741	6026.53	473.741	4937.8	613.741	4380.66	760.966	3834.7	946.241	3340.28	1097.84	2940.13
208.101	7110	338.746	6023.57	473.746	4939.01	613.746	4378.31	760.971	3834.47	946.246	3338.23	1097.84	2939.07
208.106	7116.62	338.751	6021.35	473.751	4940.79	613.751	4378.58	760.976	3836.27	946.251	3338.03	1097.85	2938.54
208.111	7116.19	338.756	6021.72	473.756	4941.09	613.756	4380.93	760.981	3836.03	946.256	3339.39	1097.85	2939.78
208.116	7110.43	338.761	6025.42	473.761	4937.8	613.761	4380.93	760.986	3834.23	946.261	3339.6	1097.86	2939.95
208.121	7110	338.766	6025.06	473.766	4937.8	613.766	4378.58	760.991	3834.94	946.266	3338.23	1097.86	2939.25
208.126	7117.06	338.771	6020.62	473.771	4940.48	613.771	4378.85	760.996	3836.5	946.271	3338.23	1097.87	2938.72
208.131	7113.53	338.776	6021.35	473.776	4938.99	613.776	4380.66	761.001	3836.27	946.276	3339.39	1097.87	2939.6
208.136	7110.87	338.781	6026.16	473.781	4936.01	613.781	4380.93	761.006	3834.7	946.281	3339.39	1097.88	2940.13
208.141	7110.87	338.786	6023.94	473.786	4936.92	613.786	4378.31	761.011	3834.47	946.286	3338.23	1097.88	2938.89
208.146	7116.62	338.791	6021.35	473.791	4938.69	613.791	4379.12	761.016	3836.5	946.291	3337.55	1097.89	2938.72
208.151	7116.62	338.796	6020.99	473.796	4938.99	613.796	4380.39	761.021	3836.27	946.296	3338.91	1097.89	2940.31
208.156	7110	338.801	6025.79	473.801	4936.31	613.801	4380.39	761.026	3834.47	946.301	3339.39	1097.9	2940.49
208.161	7111.3	338.806	6023.2	473.806	4935.71	613.806	4378.31	761.031	3834.47	946.306	3337.55	1097.9	2939.25
208.166	7116.62	338.811	6020.99	473.811	4938.99	613.811	4378.31	761.036	3835.13	946.311	3337.76	1097.91	2938.72
208.171	7115.75	338.816	6020.99	473.816	4939.29	613.816	4380.66	761.041	3835.6	946.316	3339.32	1097.91	2940.49
208.176	7110.43	338.821	6023.57	473.821	4936.31	613.821	4380.93	761.046	3834.04	946.321	3339.12	1097.92	2940.31
208.181	7110.43	338.826	6023.57	473.826	4936.31	613.826	4378.31	761.051	3833.33	946.326	3337.35	1097.92	2939.43
208.186	7116.62	338.831	6018.77	473.831	4939.29	613.831	4378.58	761.056	3834.9	946.331	3337.35	1097.93	2939.25
208.191	7116.62	338.836	6021.35	473.836	4939.29	613.836	4379.49	761.061	3835.37	946.336	3338.23	1097.93	2940.31
208.196	7110.43	338.841	6023.94	473.841	4936.31	613.841	4379.49	761.066	3833.8	946.341	3338.71	1097.94	2940.31
208.201	7110.43	338.846	6022.84	473.846	4936.31	613.846	4378.58	761.071	3833.57	946.346	3337.35	1097.94	2939.07
208.206	7116.19	338.851	6021.35	473.851	4939.6	613.851	4378.31	761.076	3835.37	946.351	3337.07	1097.95	2939.25
208.211	7117.06	338.856	6018.77	473.856	4937.5	613.856	4379.75	761.081	3835.37	946.356	3339.12	1097.95	2939.95
208.216	7110.87	338.861	6023.2	473.861	4936.01	613.861	4379.49	761.086	3833.57	946.361	3339.12	1097.96	2940.31
208.221	7110.43	338.866	6023.57	473.866	4936.61	613.866	4377.41	761.091	3833.57	946.366	3337.28	1097.96	2938.89
208.226	7116.19	338.871	6019.14	473.871	4939.6	613.871	4377.14	761.096	3835.13	946.371	3337.07	1097.97	2939.07
208.231	7117.49	338.876	6019.14	473.876	4938.1	613.876	4379.49	761.101	3835.13	946.376	3338.23	1097.97	2940.67
208.236	7110	338.881	6023.57	473.881	4936.01	613.881	4379.75	761.106	3833.33	946.381	3338.23	1097.98	2940.13
208.241	7110.43	338.886	6023.2	473.886	4936.31	613.886	4377.14	761.111	3833.1	946.386	3336.46	1097.98	2938.71
208.246	7116.62	338.891	6019.14	473.891	4939.6	613.891	4377.41	761.116	3835.13	946.391	3336.87	1097.99	2939.43
208.251	7116.19	338.896	6018.77	473.896	4937.5	613.896	4379.49	761.121	3835.37	946.396	3338.23	1097.99	2940.13
208.256	7110.43	338.901	6023.94	473.901	4936.31	613.901	4379.75	761.126	3833.33	946.401	3338.03	1098	2940.13
208.261	7109.57	338.906	6023.57	473.906	4936.01	613.906	4376.87	761.131	3833.33	946.406	3336.87	1098	2939.43
208.266	7116.19	338.911	6018.77	473.911	4937.5	613.911	4376.87	761.136	3835.13	946.411	3336.87	1098.01	2938.9
208.271	7117.06	338.916	6019.14	473.916	4937.5	613.916	4379.75	761.141	3835.13	946.416	3337.82	1098.01	2940.13
208.276	7110.43	338.921	6023.2	473.921	4934.82	613.921	4380.02	761.146	3833.33	946.421	3338.03	1098.02	2940.49
208.281	7110.43	338.926	6023.57	473.926	4936.01	613.926	4377.68	761.151	3833.33	946.426	3336.67	1098.02	2939.25
208.286	7116.62	338.931	6019.51	473.931	4937.8	613.931	4377.41	761.156	3835.13	946.431	3336.87	1098.03	2939.43
208.291	7113.53	338.936	6019.14	473.936	4937.8	613.936	4380.02	761.161	3834.47	946.436	3338.03	1098.03	2939.42
208.296	7110	338.941	6023.57	473.941	4934.82	613.941	4379.49	761.166	3832.43	946.441	3337.82	1098.04	2940.13
208.301	7109.57	338.946	6023.57	473.946	4934.82	613.946	4377.41	761.171	3832.67	946.446	3337.07	1098.04	2939.43
208.306	7116.62	338.951	6018.77	473.951	4937.8	613.951	4377.14	761.176	3834.47	946.451	3336.67	1098.05	2938.9
208.311	7117.06	338.956	6019.14	473.956	4937.8	613.956	4380.02	761.181	3834.47	946.456	3338.44	1098.05	2939.96
208.316	7110.43	338.961	6023.57	473.961	4934.52	613.961	4379.75	761.186	3832.43	946.461	3338.91	1098.06	2940.13
208.321	7110	338.966	6023.94	473.966	4934.52	613.966	4377.14	761.191	3832.67	946.466	3336.87	1098.06	2939.25
208.326	7116.62	338.971	6018.4	473.971	4937.5	613.971	4376.24	761.196	3834.47	946.471	3336.67	1098.07	2938.72
208.331	7116.19	338.976	6019.51	473.976	4935.71	613.976	4378.31	761.201	3834	946.476	3338.23	1098.07	2939.96
208.336	7110.43	338.981	6023.94	473.981	4934.82	613.981	4378.58	761.206	3832.9	946.481	3338.23	1098.08	2939.78
208.341	7110.87	338.986	6023.57	473.986	4934.52	613.986	4377.14	761.211	3832.43	946.486	3336.67	1098.08	2938.36
208.346	7116.62	338.991	6019.14	473.991	4937.8	613.991	4377.14	761.216	3834.94	946.491	3336.87	1098.09	2938.72
208.351	7116.62	338.996	6019.87	473.996	4936.31	613.996	4378.31	761.221	3834.47	946.496	3338.23	1098.09	2939.96
208.356	7110.43	339.001	6022.84	474.001	4934.52	614.001	4378.58	761.226	3832.67	946.501	3338.71	1098.1	2939.96
208.361	7110	339.006	6023.57	474.006	4934.52	614.006	4376.87	761.231	3832.67	946.506	3336.67	1098.1	2938.72
208.366	7116.19	339.011	6019.51	474.011	4937.8	614.011	4376.24	761.236	3833.57	946.511	3336.87	1098.11	2938.54
208.371	7117.06	339.016	6019.51	474.016	4936.31	614.016	4378.58	761.241	3834.94	946.516	3338.03	1098.11	2939.78
208.376	7110.87	339.021	6022.84	474.021	4934.22	614.021	4378.58	761.246	3832.43	946.521	3339.12	1098.12	2939.78
208.381	7110.43	339.026	6023.94	474.026	4934.82	614.026	4377.41	761.251	3832.67	946.526	3336.87	1098.12	2938.72
208.386	7116.62	339.031	6019.14	474.031	4937.2	614.031	4376.24	761.256	3833.57	946.531	3336.67	1098.13	2938.54
208.391	7116.62	339.036	6019.14	474.036	4936.61	614.036	4378.58	761.261	3833.57	946.536	3338.44	1098.13	2939.78
208.396	7110.43	339.041	6023.57	474.041	4933.03	614.041	4378.58	761.266	3832.67	946.541	3338.91	1098.14	2939.42
208.401	7110.43	339.046	6023.57	474.046	4934.52	614.046	4376.51	761.271	3832.67	946.546	3337.07	1098.14	2938.54
208.406	7117.06	339.051	6019.51	474.051	4936.01	614.051	4376.24	761.276	3834.47	946.551	3336.46	1098.15	2938.02
208.411	7117.06	339.056	6018.77	474.056	4936.31	614.056	4378.31	761.281	3834.47	946.556	3338.71	1098.15	2939.78
208.416	7110	339.061	6023.94	474.061	4932.73	614.061	4378.31	761.286	3832.67	946.561	3338.91	1098.16	2939.6
208.421	7110.87	339.066	6023.2	474.066	4933.33	614.066	4376.24	761.291	3831.54	946.566	3337.35	1098.16	2938.72
208.426	7117.49	339.071	6018.4	474.071	4935.71	614.071	4376.24	761.296	3833.8	946.571	3336.87	1098.17	2938.02
208.431	7116.19	339.076	6018.77	474.076	4936.61	614.076	4378.85	761.301	3833.57	946.576	3338.91	1098.17	2939.07
208.436	7110.43	339.081	6023.2	474.081	4932.73	614.081	4378.58	761.306	3832.67	946.581	3338.51	1098.18	2939.78
208.441	7110	339.086	6022.84	474.086	4933.63	614.086	4375.7	761.311	3831.54	946.586	3337.35	1098.18	2938.72
208.446	7117.49	339.091	6019.14	474.091	4936.01	614.091	4376.24	761.316	3833.8	946.591	3337.35	1098.19	2938.38
208.451	7116.19	339.096	6019.14	474.096	4934.22	614.096	4378.58	761.321	3834.47	946.596	3338.71	1098.19	2939.43
208.456	7110.87	339.101	6023.57	474.101	4933.33	614.101	4379.12	761.326	3831.3	946.601	3339.12	1098.2	2939.78
208.461	7109.57	339.106	6023.57	474.106	4932.73	614.106	4375.97	761.331	3832.43	946.606	3337.55	1098.2	2938.72
208.466	7116.19	339.111	6019.14	474.111	4936.31	614.111	4375.7	761.336	3833.57	946.611	3337.55	1098.21	2938.02
208.471	7117.06	339.116	6019.14	474.116	4934.52	614.116	4378.58	761.341	3833.57	946.616	3338.71	1098.21	2939.07
208.476	7111.3	339.121	6023.2	474.121	4933.33	614.121	4378.58	761.346	3832.9	946.621	3338.91	1098.22	2939.78
208.481	7110.87	339.126	6023.57	474.126	4932.73	614.126	4376.24	761.351	3831.3	946.626	3337.35	1098.22	2938.2
208.486	7116.19	339.131	6019.14	474.131	4935.71	614.131	4376.51	761.356	3833.33	946.631	3337.55	1098.23	2938.2
208.491	7117.06	339.136	6019.14	474.136	4934.52	614.136	4378.21	761.361	3833.57	946.636	3338.71	1098.23	2939.07
208.496	7110.87	339.141	6023.57	474.141	4933.94	614.141	4378.85	761.366	3832.67	946.641	3338.91	1098.24	2939.61
208.501	7110.43	339.146	6020.99	474.146	4933.33	614.146	4376.24	761.371	3831.77	946.646	3337.76	1098.24	2938.2
208.506	7116.19	339.151	6018.4	474.151	4936.01	614.151	4375.33	761.376	3833.33	946.651	3337.55	1098.25	2937.67
208.511	7116.19	339.156	6019.14	474.156	4934.52	614.156	4377.41	761.381	3833.33	946.656	3338.91	1098.25	2939.25
208.516	7110.87	339.161	6023.2	474.161	4931.54	614.161	4378.85	761.386	3832.67	946.661	3338.91	1098.26	2939.25
208.521	7110.43	339.166	6023.57	474.166	4933.33	614.166	4374.8	761.391	3831.77	946.666	3337.76	1098.26	2937.84
208.526	7116.62	339.171	6019.51	474.171	4934.82	614.171	4374.8	761.396	3833.1	946.671	3337.55	1098.27	2937.67
208.531	7116.62	339.176	6018.77	474.176	4935.12	614.176	4377.68	761.401	3833.1	946.676	3338.71	1098.27	2938.72
208.536	7110.43	339.181	6023.94	474.181	4931.85	614.181	4377.41	761.406	3831.54	946.681	3338.91	1098.28	2939.25
208.541	7110.43	339.186	6023.94	474.186	4933.94	614.186	4375.07	761.411	3831.54	946.686	3337.14	1098.28	2937.67
208.546	7117.49	339.191	6019.14	474.191	4934.52	614.191	4375.07	761.416	3833.33	946.691	3337.76	1098.29	2937.85
208.551	7113.96	339.196	6018.77	474.196	4934.82	614.196	4377.68	761.421	3833.8	946.696	3338.71	1098.29	2938.72
208.556	7110.43	339.201	6021.35	474.201	4931.54	614.201	4377.41	761.426	3831.54	946.701	3339.8	1098.3	2938.72
208.561	7110.43	339.206	6021.35	474.206	4931.85	614.206	4374.8	761.431	3832.01	946.706	3337.35	1098.3	2937.49
208.566	7116.62	339.211	6016.92	474.211	4935.12	614.211	4375.07	761.436	3833.33	946.711	3337.35	1098.31	2937.49
208.571	7117.06	339.216	6019.14	474.216	4933.33	614.216	4377.14	761.441	3833.33	946.716	3339.12	1098.31	2938.36
208.576	7110	339.221	6021.35	474.221	4932.15	614.221	4377.68	761.446	3831.77	946.721	3339.39	1098.32	2939.25
208.581	7111.3	339.226	6021.35	474.226	4931.85	614.226	4375.07	761.451	3831.3	946.726	3337.35	1098.32	2937.67
208.586	7116.19	339.231	6015.82	474.231	4934.82	614.231	4375.33	761.456	3833.57	946.731	3337.35	1098.33	2937.31
208.591	7116.62	339.236	6016.92	474.236	4933.33	614.236	4377.14	761.461	3833.57	946.736	3339.39	1098.33	2938.9
208.596	7111.3	339.241	6021.35	474.241	4930.06	614.241	4377.14	761.466	3832.01	946.741	3339.6	1098.34	2938.72
208.601	7110.43	339.246	6021.35	474.246	4931.54	614.246	4375.07	761.471	3831.54	946.746	3338.23	1098.34	2937.67
208.606	7116.19	339.251	6016.92	474.251	4934.52	614.251	4375.07	761.476	3833.1	946.751	3337.35	1098.35	2937.32
208.611	7116.19	339.256	6017.29	474.256	4933.03	614.256	4377.41	761.481	3834.04	946.756	3338.71	1098.35	2938.54
208.616	7110	339.261	6020.62	474.261	4930.96	614.261	4377.41	761.486	3831.54	946.761	3339.6	1098.36	2938.72
208.621	7110.43	339.266	6021.35	474.266	4931.85	614.266	4375.33	761.491	3831.54	946.766	3337.35	1098.36	2937.67
208.626	7113.96	339.271	6017.29	474.271	4933.33	614.271	4375.33	761.496	3833.33	946.771	3337.55	1098.37	2937.32
208.631	7113.96	339.276	6016.92	474.276	4933.03	614.276	4377.41	761.501	3833.57	946.776	3339.39	1098.37	2938.2
208.636	7110	339.281	6020.99	474.281	4930.66	614.281	4377.14	761.506	3831.54	946.781	3339.6	1098.38	2938.72
208.641	7110	339.286	6021.35	474.286	4931.24	614.286	4375.07	761.511	3830.87	946.786	3337.82	1098.38	2937.49
208.646	7113.96	339.291	6016.92	474.291	4933.33	614.291	4374.8	761.516	3832.43	946.791	3338.03	1098.39	2937.14
208.651	7113.09	339.296	6017.29	474.296	4933.03	614.296	4376.77	761.521	3832.67	946.796	3338.91	1098.39	2938.56
208.656	7111.74	339.301	6021.35	474.301	4930.36	614.301	4376.24	761.526	3830.87	946.801	3339.6	1098.4	2938.9
208.661	7110.87	339.306	6021.35	474.306	4931.54	614.306	4375.07	761.531	3831.11	946.806	3338.23	1098.4	2937.14
208.666	7116.62	339.311	6017.29	474.311	4932.73	614.311	4374.8	761.536	3832.9	946.811	3338.03	1098.41	2936.96
208.671	7113.96	339.316	6016.92	474.316	4933.33	614.316	4376.51	761.541	3832.67	946.816	3339.39	1098.41	2937.66
208.676	7110.43	339.321	6021.72	474.321	4930.06	614.321	4376.24	761.546	3830.64	946.821	3339.39	1098.42	2938.38
208.681	7110.43	339.326	6020.62	474.326	4930.36	614.326	4373.63	761.551	3830.64	946.826	3338.03	1098.42	2937.14
208.686	7116.62	339.331	6016.56	474.331	4933.03	614.331	4373.63	761.556	3832.9	946.831	3338.03	1098.43	2937.14
208.691	7113.53	339.336	6016.56	474.336	4931.54	614.336	4375.97	761.561	3832.67	946.836	3339.6	1098.43	2938.02
208.696	7110	339.341	6021.35	474.341	4930.66	614.341	4376.24	761.566	3831.11	946.841	3339.6	1098.44	2938.38
208.701	7110.43	339.346	6021.35	474.346	4930.36	614.346	4373.63	761.571	3830.87	946.846	3338.23	1098.44	2937.14
208.706	7113.96	339.351	6016.56	474.351	4933.33	614.351	4373.9	761.576	3832.67	946.851	3338.44	1098.45	2936.61
208.711	7113.53	339.356	6016.92	474.356	4932.15	614.356	4375.97	761.581	3832.9	946.856	3339.39	1098.45	2938.2
208.716	7110.43	339.361	6021.35	474.361	4930.06	614.361	4375.97	761.586	3830.87	946.861	3339.39	1098.46	2938.2
208.721	7110.43	339.366	6021.35	474.366	4930.36	614.366	4373.9	761.591	3830.87	946.866	3338.44	1098.46	2937.14
208.726	7113.53	339.371	6016.92	474.371	4933.63	614.371	4373.63	761.596	3832.67	946.871	3338.03	1098.47	2936.61
208.731	7113.09	339.376	6016.92	474.376	4931.85	614.376	4375.97	761.601	3832.67	946.876	3339.8	1098.47	2937.49
208.736	7106.91	339.381	6021.72	474.381	4930.06	614.381	4376.51	761.606	3830.64	946.881	3338.98	1098.48	2938.38
208.741	7110	339.386	6020.99	474.386	4929.76	614.386	4374.16	761.611	3829.74	946.886	3338.03	1098.48	2936.96
208.746	7113.09	339.391	6016.92	474.391	4933.03	614.391	4373.9	761.616	3832.43	946.891	3338.03	1098.49	2936.61
208.751	7113.53	339.396	6016.92	474.396	4931.24	614.396	4375.97	761.621	3832.67	946.896	3339.6	1098.49	2937.49
208.756	7110.43	339.401	6021.35	474.401	4928.87	614.401	4375.07	761.626	3830.64	946.901	3339.6	1098.5	2938.2
208.761	7110.43	339.406	6020.99	474.406	4930.66	614.406	4373.9	761.631	3830.64	946.906	3338.03	1098.5	2936.96
208.766	7114.4	339.411	6017.29	474.411	4932.15	614.411	4374.16	761.636	3832.67	946.911	3337.62	1098.51	2936.61
208.771	7117.49	339.416	6016.56	474.416	4931.54	614.416	4374.8	761.641	3832.43	946.916	3339.39	1098.51	2937.49
208.776	7106.91	339.421	6021.72	474.421	4928.87	614.421	4375.07	761.646	3830.87	946.921	3339.39	1098.52	2938.56
208.781	7110.87	339.426	6020.99	474.426	4930.36	614.426	4372.73	761.651	3829.74	946.926	3338.23	1098.52	2936.43
208.786	7113.09	339.431	6016.56	474.431	4931.24	614.431	4373.9	761.656	3831.77	946.931	3338.23	1098.53	2936.79
208.791	7113.53	339.436	6016.92	474.436	4932.45	614.436	4375.07	761.661	3831.77	946.936	3339.8	1098.53	2937.67
208.796	7110.87	339.441	6021.35	474.441	4928.87	614.441	4375.07	761.666	3830.41	946.941	3339.39	1098.54	2937.49
208.801	7110	339.446	6021.72	474.446	4930.36	614.446	4372.99	761.671	3830.21	946.946	3338.23	1098.54	2936.61
208.806	7113.53	339.451	6016.56	474.451	4931.54	614.451	4372.99	761.676	3832.24	946.951	3338.23	1098.55	2935.91
208.811	7113.96	339.456	6016.56	474.456	4931.85	614.456	4375.07	761.681	3831.77	946.956	3339.6	1098.55	2937.14
208.816	7110.43	339.461	6021.35	474.461	4928.87	614.461	4374.53	761.686	3829.74	946.961	3339.39	1098.56	2937.49
208.821	7110	339.466	6021.72	474.466	4928.57	614.466	4372.19	761.691	3829.98	946.966	3338.03	1098.56	2936.43
208.826	7113.53	339.471	6017.29	474.471	4932.15	614.471	4372.46	761.696	3831.77	946.971	3338.03	1098.57	2936.09
208.831	7113.96	339.476	6016.92	474.476	4930.06	614.476	4374.8	761.701	3831.54	946.976	3339.6	1098.57	2937.14
208.836	7110.87	339.481	6019.14	474.481	4928.57	614.481	4375.33	761.706	3830.21	946.981	3339.39	1098.58	2937.49
208.841	7110.43	339.486	6020.99	474.486	4928.87	614.486	4372.73	761.711	3830.21	946.986	3338.91	1098.58	2936.61
208.846	7113.09	339.491	6017.29	474.491	4931.85	614.491	4372.46	761.716	3831.77	946.991	3338.23	1098.59	2936.27
208.851	7113.53	339.496	6016.56	474.496	4930.36	614.496	4374.53	761.721	3831.77	946.996	3340.07	1098.59	2936.96
208.856	7107.78	339.501	6021.35	474.501	4928.87	614.501	4375.33	761.726	3829.74	947.001	3340.07	1098.6	2937.67
208.861	7106.91	339.506	6022.09	474.506	4928.27	614.506	4372.73	761.731	3829.98	947.006	3338.91	1098.6	2935.73
208.866	7113.96	339.511	6016.56	474.511	4931.54	614.511	4372.73	761.736	3831.54	947.011	3338.71	1098.61	2935.91
208.871	7112.66	339.516	6016.56	474.516	4930.06	614.516	4374.8	761.741	3831.77	947.016	3340.07	1098.61	2937.14
208.876	7110.43	339.521	6020.99	474.521	4928.87	614.521	4375.6	761.746	3829.98	947.021	3340.48	1098.62	2937.14
208.881	7110	339.526	6020.99	474.526	4928.27	614.526	4372.99	761.751	3829.51	947.026	3338.51	1098.62	2935.91
208.886	7113.53	339.531	6016.56	474.531	4932.15	614.531	4372.73	761.756	3831.54	947.031	3338.91	1098.63	2935.91
208.891	7113.53	339.536	6017.29	474.536	4930.06	614.536	4375.07	761.761	3832.01	947.036	3340.28	1098.63	2936.96
208.896	7107.34	339.541	6021.35	474.541	4929.48	614.541	4374.8	761.766	3829.74	947.041	3340.07	1098.64	2937.32
208.901	7107.34	339.546	6020.62	474.546	4928.87	614.546	4372.46	761.771	3829.98	947.046	3338.71	1098.64	2936.27
208.906	7113.96	339.551	6016.56	474.551	4930.36	614.551	4372.73	761.776	3831.54	947.051	3338.91	1098.65	2936.09
208.911	7112.66	339.556	6017.66	474.556	4930.66	614.556	4374.26	761.781	3831.3	947.056	3340.28	1098.65	2937.14
208.916	7107.78	339.561	6020.62	474.561	4927.09	614.561	4375.07	761.786	3829.74	947.061	3340.48	1098.66	2937.14
208.921	7106.91	339.566	6019.87	474.566	4929.17	614.566	4372.73	761.791	3829.08	947.066	3338.91	1098.66	2935.73
208.926	7113.96	339.571	6016.92	474.571	4930.66	614.571	4372.19	761.796	3830.64	947.071	3338.71	1098.67	2936.09
208.931	7113.53	339.576	6016.92	474.576	4930.06	614.576	4375.07	761.801	3831.77	947.076	3340.07	1098.67	2937.14
208.936	7107.34	339.581	6019.14	474.581	4927.39	614.581	4375.07	761.806	3830.21	947.081	3340.48	1098.68	2936.96
208.941	7107.78	339.586	6021.72	474.586	4929.17	614.586	4372.73	761.811	3829.08	947.086	3338.91	1098.68	2936.27
208.946	7114.4	339.591	6016.56	474.591	4930.66	614.591	4372.99	761.816	3830.87	947.091	3338.71	1098.69	2935.56
208.951	7113.53	339.596	6016.92	474.596	4930.06	614.596	4375.07	761.821	3831.54	947.096	3340.07	1098.69	2937.14
208.956	7106.91	339.601	6019.14	474.601	4927.69	614.601	4374.8	761.826	3828.85	947.101	3340.28	1098.7	2936.96
208.961	7107.34	339.606	6019.14	474.606	4928.87	614.606	4372.46	761.831	3829.31	947.106	3338.91	1098.7	2936.45
208.966	7113.53	339.611	6017.66	474.611	4930.36	614.611	4372.46	761.836	3830.64	947.111	3338.71	1098.71	2935.56
208.971	7113.53	339.616	6014.71	474.616	4928.87	614.616	4373.63	761.841	3831.11	947.116	3340.28	1098.71	2936.25
208.976	7106.48	339.621	6020.99	474.621	4927.39	614.621	4374.8	761.846	3829.08	947.121	3340.07	1098.72	2937.14
208.981	7107.78	339.626	6019.14	474.626	4927.09	614.626	4372.99	761.851	3829.31	947.126	3338.91	1098.72	2936.27
208.986	7113.53	339.631	6016.92	474.631	4930.06	614.631	4371.29	761.856	3831.11	947.131	3338.91	1098.73	2935.02
208.991	7113.53	339.636	6016.56	474.636	4928.87	614.636	4373.9	761.861	3830.64	947.136	3340.28	1098.73	2936.61
208.996	7107.78	339.641	6021.35	474.641	4927.39	614.641	4373.9	761.866	3828.85	947.141	3340.07	1098.74	2937.14
209.001	7107.78	339.646	6020.99	474.646	4927.09	614.646	4371.56	761.871	3829.08	947.146	3339.32	1098.74	2935.91
209.006	7113.53	339.651	6016.92	474.651	4930.36	614.651	4371.83	761.876	3830.87	947.151	3338.71	1098.75	2935.56
209.011	7113.09	339.656	6016.19	474.656	4929.48	614.656	4373.9	761.881	3830.64	947.156	3340.07	1098.75	2936.61
209.016	7107.34	339.661	6019.14	474.661	4925.9	614.661	4373.63	761.886	3828.61	947.161	3341.16	1098.76	2936.61
209.021	7107.34	339.666	6018.77	474.666	4927.39	614.666	4371.56	761.891	3827.72	947.166	3338.98	1098.76	2935.56
209.026	7113.53	339.671	6017.29	474.671	4930.36	614.671	4371.29	761.896	3830.64	947.171	3338.91	1098.77	2935.38
209.031	7113.09	339.676	6016.92	474.676	4928.57	614.676	4373.63	761.901	3830.64	947.176	3340.28	1098.77	2936.25
209.036	7107.34	339.681	6019.14	474.681	4925.9	614.681	4373.9	761.906	3828.18	947.181	3340.96	1098.78	2936.79
209.041	7107.78	339.686	6019.51	474.686	4927.09	614.686	4371.56	761.911	3827.72	947.186	3338.71	1098.78	2935.56
209.046	7113.96	339.691	6014.71	474.691	4930.66	614.691	4371.56	761.916	3830.21	947.191	3338.71	1098.79	2935.38
209.051	7113.96	339.696	6014.71	474.696	4928.87	614.696	4373.63	761.921	3830.87	947.196	3340.28	1098.79	2936.79
209.056	7106.91	339.701	6019.14	474.701	4925.9	614.701	4373.63	761.926	3828.42	947.201	3340.76	1098.8	2936.79
209.061	7107.78	339.706	6019.14	474.706	4927.39	614.706	4371.29	761.931	3828.42	947.206	3339.19	1098.8	2935.56
209.066	7112.66	339.711	6014.71	474.711	4928.27	614.711	4371.83	761.936	3829.98	947.211	3339.39	1098.81	2935.38
209.071	7113.53	339.716	6013.98	474.716	4928.87	614.716	4373.9	761.941	3830.21	947.216	3341.16	1098.81	2936.43
209.076	7106.91	339.721	6019.14	474.721	4925.6	614.721	4373.9	761.946	3828.18	947.221	3340.96	1098.82	2936.43
209.081	7107.34	339.726	6019.14	474.726	4927.69	614.726	4371.56	761.951	3828.18	947.226	3339.8	1098.82	2935.38
209.086	7113.53	339.731	6016.56	474.731	4928.87	614.731	4371.83	761.956	3829.98	947.231	3339.6	1098.83	2934.85
209.091	7113.96	339.736	6016.92	474.736	4927.39	614.736	4373.9	761.961	3829.98	947.236	3340.76	1098.83	2936.09
209.096	7106.91	339.741	6018.77	474.741	4925.9	614.741	4372.46	761.966	3828.18	947.241	3341.16	1098.84	2936.61
209.101	7107.78	339.746	6019.14	474.746	4927.09	614.746	4371.29	761.971	3828.42	947.246	3339.6	1098.84	2935.57
209.106	7113.09	339.751	6016.56	474.751	4928.87	614.751	4371.29	761.976	3829.98	947.251	3339.6	1098.85	2935.21
209.111	7113.53	339.756	6013.98	474.756	4928.57	614.756	4372.73	761.981	3830.21	947.256	3341.37	1098.85	2936.09
209.116	7106.91	339.761	6019.14	474.761	4925.9	614.761	4372.46	761.986	3828.18	947.261	3340.55	1098.86	2936.09
209.121	7107.34	339.766	6019.14	474.766	4927.39	614.766	4369.86	761.991	3828.18	947.266	3339.6	1098.86	2934.67
209.126	7112.66	339.771	6014.71	474.771	4928.87	614.771	4369.86	761.996	3830.21	947.271	3339.6	1098.87	2934.51
209.131	7113.09	339.776	6015.08	474.776	4926.79	614.776	4372.73	762.001	3829.51	947.276	3340.76	1098.87	2936.27
209.136	7107.34	339.781	6018.77	474.781	4925.9	614.781	4373.26	762.006	3827.95	947.281	3341.16	1098.88	2935.73
209.141	7107.78	339.786	6018.77	474.786	4927.39	614.786	4369.86	762.011	3827.95	947.286	3339.6	1098.88	2934.85
209.146	7113.96	339.791	6015.08	474.791	4928.27	614.791	4370.66	762.016	3830.21	947.291	3339.6	1098.89	2935.03
209.151	7113.96	339.796	6014.71	474.796	4927.39	614.796	4372.73	762.021	3830.21	947.296	3340.96	1098.89	2936.09
209.156	7107.34	339.801	6019.51	474.801	4926.2	614.801	4372.73	762.026	3828.42	947.301	3340.96	1098.9	2935.73
209.161	7107.34	339.806	6019.14	474.806	4925.9	614.806	4370.12	762.031	3828.18	947.306	3339.39	1098.9	2934.85
209.166	7112.66	339.811	6014.34	474.811	4929.17	614.811	4370.39	762.036	3830.44	947.311	3339.6	1098.91	2935.03
209.171	7113.53	339.816	6014.71	474.816	4926.79	614.816	4372.19	762.041	3829.74	947.316	3340.76	1098.91	2936.62
209.176	7107.34	339.821	6019.14	474.821	4925.9	614.821	4372.73	762.046	3827.29	947.321	3340.96	1098.92	2936.09
209.181	7106.91	339.826	6018.77	474.826	4925.6	614.826	4370.12	762.051	3827.05	947.326	3340.28	1098.92	2935.21
209.186	7113.53	339.831	6014.71	474.831	4928.57	614.831	4370.39	762.056	3828.85	947.331	3339.6	1098.93	2934.69
209.191	7113.53	339.836	6014.34	474.836	4927.69	614.836	4372.46	762.061	3829.98	947.336	3340.76	1098.93	2935.38
209.196	7106.91	339.841	6019.14	474.841	4924.12	614.841	4372.99	762.066	3827.05	947.341	3341.44	1098.94	2936.09
209.201	7106.91	339.846	6019.14	474.846	4925.6	614.846	4370.66	762.071	3827.52	947.346	3339.8	1098.94	2935.03
209.206	7113.09	339.851	6014.34	474.851	4928.57	614.851	4370.12	762.076	3829.08	947.351	3340.07	1098.95	2934.15
209.211	7113.09	339.856	6014.34	474.856	4927.39	614.856	4372.46	762.081	3828.85	947.356	3341.64	1098.95	2935.2
209.216	7107.34	339.861	6019.14	474.861	4924.42	614.861	4372.99	762.086	3827.05	947.361	3341.85	1098.96	2936.27
209.221	7107.34	339.866	6019.14	474.866	4925.9	614.866	4369.86	762.091	3827.29	947.366	3340.48	1098.96	2935.21
209.226	7113.09	339.871	6014.34	474.871	4929.17	614.871	4370.12	762.096	3828.85	947.371	3340.07	1098.97	2934.33
209.231	7113.53	339.876	6014.34	474.876	4927.39	614.876	4372.46	762.101	3829.08	947.376	3341.85	1098.97	2935.56
209.236	7107.34	339.881	6019.51	474.881	4924.72	614.881	4372.99	762.106	3826.82	947.381	3341.64	1098.98	2935.91
209.241	7107.78	339.886	6019.14	474.886	4925.9	614.886	4370.92	762.111	3827.52	947.386	3340.28	1098.98	2934.33
209.246	7113.09	339.891	6014.71	474.891	4927.39	614.891	4370.39	762.116	3828.61	947.391	3340.07	1098.99	2934.33
209.251	7113.96	339.896	6014.71	474.896	4925.9	614.896	4372.73	762.121	3829.08	947.396	3341.85	1098.99	2935.56
209.256	7107.34	339.901	6018.4	474.901	4924.12	614.901	4372.73	762.126	3826.39	947.401	3341.85	1099	2935.56
209.261	7107.34	339.906	6018.4	474.906	4925.6	614.906	4370.39	762.131	3826.39	947.406	3339.87	1099	2934.33
209.266	7113.09	339.911	6014.34	474.911	4926.79	614.911	4370.39	762.136	3827.95	947.411	3339.87	1099.01	2934.33
209.271	7113.09	339.916	6014.71	474.916	4925.9	614.916	4372.46	762.141	3828.85	947.416	3341.44	1099.01	2935.56
209.276	7106.91	339.921	6019.51	474.921	4925.02	614.921	4372.19	762.146	3827.76	947.421	3341.64	1099.02	2935.2
209.281	7106.91	339.926	6019.87	474.926	4925.6	614.926	4369.86	762.151	3826.39	947.426	3340.07	1099.02	2934.51
209.286	7113.53	339.931	6014.71	474.931	4927.09	614.931	4370.39	762.156	3828.85	947.431	3340.48	1099.03	2934.51
209.291	7110.43	339.936	6014.34	474.936	4925.9	614.936	4372.19	762.161	3828.85	947.436	3341.44	1099.03	2935.74
209.296	7107.34	339.941	6019.14	474.941	4924.12	614.941	4371.56	762.166	3826.39	947.441	3341.64	1099.04	2935.92
209.301	7106.91	339.946	6018.77	474.946	4925.3	614.946	4370.12	762.171	3826.16	947.446	3340.07	1099.04	2934.33
209.306	7113.09	339.951	6014.34	474.951	4927.09	614.951	4370.12	762.176	3828.18	947.451	3340.07	1099.05	2934.33
209.311	7114.4	339.956	6014.71	474.956	4925.9	614.956	4371.56	762.181	3828.18	947.456	3341.23	1099.05	2935.56
209.316	7107.34	339.961	6019.14	474.961	4924.42	614.961	4371.56	762.186	3826.16	947.461	3341.85	1099.06	2935.38
209.321	7104.26	339.966	6018.77	474.966	4924.42	614.966	4370.39	762.191	3826.63	947.466	3340.28	1099.06	2934.33
209.326	7110.87	339.971	6014.71	474.971	4927.69	614.971	4370.39	762.196	3828.18	947.471	3339.87	1099.07	2933.62
209.331	7113.09	339.976	6015.08	474.976	4925.9	614.976	4371.83	762.201	3828.42	947.476	3341.23	1099.07	2935.03
209.336	7107.34	339.981	6019.14	474.981	4924.72	614.981	4371.56	762.206	3826.16	947.481	3341.64	1099.08	2935.56
209.341	7107.34	339.986	6019.51	474.986	4924.12	614.986	4368.96	762.211	3826.16	947.486	3339.87	1099.08	2933.8
209.346	7110.43	339.991	6015.08	474.991	4927.09	614.991	4369.22	762.216	3827.72	947.491	3340.28	1099.09	2933.98
209.351	7113.53	339.996	6014.71	474.996	4925.9	614.996	4371.56	762.221	3827.95	947.496	3341.85	1099.09	2934.67
209.356	7107.34	340.001	6019.14	475.001	4922.64	615.001	4371.29	762.226	3826.39	947.501	3341.64	1099.1	2935.03
209.361	7103.39	340.006	6019.14	475.006	4923.82	615.006	4369.22	762.231	3825.26	947.506	3340.07	1099.1	2933.8
209.366	7110.87	340.011	6014.71	475.011	4927.39	615.011	4369.22	762.236	3827.72	947.511	3340.07	1099.11	2933.98
209.371	7113.09	340.016	6014.71	475.016	4925.6	615.016	4371.83	762.241	3827.95	947.516	3342.05	1099.11	2935.03
209.376	7107.34	340.021	6018.77	475.021	4922.64	615.021	4371.29	762.246	3826.16	947.521	3341.64	1099.12	2934.85
209.381	7104.69	340.026	6018.77	475.026	4924.12	615.026	4369.49	762.251	3825.03	947.526	3340.48	1099.12	2933.62
209.386	7110.43	340.031	6015.08	475.031	4925.9	615.031	4369.49	762.256	3828.18	947.531	3341.16	1099.13	2933.98
209.391	7113.09	340.036	6015.08	475.036	4924.42	615.036	4371.29	762.261	3828.42	947.536	3341.64	1099.13	2935.21
209.396	7107.34	340.041	6018.77	475.041	4922.94	615.041	4371.56	762.266	3826.16	947.541	3342.53	1099.14	2935.03
209.401	7107.34	340.046	6018.77	475.046	4923.82	615.046	4369.22	762.271	3825.26	947.546	3340.96	1099.14	2933.8
209.406	7113.96	340.051	6015.45	475.051	4925.6	615.051	4368.96	762.276	3827.29	947.551	3341.16	1099.15	2933.45
209.411	7113.96	340.056	6014.71	475.056	4923.82	615.056	4371.29	762.281	3826.82	947.556	3342.33	1099.15	2934.51
209.416	7107.34	340.061	6019.14	475.061	4923.54	615.061	4371.83	762.286	3826.63	947.561	3342.33	1099.16	2934.85
209.421	7107.78	340.066	6019.14	475.066	4924.72	615.066	4369.22	762.291	3825.03	947.566	3340.96	1099.16	2934.34
209.426	7110	340.071	6014.71	475.071	4925.6	615.071	4368.96	762.296	3826.82	947.571	3340.76	1099.17	2933.27
209.431	7110	340.076	6014.34	475.076	4924.72	615.076	4371.02	762.301	3827.05	947.576	3342.12	1099.17	2934.51
209.436	7107.78	340.081	6019.14	475.081	4922.94	615.081	4371.83	762.306	3825.26	947.581	3342.12	1099.18	2935.39
209.441	7104.69	340.086	6018.77	475.086	4924.42	615.086	4368.96	762.311	3825.73	947.586	3341.16	1099.18	2934.16
209.446	7110.43	340.091	6014.71	475.091	4925.9	615.091	4369.22	762.316	3827.76	947.591	3340.96	1099.19	2933.27
209.451	7110.43	340.096	6014.71	475.096	4924.42	615.096	4371.02	762.321	3827.29	947.596	3342.12	1099.19	2934.33
209.456	7107.34	340.101	6019.14	475.101	4922.64	615.101	4370.66	762.326	3825.5	947.601	3342.12	1099.2	2934.85
209.461	7104.26	340.106	6019.14	475.106	4924.42	615.106	4369.76	762.331	3825.5	947.606	3340.55	1099.2	2933.45
209.466	7110	340.111	6014.71	475.111	4925.6	615.111	4368.96	762.336	3827.29	947.611	3340.96	1099.21	2933.27
209.471	7110.87	340.116	6014.71	475.116	4925.02	615.116	4370.39	762.341	3827.05	947.616	3341.92	1099.21	2934.51
209.476	7107.34	340.121	6019.14	475.121	4922.64	615.121	4370.39	762.346	3825.73	947.621	3342.53	1099.22	2934.67
209.481	7103.82	340.126	6018.77	475.126	4922.64	615.126	4368.59	762.351	3825.73	947.626	3340.55	1099.22	2933.45
209.486	7110.43	340.131	6013.98	475.131	4924.12	615.131	4368.06	762.356	3827.05	947.631	3341.16	1099.23	2933.63
209.491	7110.43	340.136	6014.34	475.136	4924.72	615.136	4370.39	762.361	3827.05	947.636	3342.53	1099.23	2934.33
209.496	7103.39	340.141	6018.4	475.141	4922.64	615.141	4370.12	762.366	3825.5	947.641	3342.12	1099.24	2935.03
209.501	7104.69	340.146	6018.4	475.146	4922.94	615.146	4369.76	762.371	3825.26	947.646	3340.76	1099.24	2933.63
209.506	7110.43	340.151	6014.71	475.151	4926.51	615.151	4369.22	762.376	3827.29	947.651	3340.76	1099.25	2933.09
209.511	7110	340.156	6014.71	475.156	4924.42	615.156	4370.39	762.381	3827.29	947.656	3342.12	1099.25	2934.51
209.516	7104.69	340.161	6019.14	475.161	4920.85	615.161	4370.39	762.386	3825.03	947.661	3342.12	1099.26	2935.21
209.521	7103.82	340.166	6019.14	475.166	4922.34	615.166	4368.96	762.391	3825.73	947.666	3341.85	1099.26	2933.63
209.526	7111.3	340.171	6014.71	475.171	4924.12	615.171	4368.06	762.396	3827.52	947.671	3341.16	1099.27	2933.63
209.531	7110.43	340.176	6014.71	475.176	4923.24	615.176	4370.66	762.401	3827.29	947.676	3341.92	1099.27	2934.33
209.536	7103.82	340.181	6019.51	475.181	4921.16	615.181	4370.12	762.406	3824.6	947.681	3342.12	1099.28	2935.03
209.541	7104.69	340.186	6018.77	475.186	4923.54	615.186	4368.06	762.411	3824.37	947.686	3341.37	1099.28	2933.09
209.546	7110.43	340.191	6014.71	475.191	4923.82	615.191	4367.79	762.416	3826.63	947.691	3340.96	1099.29	2933.45
209.551	7110.43	340.196	6015.08	475.196	4922.64	615.196	4370.39	762.421	3826.16	947.696	3342.33	1099.29	2934.51
209.556	7104.69	340.201	6018.77	475.201	4921.16	615.201	4370.12	762.426	3824.37	947.701	3342.33	1099.3	2934.85
209.561	7104.26	340.206	6019.14	475.206	4922.64	615.206	4368.06	762.431	3824.6	947.706	3340.76	1099.3	2933.45
209.566	7110.87	340.211	6013.98	475.211	4924.12	615.211	4368.32	762.436	3825.69	947.711	3340.96	1099.31	2933.45
209.571	7110.43	340.216	6014.71	475.216	4922.94	615.216	4369.86	762.441	3827.52	947.716	3342.33	1099.31	2934.51
209.576	7103.82	340.221	6019.14	475.221	4921.46	615.221	4370.12	762.446	3824.37	947.721	3341.92	1099.32	2934.51
209.581	7104.26	340.226	6019.87	475.226	4922.94	615.226	4368.32	762.451	3824.6	947.726	3340.96	1099.32	2933.45
209.586	7110.87	340.231	6015.08	475.231	4924.42	615.231	4367.79	762.456	3826.39	947.731	3340.76	1099.33	2933.63
209.591	7111.3	340.236	6014.34	475.236	4922.03	615.236	4370.39	762.461	3826.39	947.736	3342.33	1099.33	2934.51
209.596	7104.26	340.241	6018.77	475.241	4921.46	615.241	4370.12	762.466	3824.6	947.741	3342.33	1099.34	2934.51
209.601	7103.82	340.246	6019.51	475.246	4922.64	615.246	4368.32	762.471	3824.6	947.746	3340.55	1099.34	2933.45
209.606	7110.43	340.251	6015.08	475.251	4924.12	615.251	4368.06	762.476	3826.16	947.751	3340.96	1099.35	2933.09
209.611	7110.87	340.256	6014.71	475.256	4923.24	615.256	4370.39	762.481	3826.63	947.756	3342.12	1099.35	2934.51
209.616	7103.82	340.261	6019.14	475.261	4921.46	615.261	4370.39	762.486	3824.13	947.761	3342.33	1099.36	2934.33
209.621	7104.26	340.266	6019.14	475.266	4922.94	615.266	4366.62	762.491	3824.84	947.766	3340.76	1099.36	2933.63
209.626	7110.87	340.271	6014.71	475.271	4924.12	615.271	4366.89	762.496	3826.16	947.771	3340.96	1099.37	2932.93
209.631	7110.43	340.276	6014.71	475.276	4922.94	615.276	4369.22	762.501	3826.39	947.776	3341.92	1099.37	2933.8
209.636	7104.26	340.281	6016.56	475.281	4921.46	615.281	4369.76	762.506	3824.6	947.781	3342.33	1099.38	2934.33
209.641	7104.26	340.286	6019.14	475.286	4922.64	615.286	4366.36	762.511	3824.6	947.786	3340.96	1099.38	2933.45
209.646	7109.57	340.291	6014.34	475.291	4924.42	615.291	4366.62	762.516	3826.63	947.791	3340.76	1099.39	2932.93
209.651	7110	340.296	6014.34	475.296	4923.24	615.296	4369.22	762.521	3825.92	947.796	3342.53	1099.39	2933.8
209.656	7103.82	340.301	6019.14	475.301	4919.98	615.301	4369.22	762.526	3824.37	947.801	3342.53	1099.4	2934.15
209.661	7104.69	340.306	6019.14	475.306	4921.16	615.306	4366.89	762.531	3824.84	947.806	3341.16	1099.4	2933.29
209.666	7109.57	340.311	6014.71	475.311	4924.42	615.311	4366.89	762.536	3826.16	947.811	3340.96	1099.41	2933.11
209.671	7110.43	340.316	6015.08	475.316	4922.94	615.316	4369.49	762.541	3826.63	947.816	3342.53	1099.41	2933.8
209.676	7104.26	340.321	6019.51	475.321	4919.98	615.321	4368.96	762.546	3824.37	947.821	3342.33	1099.42	2934.33
209.681	7104.26	340.326	6019.14	475.326	4921.16	615.326	4366.89	762.551	3824.6	947.826	3340.96	1099.42	2932.57
209.686	7109.57	340.331	6014.71	475.331	4922.64	615.331	4366.89	762.556	3826.39	947.831	3340.76	1099.43	2932.75
209.691	7110	340.336	6013.98	475.336	4921.46	615.336	4369.22	762.561	3826.16	947.836	3342.33	1099.43	2933.8
209.696	7104.26	340.341	6019.51	475.341	4919.68	615.341	4368.96	762.566	3824.37	947.841	3342.33	1099.44	2933.98
209.701	7104.26	340.346	6019.14	475.346	4921.46	615.346	4367.16	762.571	3823.24	947.846	3340.96	1099.44	2932.75
209.706	7109.57	340.351	6015.08	475.351	4922.64	615.351	4366.89	762.576	3825.5	947.851	3340.76	1099.45	2932.75
209.711	7110.43	340.356	6012.13	475.356	4921.46	615.356	4369.22	762.581	3825.5	947.856	3342.33	1099.45	2934.16
209.716	7104.26	340.361	6019.51	475.361	4919.98	615.361	4368.69	762.586	3823.71	947.861	3342.12	1099.46	2933.98
209.721	7104.26	340.366	6019.14	475.366	4921.16	615.366	4366.62	762.591	3823.24	947.866	3340.76	1099.46	2932.57
209.726	7110	340.371	6014.71	475.371	4922.64	615.371	4366.89	762.596	3825.5	947.871	3340.96	1099.47	2932.93
209.731	7110.87	340.376	6012.87	475.376	4921.76	615.376	4369.49	762.601	3825.5	947.876	3342.53	1099.47	2933.8
209.736	7104.26	340.381	6016.92	475.381	4919.98	615.381	4369.22	762.606	3823.47	947.881	3342.33	1099.48	2933.98
209.741	7105.13	340.386	6019.14	475.386	4921.76	615.386	4366.62	762.611	3823.94	947.886	3340.55	1099.48	2932.93
209.746	7110	340.391	6014.71	475.391	4922.94	615.391	4366.89	762.616	3825.26	947.891	3340.55	1099.49	2932.75
209.751	7110.87	340.396	6012.13	475.396	4921.46	615.396	4368.06	762.621	3825.5	947.896	3342.12	1099.49	2933.8
209.756	7103.82	340.401	6017.29	475.401	4919.98	615.401	4369.49	762.626	3823.47	947.901	3342.12	1099.5	2934.16
209.761	7103.82	340.406	6018.77	475.406	4921.16	615.406	4366.36	762.631	3823.47	947.906	3340.96	1099.5	2932.93
209.766	7110.87	340.411	6015.08	475.411	4922.64	615.411	4366.89	762.636	3824.8	947.911	3340.76	1099.51	2932.22
209.771	7110.87	340.416	6012.5	475.416	4921.46	615.416	4368.06	762.641	3825.26	947.916	3342.33	1099.51	2933.27
209.776	7104.26	340.421	6016.56	475.421	4918.2	615.421	4368.32	762.646	3823.47	947.921	3341.92	1099.52	2933.8
209.781	7103.82	340.426	6019.14	475.426	4920.85	615.426	4366.89	762.651	3823.47	947.926	3340.96	1099.52	2932.4
209.786	7110.43	340.431	6014.34	475.431	4922.94	615.431	4365.99	762.656	3825.73	947.931	3340.76	1099.53	2932.4
209.791	7110.43	340.436	6013.24	475.436	4921.46	615.436	4367.79	762.661	3825.03	947.936	3342.12	1099.53	2933.27
209.796	7104.26	340.441	6016.92	475.441	4918.2	615.441	4368.32	762.666	3823.71	947.941	3342.33	1099.54	2933.8
209.801	7103.39	340.446	6018.77	475.446	4920.28	615.446	4365.99	762.671	3823.94	947.946	3341.16	1099.54	2932.22
209.806	7111.3	340.451	6014.34	475.451	4923.24	615.451	4365.72	762.676	3825.26	947.951	3340.96	1099.55	2932.04
209.811	7110	340.456	6012.5	475.456	4921.16	615.456	4367.79	762.681	3825.5	947.956	3341.92	1099.55	2933.27
209.816	7104.69	340.461	6018.77	475.461	4918.5	615.461	4367.79	762.686	3823.71	947.961	3342.73	1099.56	2933.98
209.821	7104.26	340.466	6018.77	475.466	4919.98	615.466	4365.99	762.691	3823.47	947.966	3341.44	1099.56	2932.4
209.826	7110.43	340.471	6014.71	475.471	4921.46	615.471	4365.72	762.696	3825.5	947.971	3341.16	1099.57	2932.4
209.831	7110	340.476	6012.5	475.476	4919.37	615.476	4368.32	762.701	3825.26	947.976	3342.33	1099.57	2933.45
209.836	7104.69	340.481	6016.56	475.481	4919.1	615.481	4368.06	762.706	3823.47	947.981	3342.8	1099.58	2933.63
209.841	7104.26	340.486	6019.14	475.486	4919.68	615.486	4365.99	762.711	3822.58	947.986	3341.44	1099.58	2932.4
209.846	7110	340.491	6014.34	475.491	4920.85	615.491	4365.72	762.716	3824.6	947.991	3340.96	1099.59	2932.4
209.851	7110.43	340.496	6013.24	475.496	4919.68	615.496	4367.52	762.721	3825.73	947.996	3342.33	1099.59	2933.45
209.856	7104.26	340.501	6016.56	475.501	4918.5	615.501	4367.79	762.726	3823.47	948.001	3343.01	1099.6	2933.45
209.861	7104.26	340.506	6018.77	475.506	4919.68	615.506	4365.46	762.731	3822.81	948.006	3341.64	1099.6	2932.4
209.866	7110.43	340.511	6012.13	475.511	4921.76	615.511	4365.72	762.736	3824.84	948.011	3341.44	1099.61	2932.4
209.871	7110.43	340.516	6012.13	475.516	4919.98	615.516	4368.32	762.741	3824.37	948.016	3343.01	1099.61	2933.27
209.876	7103.82	340.521	6016.92	475.521	4918.5	615.521	4367.79	762.746	3822.81	948.021	3343.01	1099.62	2933.63
209.881	7104.26	340.526	6016.92	475.526	4919.68	615.526	4365.72	762.751	3822.35	948.026	3341.64	1099.62	2932.4
209.886	7110.43	340.531	6014.34	475.531	4921.16	615.531	4365.72	762.756	3824.37	948.031	3341.23	1099.63	2932.4
209.891	7109.57	340.536	6012.5	475.536	4919.98	615.536	4368.06	762.761	3824.6	948.036	3343.01	1099.63	2933.45
209.896	7103.82	340.541	6017.29	475.541	4918.5	615.541	4368.06	762.766	3822.81	948.041	3343.21	1099.64	2933.27
209.901	7103.39	340.546	6017.29	475.546	4917.89	615.546	4365.72	762.771	3822.81	948.046	3341.44	1099.64	2932.58
209.906	7110	340.551	6011.76	475.551	4921.16	615.551	4365.46	762.776	3824.6	948.051	3341.64	1099.65	2931.7
209.911	7110	340.556	6012.13	475.556	4919.98	615.556	4368.06	762.781	3824.6	948.056	3342.8	1099.65	2932.93
209.916	7103.39	340.561	6016.92	475.561	4916.72	615.561	4367.79	762.786	3822.58	948.061	3343.01	1099.66	2933.11
209.921	7103.82	340.566	6016.19	475.566	4918.8	615.566	4366.26	762.791	3822.81	948.066	3341.85	1099.66	2931.88
209.926	7110.87	340.571	6012.5	475.571	4920.85	615.571	4365.19	762.796	3824.13	948.071	3341.85	1099.67	2931.88
209.931	7110.43	340.576	6012.87	475.576	4919.68	615.576	4366.89	762.801	3824.37	948.076	3342.8	1099.67	2933.11
209.936	7103.39	340.581	6017.29	475.581	4917.02	615.581	4366.62	762.806	3823.05	948.081	3343.21	1099.68	2933.11
209.941	7105.13	340.586	6019.14	475.586	4918.2	615.586	4365.72	762.811	3821.92	948.086	3341.64	1099.68	2931.7
209.946	7110.43	340.591	6015.08	475.591	4919.68	615.591	4365.99	762.816	3823.71	948.091	3341.44	1099.69	2931.35
209.951	7110.43	340.596	6012.13	475.596	4917.89	615.596	4367.79	762.821	3824.37	948.096	3343.01	1099.69	2932.22
209.956	7104.26	340.601	6017.29	475.601	4916.72	615.601	4366.62	762.826	3823.05	948.101	3342.8	1099.7	2932.93
209.961	7104.69	340.606	6016.92	475.606	4918.8	615.606	4365.99	762.831	3822.81	948.106	3341.44	1099.7	2931.7
209.966	7110.43	340.611	6013.24	475.611	4919.68	615.611	4365.46	762.836	3823.24	948.111	3341.64	1099.71	2931.35
209.971	7109.57	340.616	6012.87	475.616	4918.8	615.616	4366.62	762.841	3824.6	948.116	3343.01	1099.71	2932.4
209.976	7103.82	340.621	6016.56	475.621	4916.72	615.621	4366.89	762.846	3822.81	948.121	3343.01	1099.72	2932.22
209.981	7103.82	340.626	6018.77	475.626	4918.2	615.626	4364.56	762.851	3822.81	948.126	3341.64	1099.72	2931.17
209.986	7110.43	340.631	6012.13	475.631	4919.68	615.631	4364.29	762.856	3823.47	948.131	3341.85	1099.73	2931.17
209.991	7110	340.636	6011.76	475.636	4917.89	615.636	4367.16	762.861	3823.47	948.136	3342.8	1099.73	2932.4
209.996	7104.26	340.641	6016.19	475.641	4916.72	615.641	4366.89	762.866	3822.35	948.141	3343.01	1099.74	2932.22
210.001	7104.69	340.646	6016.56	475.646	4918.5	615.646	4364.56	762.871	3821.92	948.146	3341.85	1099.74	2931.53
210.006	7111.3	340.651	6012.5	475.651	4919.98	615.651	4364.29	762.876	3823.47	948.151	3341.44	1099.75	2931.35
210.011	7111.3	340.656	6012.87	475.656	4918.5	615.656	4366.09	762.881	3823.71	948.156	3343.01	1099.75	2932.4
210.016	7104.69	340.661	6017.29	475.661	4917.32	615.661	4367.42	762.886	3822.81	948.161	3342.8	1099.76	2933.29
210.021	7104.26	340.666	6016.56	475.666	4918.5	615.666	4364.56	762.891	3821.69	948.166	3341.23	1099.76	2931.53
210.026	7110.43	340.671	6012.5	475.671	4920.28	615.671	4364.02	762.896	3823.47	948.171	3341.64	1099.77	2931.35
210.031	7110	340.676	6011.76	475.676	4918.5	615.676	4366.89	762.901	3823.47	948.176	3342.33	1099.77	2932.58
210.036	7104.26	340.681	6016.56	475.681	4915.54	615.681	4366.89	762.906	3821.69	948.181	3342.33	1099.78	2932.4
210.041	7103.82	340.686	6018.77	475.686	4916.72	615.686	4364.83	762.911	3822.15	948.186	3341.64	1099.78	2931.35
210.046	7110.43	340.691	6014.71	475.691	4919.68	615.691	4364.56	762.916	3823.71	948.191	3341.85	1099.79	2931.17
210.051	7110.43	340.696	6012.13	475.696	4918.8	615.696	4365.72	762.921	3823.71	948.196	3342.33	1099.79	2932.4
210.056	7105.13	340.701	6016.92	475.701	4915.54	615.701	4365.99	762.926	3823.05	948.201	3342.12	1099.8	2932.22
210.061	7104.26	340.706	6016.56	475.706	4916.42	615.706	4364.56	762.931	3821.45	948.206	3340.48	1099.8	2931.17
210.066	7110.43	340.711	6011.76	475.711	4920.28	615.711	4364.29	762.936	3823.71	948.211	3340.96	1099.81	2930.65
210.071	7110.43	340.716	6012.5	475.716	4918.2	615.716	4365.19	762.941	3823.94	948.216	3341.92	1099.81	2932.58
210.076	7104.69	340.721	6016.56	475.721	4915.24	615.721	4365.72	762.946	3821.69	948.221	3341.85	1099.82	2932.4
210.081	7104.69	340.726	6016.92	475.726	4917.32	615.726	4364.56	762.951	3821.92	948.226	3341.16	1099.82	2931.35
210.086	7110.87	340.731	6012.5	475.731	4919.98	615.731	4363.39	762.956	3823.94	948.231	3340.96	1099.83	2931.18
210.091	7109.13	340.736	6012.5	475.736	4916.72	615.736	4365.46	762.961	3823.71	948.236	3341.23	1099.83	2932.22
210.096	7104.69	340.741	6016.56	475.741	4915.24	615.741	4365.46	762.966	3821.69	948.241	3341.64	1099.84	2932.4
210.101	7104.26	340.746	6016.92	475.746	4916.72	615.746	4363.66	762.971	3821.69	948.246	3340.76	1099.84	2931.53
210.106	7110.43	340.751	6012.13	475.751	4917.89	615.751	4363.13	762.976	3823.47	948.251	3340.96	1099.85	2930.82
210.111	7110.87	340.756	6012.87	475.756	4917.02	615.756	4365.46	762.981	3823.47	948.256	3342.33	1099.85	2931.7
210.116	7104.26	340.761	6016.92	475.761	4914.64	615.761	4365.99	762.986	3822.15	948.261	3342.73	1099.86	2932.58
210.121	7104.26	340.766	6016.19	475.766	4916.72	615.766	4363.13	762.991	3821.92	948.266	3340.76	1099.86	2931.35
210.126	7110.43	340.771	6012.87	475.771	4918.5	615.771	4363.39	762.996	3823.94	948.271	3341.16	1099.87	2930.65
210.131	7111.3	340.776	6012.87	475.776	4917.32	615.776	4365.99	763.001	3823.24	948.276	3342.33	1099.87	2931.88
210.136	7104.69	340.781	6016.92	475.781	4915.54	615.781	4365.46	763.006	3821.69	948.281	3342.12	1099.88	2931.88
210.141	7103.82	340.786	6016.56	475.786	4917.32	615.786	4363.39	763.011	3821.92	948.286	3340.76	1099.88	2930.82
210.146	7110	340.791	6012.13	475.791	4918.5	615.791	4362.86	763.016	3822.35	948.291	3340.76	1099.89	2930.47
210.151	7110.87	340.796	6012.87	475.796	4916.72	615.796	4365.46	763.021	3823.71	948.296	3342.33	1099.89	2931.7
210.156	7104.26	340.801	6016.19	475.801	4914.94	615.801	4365.99	763.026	3822.15	948.301	3342.12	1099.9	2932.04
210.161	7104.69	340.806	6016.56	475.806	4916.72	615.806	4363.39	763.031	3821.03	948.306	3340.96	1099.9	2930.65
210.166	7110.87	340.811	6011.76	475.811	4918.5	615.811	4363.39	763.036	3822.35	948.311	3340.76	1099.91	2931
210.171	7110.87	340.816	6012.13	475.816	4916.72	615.816	4365.72	763.041	3822.35	948.316	3342.12	1099.91	2931.88
210.176	7103.82	340.821	6016.92	475.821	4915.54	615.821	4365.72	763.046	3820.79	948.321	3342.33	1099.92	2932.22
210.181	7104.69	340.826	6016.92	475.826	4917.02	615.826	4363.39	763.051	3821.03	948.326	3341.23	1099.92	2930.65
210.186	7110.43	340.831	6011.76	475.831	4919.1	615.831	4363.66	763.056	3822.81	948.331	3341.23	1099.93	2930.65
210.191	7109.57	340.836	6012.13	475.836	4916.72	615.836	4365.19	763.061	3822.81	948.336	3343.01	1099.93	2931.7
210.196	7104.69	340.841	6016.92	475.841	4915.24	615.841	4365.19	763.066	3821.03	948.341	3343.21	1099.94	2932.22
210.201	7103.82	340.846	6017.29	475.846	4914.94	615.846	4363.39	763.071	3821.03	948.346	3341.44	1099.94	2930.82
210.206	7110.43	340.851	6012.13	475.851	4918.8	615.851	4362.86	763.076	3822.81	948.351	3341.64	1099.95	2930.82
210.211	7113.09	340.856	6011.76	475.856	4916.72	615.856	4364.56	763.081	3822.35	948.356	3343.01	1099.95	2931.88
210.216	7104.26	340.861	6016.56	475.861	4914.66	615.861	4365.99	763.086	3821.26	948.361	3343.01	1099.96	2931.7
210.221	7104.26	340.866	6016.92	475.866	4915.84	615.866	4363.66	763.091	3820.79	948.366	3341.64	1099.96	2930.65
210.226	7110.43	340.871	6012.5	475.871	4918.2	615.871	4363.39	763.096	3823.05	948.371	3341.85	1099.97	2930.12
210.231	7110.43	340.876	6012.13	475.876	4916.72	615.876	4364.02	763.101	3823.05	948.376	3343.01	1099.97	2931.53
210.236	7103.82	340.881	6016.56	475.881	4914.06	615.881	4364.56	763.106	3820.79	948.381	3343.21	1099.98	2930.99
210.241	7103.82	340.886	6016.56	475.886	4915.54	615.886	4362.23	763.111	3821.03	948.386	3342.12	1099.98	2930.48
210.246	7111.3	340.891	6012.5	475.891	4918.2	615.891	4361.96	763.116	3821.92	948.391	3342.33	1099.99	2930.12
210.251	7110	340.896	6012.87	475.896	4917.02	615.896	4364.29	763.121	3822.58	948.396	3343.49	1099.99	2931.53
210.256	7104.69	340.901	6017.29	475.901	4913.76	615.901	4364.29	763.126	3821.03	948.401	3343.9	1100	2931.35
210.261	7105.13	340.906	6015.82	475.906	4915.24	615.906	4362.23	763.131	3819.67	948.406	3342.33	1100	2930.48
210.266	7110	340.911	6012.5	475.911	4916.72	615.911	4362.5	763.136	3821.69	948.411	3342.33	1100.01	2930.3
210.271	7110	340.916	6012.5	475.916	4915.24	615.916	4364.83	763.141	3822.81	948.416	3343.49	1100.01	2931.53
210.276	7103.39	340.921	6016.19	475.921	4914.06	615.921	4364.56	763.146	3821.03	948.421	3343.9	1100.02	2931.17
210.281	7104.26	340.926	6016.56	475.926	4915.54	615.926	4361.96	763.151	3819.9	948.426	3341.92	1100.02	2930.12
210.286	7110.43	340.931	6012.13	475.931	4916.42	615.931	4362.76	763.156	3821.92	948.431	3342.33	1100.03	2929.77
210.291	7111.3	340.936	6012.13	475.936	4915.84	615.936	4364.29	763.161	3822.81	948.436	3343.69	1100.03	2930.99
210.296	7104.69	340.941	6016.56	475.941	4914.06	615.941	4365.09	763.166	3821.03	948.441	3343.69	1100.04	2931.35
210.301	7104.26	340.946	6016.92	475.946	4915.54	615.946	4362.23	763.171	3820.14	948.446	3343.01	1100.04	2929.94
210.306	7110.87	340.951	6012.5	475.951	4917.02	615.951	4361.43	763.176	3821.45	948.451	3343.01	1100.05	2930.48
210.311	7110.87	340.956	6012.13	475.956	4915.54	615.956	4364.29	763.181	3821.69	948.456	3343.97	1100.05	2931.53
210.316	7104.26	340.961	6016.92	475.961	4912.59	615.961	4364.56	763.186	3821.26	948.461	3343.49	1100.06	2931.35
210.321	7105.13	340.966	6017.29	475.966	4913.76	615.966	4361.7	763.191	3820.14	948.466	3343.01	1100.06	2930.12
210.326	7110.43	340.971	6012.13	475.971	4916.72	615.971	4362.5	763.196	3821.92	948.471	3342.6	1100.07	2930.3
210.331	7111.3	340.976	6012.13	475.976	4915.54	615.976	4364.56	763.201	3822.39	948.476	3344.17	1100.07	2931.17
210.336	7104.26	340.981	6016.19	475.981	4912.29	615.981	4364.02	763.206	3819.9	948.481	3344.17	1100.08	2931.53
210.341	7104.26	340.986	6017.29	475.986	4914.06	615.986	4362.23	763.211	3820.14	948.486	3343.01	1100.08	2930.3
210.346	7110.43	340.991	6012.87	475.991	4917.02	615.991	4362.23	763.216	3822.39	948.491	3343.01	1100.09	2929.95
210.351	7110.87	340.996	6012.13	475.996	4915.54	615.996	4364.56	763.221	3821.45	948.496	3344.58	1100.09	2931.35
210.356	7104.26	341.001	6016.56	476.001	4912.59	616.001	4363.66	763.226	3820.14	948.501	3344.38	1100.1	2930.99
210.361	7103.39	341.006	6016.92	476.006	4914.06	616.006	4361.7	763.231	3820.14	948.506	3343.28	1100.1	2929.6
210.366	7111.3	341.011	6012.13	476.011	4917.02	616.011	4361.96	763.236	3821.69	948.511	3343.69	1100.11	2929.77
210.371	7110.43	341.016	6012.5	476.016	4914.06	616.016	4363.93	763.241	3821.69	948.516	3344.38	1100.11	2931.17
210.376	7105.13	341.021	6016.19	476.021	4912.59	616.021	4364.29	763.246	3820.37	948.521	3344.17	1100.12	2931.35
210.381	7103.39	341.026	6016.92	476.026	4914.06	616.026	4362.23	763.251	3819.9	948.526	3343.69	1100.12	2930.3
210.386	7110	341.031	6012.5	476.031	4917.32	616.031	4362.23	763.256	3820.79	948.531	3343.28	1100.13	2929.42
210.391	7110.43	341.036	6012.5	476.036	4914.06	616.036	4363.13	763.261	3821.45	948.536	3345.06	1100.13	2931.53
210.396	7104.69	341.041	6016.92	476.041	4912.59	616.041	4363.13	763.266	3819.9	948.541	3345.06	1100.14	2931.35
210.401	7103.82	341.046	6016.92	476.046	4914.06	616.046	4360.8	763.271	3820.14	948.546	3343.69	1100.14	2930.3
210.406	7111.3	341.051	6012.87	476.051	4914.94	616.051	4361.07	763.276	3821.03	948.551	3343.49	1100.15	2930.3
210.411	7113.96	341.056	6012.5	476.056	4914.06	616.056	4363.13	763.281	3821.92	948.556	3344.86	1100.15	2931.53
210.416	7104.26	341.061	6016.92	476.061	4912.89	616.061	4363.39	763.286	3820.14	948.561	3345.06	1100.16	2931.35
210.421	7104.69	341.066	6016.92	476.066	4914.06	616.066	4361.07	763.291	3819.01	948.566	3343.69	1100.16	2930.3
210.426	7110	341.071	6012.5	476.071	4915.54	616.071	4361.33	763.296	3820.79	948.571	3343.49	1100.17	2929.6
210.431	7110.43	341.076	6012.13	476.076	4913.76	616.076	4363.66	763.301	3821.92	948.576	3345.47	1100.17	2931.35
210.436	7104.26	341.081	6017.29	476.081	4912.59	616.081	4362.86	763.306	3820.37	948.581	3344.86	1100.18	2931.17
210.441	7103.82	341.086	6016.56	476.086	4913.76	616.086	4360.8	763.311	3819.24	948.586	3344.38	1100.18	2930.3
210.446	7110	341.091	6012.13	476.091	4915.24	616.091	4361.07	763.316	3821.03	948.591	3344.58	1100.19	2929.95
210.451	7110.87	341.096	6009.92	476.096	4914.06	616.096	4363.39	763.321	3820.79	948.596	3345.74	1100.19	2931.18
210.456	7104.26	341.101	6016.56	476.101	4910.81	616.101	4363.13	763.326	3820.14	948.601	3345.54	1100.2	2931.35
210.461	7103.39	341.106	6016.19	476.106	4914.36	616.106	4360.8	763.331	3819.24	948.606	3344.17	1100.2	2929.77
210.466	7110.43	341.111	6012.87	476.111	4915.84	616.111	4361.07	763.336	3820.79	948.611	3344.17	1100.21	2929.24
210.471	7110.43	341.116	6010.66	476.116	4914.06	616.116	4363.39	763.341	3821.03	948.616	3345.34	1100.21	2930.82
210.476	7104.26	341.121	6017.29	476.121	4911.11	616.121	4363.66	763.346	3820.37	948.621	3345.74	1100.22	2931.17
210.481	7104.69	341.126	6016.56	476.126	4912.59	616.126	4361.33	763.351	3819.24	948.626	3344.38	1100.22	2929.77
210.486	7110.87	341.131	6012.5	476.131	4914.94	616.131	4361.33	763.356	3820.56	948.631	3344.38	1100.23	2929.95
210.491	7110.43	341.136	6010.29	476.136	4913.76	616.136	4363.39	763.361	3820.79	948.636	3345.74	1100.23	2930.65
210.496	7103.82	341.141	6016.92	476.141	4911.11	616.141	4363.39	763.366	3819.01	948.641	3345.74	1100.24	2930.65
210.501	7104.26	341.146	6016.19	476.146	4914.06	616.146	4361.07	763.371	3819.24	948.646	3344.38	1100.24	2929.95
210.506	7109.57	341.151	6012.5	476.151	4916.14	616.151	4361.33	763.376	3821.03	948.651	3344.38	1100.25	2929.95
210.511	7113.96	341.156	6010.29	476.156	4913.76	616.156	4363.13	763.381	3820.56	948.656	3346.43	1100.25	2930.65
210.516	7106.91	341.161	6016.92	476.161	4910.81	616.161	4363.39	763.386	3818.78	948.661	3346.43	1100.26	2930.65
210.521	7104.26	341.166	6016.92	476.166	4912.29	616.166	4360.53	763.391	3819.01	948.666	3344.86	1100.26	2929.77
210.526	7110.87	341.171	6012.5	476.171	4914.94	616.171	4361.07	763.396	3820.79	948.671	3344.86	1100.27	2929.77
210.531	7113.96	341.176	6011.03	476.176	4912.29	616.176	4362.23	763.401	3820.79	948.676	3346.22	1100.27	2930.82
210.536	7106.91	341.181	6016.56	476.181	4910.81	616.181	4361.96	763.406	3818.78	948.681	3346.63	1100.28	2930.82
210.541	7104.69	341.186	6017.29	476.186	4912.89	616.186	4360.8	763.411	3819.01	948.686	3345.06	1100.28	2929.43
210.546	7110	341.191	6009.92	476.191	4913.76	616.191	4361.33	763.416	3820.14	948.691	3345.06	1100.29	2929.43
210.551	7110	341.196	6010.29	476.196	4912.59	616.196	4362.23	763.421	3820.56	948.696	3346.43	1100.29	2930.12
210.556	7104.69	341.201	6015.08	476.201	4911.11	616.201	4361.7	763.426	3819.24	948.701	3346.43	1100.3	2930.12
210.561	7104.69	341.206	6016.92	476.206	4911.99	616.206	4359.64	763.431	3819.24	948.706	3344.86	1100.3	2929.77
210.566	7110	341.211	6012.13	476.211	4913.76	616.211	4360.17	763.436	3820.37	948.711	3345.26	1100.31	2929.07
210.571	7110.43	341.216	6010.66	476.216	4912.89	616.216	4361.7	763.441	3820.79	948.716	3346.63	1100.31	2929.94
210.576	7104.69	341.221	6015.08	476.221	4911.11	616.221	4362.23	763.446	3819.24	948.721	3346.22	1100.32	2930.82
210.581	7103.82	341.226	6016.92	476.226	4912.59	616.226	4359.9	763.451	3819.48	948.726	3344.65	1100.32	2929.25
210.586	7110	341.231	6010.29	476.231	4914.66	616.231	4359.9	763.456	3820.37	948.731	3345.26	1100.33	2928.89
210.591	7114.4	341.236	6009.92	476.236	4912.59	616.236	4362.5	763.461	3820.79	948.736	3346.22	1100.33	2930.12
210.596	7104.26	341.241	6014.71	476.241	4911.11	616.241	4361.16	763.466	3819.01	948.741	3346.22	1100.34	2930.47
210.601	7104.26	341.246	6015.08	476.246	4912.29	616.246	4359.9	763.471	3818.12	948.746	3345.47	1100.34	2929.07
210.606	7110.43	341.251	6010.66	476.251	4913.76	616.251	4359.9	763.476	3820.37	948.751	3345.54	1100.35	2929.07
210.611	7112.66	341.256	6010.29	476.256	4912.89	616.256	4361.96	763.481	3820.79	948.756	3346.7	1100.35	2930.3
210.616	7104.69	341.261	6014.71	476.261	4911.41	616.261	4362.23	763.486	3819.24	948.761	3346.63	1100.36	2930.47
210.621	7104.69	341.266	6017.29	476.266	4912.89	616.266	4359.64	763.491	3818.35	948.766	3345.74	1100.36	2929.77
210.626	7110.43	341.271	6010.66	476.271	4914.06	616.271	4359.9	763.496	3820.37	948.771	3345.54	1100.37	2929.07
210.631	7113.53	341.276	6010.29	476.276	4912.29	616.276	4362.23	763.501	3819.67	948.776	3346.7	1100.37	2930.3
210.636	7106.48	341.281	6014.71	476.281	4911.11	616.281	4361.96	763.506	3819.24	948.781	3347.11	1100.38	2931
210.641	7104.26	341.286	6016.92	476.286	4912.29	616.286	4359.9	763.511	3818.35	948.786	3344.93	1100.38	2929.07
210.646	7110.43	341.291	6010.66	476.291	4913.46	616.291	4359.37	763.516	3820.14	948.791	3345.54	1100.39	2928.89
210.651	7113.53	341.296	6010.29	476.296	4911.41	616.296	4360.53	763.521	3820.14	948.796	3346.91	1100.39	2930.48
210.656	7106.48	341.301	6013.98	476.301	4909.04	616.301	4361.07	763.526	3819.24	948.801	3346.91	1100.4	2930.3
210.661	7105.13	341.306	6016.92	476.306	4912.59	616.306	4358.48	763.531	3818.35	948.806	3345.54	1100.4	2929.07
210.666	7110.87	341.311	6009.56	476.311	4914.36	616.311	4359.64	763.536	3819.67	948.811	3345.54	1100.41	2929.43
210.671	7113.09	341.316	6009.92	476.316	4912.59	616.316	4361.33	763.541	3819.9	948.816	3346.7	1100.41	2930.12
210.676	7107.34	341.321	6014.71	476.321	4909.34	616.321	4362.5	763.546	3818.35	948.821	3347.11	1100.42	2930.12
210.681	7104.69	341.326	6016.92	476.326	4912.59	616.326	4359.9	763.551	3818.12	948.826	3345.74	1100.42	2928.89
210.686	7113.96	341.331	6010.29	476.331	4914.06	616.331	4359.01	763.556	3820.14	948.831	3346.43	1100.43	2929.43
210.691	7113.09	341.336	6010.29	476.336	4912.59	616.336	4360.53	763.561	3819.9	948.836	3346.7	1100.43	2930.3
210.696	7107.78	341.341	6014.34	476.341	4909.94	616.341	4361.33	763.566	3818.35	948.841	3347.32	1100.44	2931
210.701	7107.34	341.346	6014.71	476.346	4912.29	616.346	4360.17	763.571	3818.35	948.846	3346.63	1100.44	2929.07
210.706	7110.43	341.351	6010.29	476.351	4914.36	616.351	4358.74	763.576	3820.37	948.851	3346.43	1100.45	2929.25
210.711	7113.53	341.356	6010.29	476.356	4911.41	616.356	4361.33	763.581	3820.14	948.856	3346.91	1100.45	2930.3
210.716	7107.34	341.361	6014.71	476.361	4909.64	616.361	4361.33	763.586	3818.12	948.861	3346.91	1100.46	2930.12
210.721	7106.48	341.366	6016.19	476.366	4911.11	616.366	4358.74	763.591	3818.35	948.866	3347.04	1100.46	2929.43
210.726	7113.96	341.371	6009.92	476.371	4912.29	616.371	4358.74	763.596	3819.43	948.871	3346.02	1100.47	2929.25
210.731	7112.66	341.376	6010.29	476.376	4911.11	616.376	4361.07	763.601	3820.37	948.876	3347.59	1100.47	2930.48
210.736	7106.91	341.381	6014.34	476.381	4909.64	616.381	4361.07	763.606	3818.35	948.881	3346.91	1100.48	2930.48
210.741	7107.78	341.386	6014.71	476.386	4910.81	616.386	4358.74	763.611	3818.35	948.886	3346.43	1100.48	2928.89
210.746	7113.53	341.391	6010.29	476.391	4912.59	616.391	4358.74	763.616	3820.14	948.891	3346.84	1100.49	2928.9
210.751	7113.96	341.396	6010.29	476.396	4911.11	616.396	4361.33	763.621	3820.14	948.896	3347.39	1100.49	2929.77
210.756	7107.34	341.401	6014.71	476.401	4909.94	616.401	4360.53	763.626	3818.35	948.901	3347.8	1100.5	2929.6
210.761	7106.91	341.406	6013.98	476.406	4911.41	616.406	4358.48	763.631	3818.12	948.906	3346.43	1100.5	2928.72
210.766	7113.53	341.411	6010.29	476.411	4912.89	616.411	4359.01	763.636	3819.24	948.911	3346.22	1100.51	2928.55
210.771	7113.96	341.416	6009.56	476.416	4911.11	616.416	4361.07	763.641	3820.14	948.916	3348	1100.51	2929.6
210.776	7107.34	341.421	6015.08	476.421	4909.64	616.421	4361.07	763.646	3818.35	948.921	3348.41	1100.52	2929.6
210.781	7106.91	341.426	6015.08	476.426	4911.41	616.426	4359.01	763.651	3818.12	948.926	3346.22	1100.52	2928.9
210.786	7113.53	341.431	6010.29	476.431	4912.59	616.431	4358.48	763.656	3819.24	948.931	3346.91	1100.53	2928.72
210.791	7113.09	341.436	6010.29	476.436	4911.11	616.436	4360.8	763.661	3820.14	948.936	3347.8	1100.53	2929.6
210.796	7107.34	341.441	6014.71	476.441	4909.64	616.441	4361.33	763.666	3818.35	948.941	3348	1100.54	2929.94
210.801	7106.91	341.446	6014.71	476.446	4911.41	616.446	4358.74	763.671	3818.12	948.946	3347.52	1100.54	2928.37
210.806	7113.09	341.451	6009.56	476.451	4912.89	616.451	4358.48	763.676	3819.24	948.951	3346.7	1100.55	2928.55
210.811	7113.53	341.456	6010.66	476.456	4910.51	616.456	4360.8	763.681	3820.14	948.956	3347.8	1100.55	2929.77
210.816	7110.87	341.461	6014.71	476.461	4908.16	616.461	4361.07	763.686	3818.82	948.961	3347.59	1100.56	2929.77
210.821	7106.91	341.466	6014.71	476.466	4911.71	616.466	4358.74	763.691	3817.23	948.966	3346.91	1100.56	2928.9
210.826	7113.53	341.471	6009.56	476.471	4912.89	616.471	4358.74	763.696	3819.01	948.971	3347.11	1100.57	2929.08
210.831	7115.75	341.476	6010.29	476.476	4910.51	616.476	4361.33	763.701	3820.37	948.976	3348.28	1100.57	2929.42
210.836	7110.43	341.481	6014.34	476.481	4908.16	616.481	4361.07	763.706	3818.59	948.981	3348.28	1100.58	2929.6
210.841	7106.91	341.486	6015.08	476.486	4911.41	616.486	4358.48	763.711	3817.46	948.986	3346.91	1100.58	2928.55
210.846	7116.19	341.491	6009.92	476.491	4912.29	616.491	4358.74	763.716	3819.48	948.991	3346.7	1100.59	2928.02
210.851	7116.19	341.496	6010.66	476.496	4911.11	616.496	4359.64	763.721	3819.9	948.996	3348.28	1100.59	2929.42
210.856	7110.87	341.501	6014.71	476.501	4908.16	616.501	4359.9	763.726	3818.35	949.001	3348.28	1100.6	2929.6
210.861	7110.87	341.506	6016.92	476.506	4911.11	616.506	4358.74	763.731	3817.46	949.006	3347.11	1100.6	2928.72
210.866	7116.62	341.511	6010.29	476.511	4912.29	616.511	4358.74	763.736	3819.48	949.011	3347.32	1100.61	2927.84
210.871	7116.62	341.516	6010.66	476.516	4910.81	616.516	4361.07	763.741	3819.24	949.016	3348.48	1100.61	2929.77
210.876	7110.87	341.521	6014.34	476.521	4907.86	616.521	4360.17	763.746	3818.12	949.021	3348.08	1100.62	2929.95
210.881	7110.43	341.526	6014.34	476.526	4911.11	616.526	4358.21	763.751	3817.46	949.026	3347.32	1100.62	2928.38
210.886	7116.19	341.531	6010.29	476.531	4912.29	616.531	4358.21	763.756	3819.24	949.031	3346.91	1100.63	2928.2
210.891	7116.19	341.536	6009.56	476.536	4909.64	616.536	4360.17	763.761	3819.24	949.036	3348.69	1100.63	2929.25
210.896	7110.87	341.541	6014.71	476.541	4908.46	616.541	4360.44	763.766	3818.35	949.041	3348.08	1100.64	2929.43
210.901	7110	341.546	6014.71	476.546	4909.34	616.546	4358.48	763.771	3817.46	949.046	3347.11	1100.64	2928.02
210.906	7117.06	341.551	6010.29	476.551	4910.81	616.551	4358.74	763.776	3819.01	949.051	3347.32	1100.65	2928.2
210.911	7116.19	341.556	6010.29	476.556	4910.24	616.556	4359.64	763.781	3819.01	949.056	3348.69	1100.65	2929.07
210.916	7110	341.561	6014.34	476.561	4906.39	616.561	4359.37	763.786	3818.12	949.061	3348.48	1100.66	2929.43
210.921	7113.53	341.566	6015.45	476.566	4908.46	616.566	4357.31	763.791	3817.23	949.066	3347.11	1100.66	2928.02
210.926	7116.62	341.571	6009.92	476.571	4909.94	616.571	4357.31	763.796	3819.01	949.071	3347.8	1100.67	2927.5
210.931	7120.16	341.576	6010.29	476.576	4906.99	616.576	4359.9	763.801	3819.24	949.076	3349.17	1100.67	2929.25
210.936	7113.09	341.581	6014.71	476.581	4904.92	616.581	4360.17	763.806	3818.59	949.081	3348.48	1100.68	2929.43
210.941	7113.53	341.586	6014.71	476.586	4906.99	616.586	4357.31	763.811	3817.23	949.086	3347.39	1100.68	2927.32
210.946	7119.72	341.591	6009.92	476.591	4908.16	616.591	4357.31	763.816	3819.01	949.091	3347.8	1100.69	2927.14
210.951	7119.72	341.596	6010.29	476.596	4904.92	616.596	4359.9	763.821	3819.24	949.096	3349.17	1100.69	2928.55
210.956	7113.96	341.601	6014.71	476.601	4903.45	616.601	4359.64	763.826	3817.46	949.101	3349.38	1100.7	2929.43
210.961	7113.09	341.606	6014.34	476.606	4905.52	616.606	4357.31	763.831	3817.23	949.106	3347.59	1100.7	2927.5
210.966	7119.72	341.611	6009.92	476.611	4906.39	616.611	4358.11	763.836	3818.35	949.111	3348.21	1100.71	2927.32
210.971	7119.72	341.616	6010.66	476.616	4905.22	616.616	4359.1	763.841	3819.24	949.116	3349.38	1100.71	2928.9
210.976	7113.53	341.621	6014.71	476.621	4903.45	616.621	4359.64	763.846	3817.69	949.121	3348.97	1100.72	2928.55
210.981	7113.53	341.626	6014.34	476.626	4905.22	616.626	4357.58	763.851	3816.34	949.126	3347.8	1100.72	2927.68
210.986	7120.16	341.631	6010.66	476.631	4906.99	616.631	4357.58	763.856	3818.12	949.131	3347.59	1100.73	2927.68
210.991	7119.72	341.636	6010.66	476.636	4903.45	616.636	4359.64	763.861	3819.24	949.136	3349.17	1100.73	2928.72
210.996	7113.53	341.641	6014.34	476.641	4902.28	616.641	4359.64	763.866	3817.69	949.141	3348.76	1100.74	2928.55
211.001	7113.53	341.646	6014.71	476.646	4903.45	616.646	4357.85	763.871	3816.8	949.146	3347.8	1100.74	2927.86
211.006	7120.16	341.651	6010.66	476.651	4904.92	616.651	4357.31	763.876	3818.35	949.151	3347.59	1100.75	2926.79
211.011	7119.29	341.656	6009.92	476.656	4904.05	616.656	4359.64	763.881	3819.24	949.156	3349.38	1100.75	2928.72
211.016	7116.19	341.661	6014.71	476.661	4902.28	616.661	4359.9	763.886	3817.46	949.161	3349.17	1100.76	2928.72
211.021	7113.09	341.666	6014.34	476.666	4903.75	616.666	4357.85	763.891	3816.34	949.166	3348.28	1100.76	2927.5
211.026	7119.72	341.671	6009.92	476.671	4905.22	616.671	4357.58	763.896	3818.12	949.171	3348.28	1100.77	2927.15
211.031	7119.72	341.676	6009.56	476.676	4903.75	616.676	4359.64	763.901	3819.01	949.176	3349.86	1100.77	2928.72
211.036	7116.62	341.681	6014.71	476.681	4902.28	616.681	4359.9	763.906	3816.99	949.181	3349.38	1100.78	2928.72
211.041	7117.06	341.686	6014.34	476.686	4903.15	616.686	4357.31	763.911	3816.57	949.186	3348.21	1100.78	2927.5
211.046	7119.29	341.691	6009.92	476.691	4904.92	616.691	4357.58	763.916	3818.35	949.191	3348.48	1100.79	2926.97
211.051	7119.72	341.696	6009.92	476.696	4903.15	616.696	4359.9	763.921	3818.54	949.196	3349.58	1100.79	2928.72
211.056	7116.19	341.701	6014.71	476.701	4902.58	616.701	4359.9	763.926	3817.23	949.201	3348.97	1100.8	2928.72
211.061	7117.06	341.706	6014.34	476.706	4904.05	616.706	4357.05	763.931	3817.23	949.206	3348.08	1100.8	2927.15
211.066	7120.16	341.711	6011.03	476.711	4905.22	616.711	4357.31	763.936	3818.35	949.211	3348.28	1100.81	2927.15
211.071	7123.26	341.716	6011.03	476.716	4903.45	616.716	4359.37	763.941	3819.01	949.216	3349.86	1100.81	2928.55
211.076	7117.06	341.721	6014.34	476.721	4900.81	616.721	4358.48	763.946	3817.46	949.221	3350.06	1100.82	2928.55
211.081	7115.75	341.726	6014.34	476.726	4902.58	616.726	4357.58	763.951	3817.46	949.226	3348.48	1100.82	2927.5
211.086	7119.29	341.731	6010.29	476.731	4905.22	616.731	4357.85	763.956	3818.12	949.231	3348.28	1100.83	2926.97
211.091	7122.82	341.736	6010.29	476.736	4902.28	616.736	4358.48	763.961	3818.78	949.236	3349.86	1100.83	2928.2
211.096	7115.75	341.741	6013.98	476.741	4901.11	616.741	4358.48	763.966	3817.69	949.241	3349.65	1100.84	2928.37
211.101	7117.06	341.746	6014.71	476.746	4901.98	616.746	4357.58	763.971	3816.34	949.246	3348.89	1100.84	2927.86
211.106	7119.72	341.751	6010.29	476.751	4904.05	616.751	4357.58	763.976	3818.12	949.251	3348.69	1100.85	2927.33
211.111	7123.69	341.756	6010.29	476.756	4901.98	616.756	4358.48	763.981	3819.24	949.256	3349.65	1100.85	2928.55
211.116	7117.06	341.761	6014.34	476.761	4900.21	616.761	4358.21	763.986	3817.46	949.261	3349.86	1100.86	2928.72
211.121	7116.62	341.766	6014.34	476.766	4902.28	616.766	4356.42	763.991	3817.23	949.266	3348.89	1100.86	2927.86
211.126	7120.16	341.771	6010.66	476.771	4903.75	616.771	4356.15	763.996	3818.12	949.271	3348.69	1100.87	2927.5
211.131	7122.82	341.776	6011.03	476.776	4902.28	616.776	4359.01	764.001	3819.01	949.276	3349.65	1100.87	2928.72
211.136	7117.06	341.781	6015.08	476.781	4900.51	616.781	4358.74	764.006	3817.46	949.281	3350.06	1100.88	2928.55
211.141	7116.62	341.786	6014.71	476.786	4902.28	616.786	4356.42	764.011	3816.34	949.286	3348.69	1100.88	2927.5
211.146	7122.82	341.791	6009.92	476.791	4903.45	616.791	4356.15	764.016	3817.88	949.291	3348.48	1100.89	2927.86
211.151	7122.82	341.796	6008.08	476.796	4901.98	616.796	4358.74	764.021	3819.24	949.296	3349.86	1100.89	2928.9
211.156	7117.49	341.801	6015.08	476.801	4899.64	616.801	4358.48	764.026	3817.23	949.301	3349.86	1100.9	2929.07
211.161	7116.19	341.806	6014.34	476.806	4901.11	616.806	4356.15	764.031	3816.34	949.306	3348.48	1100.9	2927.86
211.166	7122.82	341.811	6009.92	476.811	4903.75	616.811	4355.89	764.036	3818.59	949.311	3348.69	1100.91	2927.5
211.171	7123.26	341.816	6010.29	476.816	4900.21	616.816	4359.28	764.041	3819.24	949.316	3350.06	1100.91	2928.55
211.176	7115.32	341.821	6014.71	476.821	4899.64	616.821	4358.74	764.046	3817.69	949.321	3349.65	1100.92	2928.37
211.181	7115.75	341.826	6014.71	476.826	4900.51	616.826	4356.42	764.051	3816.8	949.326	3348.69	1100.92	2927.5
211.186	7123.26	341.831	6010.66	476.831	4901.98	616.831	4356.15	764.056	3818.35	949.331	3348.48	1100.93	2927.5
211.191	7121.95	341.836	6010.29	476.836	4901.11	616.836	4358.48	764.061	3819.48	949.336	3349.86	1100.93	2928.55
211.196	7116.19	341.841	6014.34	476.841	4899.04	616.841	4359.01	764.066	3817.46	949.341	3349.45	1100.94	2928.37
211.201	7116.62	341.846	6014.34	476.846	4900.51	616.846	4356.42	764.071	3817.69	949.346	3348.69	1100.94	2927.68
211.206	7122.82	341.851	6009.56	476.851	4901.98	616.851	4356.42	764.076	3818.12	949.351	3348.48	1100.95	2927.5
211.211	7122.82	341.856	6010.29	476.856	4900.51	616.856	4358.74	764.081	3819.01	949.356	3349.86	1100.95	2928.55
211.216	7116.19	341.861	6012.13	476.861	4899.34	616.861	4358.74	764.086	3817.93	949.361	3349.86	1100.96	2928.38
211.221	7117.06	341.866	6014.71	476.866	4900.51	616.866	4356.42	764.091	3816.57	949.366	3348.48	1100.96	2926.97
211.226	7122.82	341.871	6009.56	476.871	4902.28	616.871	4356.15	764.096	3818.12	949.371	3348.69	1100.97	2927.33
211.231	7122.82	341.876	6010.66	476.876	4901.11	616.876	4359.01	764.101	3819.01	949.376	3349.86	1100.97	2928.72
211.236	7116.19	341.881	6012.5	476.881	4898.74	616.881	4358.74	764.106	3817.46	949.381	3349.65	1100.98	2928.72
211.241	7116.19	341.886	6014.34	476.886	4900.51	616.886	4356.69	764.111	3816.57	949.386	3348.48	1100.98	2927.68
211.246	7122.39	341.891	6009.92	476.891	4902.58	616.891	4356.42	764.116	3818.35	949.391	3348.48	1100.99	2927.68
211.251	7123.26	341.896	6009.92	476.896	4900.81	616.896	4358.48	764.121	3819.24	949.396	3350.06	1100.99	2928.37
211.256	7115.75	341.901	6012.5	476.901	4898.47	616.901	4358.21	764.126	3817.69	949.401	3349.86	1101	2928.9
211.261	7116.19	341.906	6014.71	476.906	4901.11	616.906	4356.42	764.131	3816.1	949.406	3347.87	1101	2927.68
211.266	7123.26	341.911	6010.66	476.911	4901.68	616.911	4356.15	764.136	3818.35	949.411	3349.17	1101.01	2927.68
211.271	7122.82	341.916	6008.08	476.916	4898.44	616.916	4357.58	764.141	3819.01	949.416	3349.86	1101.01	2928.9
211.276	7116.62	341.921	6011.76	476.921	4897.87	616.921	4357.58	764.146	3817.23	949.421	3349.86	1101.02	2929.07
211.281	7117.06	341.926	6015.08	476.926	4900.81	616.926	4356.42	764.151	3816.57	949.426	3349.17	1101.02	2927.5
211.286	7121.95	341.931	6010.66	476.931	4902.28	616.931	4356.95	764.156	3818.59	949.431	3348.97	1101.03	2927.68
211.291	7122.39	341.936	6007.71	476.936	4898.74	616.936	4357.85	764.161	3819.01	949.436	3349.86	1101.03	2928.72
211.296	7116.19	341.941	6012.5	476.941	4897.57	616.941	4357.31	764.166	3817.23	949.441	3349.45	1101.04	2929.25
211.301	7117.06	341.946	6014.71	476.946	4899.04	616.946	4356.69	764.171	3816.34	949.446	3349.38	1101.04	2927.5
211.306	7122.82	341.951	6010.29	476.951	4901.11	616.951	4356.42	764.176	3818.35	949.451	3348.97	1101.05	2927.5
211.311	7122.39	341.956	6009.92	476.956	4899.64	616.956	4357.58	764.181	3819.24	949.456	3350.13	1101.05	2928.72
211.316	7116.19	341.961	6012.5	476.961	4897.87	616.961	4357.58	764.186	3817.23	949.461	3349.86	1101.06	2928.55
211.321	7117.49	341.966	6015.45	476.966	4899.34	616.966	4355.26	764.191	3816.8	949.466	3349.38	1101.06	2927.32
211.326	7122.82	341.971	6010.29	476.971	4900.51	616.971	4354.99	764.196	3818.12	949.471	3348.76	1101.07	2927.68
211.331	7121.95	341.976	6007.71	476.976	4899.34	616.976	4357.58	764.201	3819.48	949.476	3350.75	1101.07	2928.72
211.336	7117.06	341.981	6012.13	476.981	4898.17	616.981	4357.05	764.206	3817.46	949.481	3349.86	1101.08	2928.72
211.341	7116.62	341.986	6014.71	476.986	4898.74	616.986	4355.26	764.211	3816.57	949.486	3349.17	1101.08	2927.68
211.346	7123.26	341.991	6010.66	476.991	4900.81	616.991	4354.99	764.216	3818.35	949.491	3348.97	1101.09	2927.5
211.351	7122.82	341.996	6008.08	476.996	4899.34	616.996	4357.85	764.221	3818.35	949.496	3350.54	1101.09	2928.72
211.356	7116.62	342.001	6012.5	477.001	4897.57	617.001	4357.58	764.226	3817.69	949.501	3350.34	1101.1	2928.55
211.361	7116.19	342.006	6014.71	477.006	4899.64	617.006	4355.26	764.231	3816.8	949.506	3348.97	1101.1	2927.5
211.366	7122.82	342.011	6010.66	477.011	4900.51	617.011	4354.73	764.236	3818.35	949.511	3349.38	1101.11	2926.97
211.371	7122.39	342.016	6008.08	477.016	4897.27	617.016	4357.85	764.241	3818.12	949.516	3350.75	1101.11	2928.72
211.376	7117.06	342.021	6012.13	477.021	4896.11	617.021	4357.85	764.246	3817.46	949.521	3350.13	1101.12	2928.37
211.381	7117.06	342.026	6014.34	477.026	4899.34	617.026	4355.53	764.251	3816.57	949.526	3348.76	1101.12	2927.32
211.386	7122.82	342.031	6007.71	477.031	4900.81	617.031	4355.26	764.256	3818.12	949.531	3348.97	1101.13	2926.97
211.391	7123.26	342.036	6007.71	477.036	4897.87	617.036	4357.58	764.261	3818.35	949.536	3350.34	1101.13	2928.9
211.396	7117.06	342.041	6012.5	477.041	4896.11	617.041	4357.58	764.266	3817.46	949.541	3350.34	1101.14	2928.37
211.401	7116.62	342.046	6012.87	477.046	4899.64	617.046	4355.53	764.271	3816.34	949.546	3349.17	1101.14	2927.68
211.406	7122.39	342.051	6008.08	477.051	4900.51	617.051	4355.53	764.276	3816.99	949.551	3349.17	1101.15	2926.79
211.411	7121.95	342.056	6007.35	477.056	4897.87	617.056	4357.31	764.281	3818.59	949.556	3350.34	1101.15	2928.9
211.416	7117.49	342.061	6012.87	477.061	4896.41	617.061	4357.31	764.286	3817.46	949.561	3350.95	1101.16	2928.55
211.421	7117.06	342.066	6014.71	477.066	4897.27	617.066	4355.26	764.291	3816.34	949.566	3349.17	1101.16	2926.79
211.426	7122.82	342.071	6010.66	477.071	4899.04	617.071	4355.26	764.296	3817.69	949.571	3349.17	1101.17	2926.97
211.431	7122.82	342.076	6008.08	477.076	4897.57	617.076	4356.15	764.301	3818.12	949.576	3350.75	1101.17	2928.9
211.436	7116.62	342.081	6012.5	477.081	4896.41	617.081	4356.69	764.306	3816.57	949.581	3350.75	1101.18	2928.72
211.441	7116.62	342.086	6012.5	477.086	4897.57	617.086	4355.26	764.311	3816.8	949.586	3349.17	1101.18	2927.68
211.446	7122.82	342.091	6009.56	477.091	4899.64	617.091	4354.99	764.316	3817.46	949.591	3349.86	1101.19	2926.62
211.451	7122.82	342.096	6007.35	477.096	4898.17	617.096	4356.15	764.321	3818.35	949.596	3350.54	1101.19	2929.08
211.456	7117.06	342.101	6012.87	477.101	4896.41	617.101	4356.15	764.326	3816.57	949.601	3350.34	1101.2	2928.9
211.461	7116.62	342.106	6012.5	477.106	4898.17	617.106	4353.83	764.331	3816.34	949.606	3349.58	1101.2	2927.5
211.466	7122.82	342.111	6008.45	477.111	4899.34	617.111	4354.37	764.336	3817.46	949.611	3349.86	1101.21	2927.5
211.471	7123.26	342.116	6008.45	477.116	4897.87	617.116	4356.42	764.341	3818.12	949.616	3351.02	1101.21	2928.72
211.476	7116.19	342.121	6012.5	477.121	4894.94	617.121	4356.42	764.346	3817.04	949.621	3350.54	1101.22	2928.72
211.481	7116.62	342.126	6015.08	477.126	4898.17	617.126	4354.1	764.351	3815.68	949.626	3349.17	1101.22	2927.68
211.486	7123.26	342.131	6009.92	477.131	4898.74	617.131	4353.83	764.356	3817.46	949.631	3349.65	1101.23	2927.68
211.491	7123.26	342.136	6008.08	477.136	4898.17	617.136	4356.15	764.361	3818.35	949.636	3351.23	1101.23	2928.9
211.496	7116.62	342.141	6012.87	477.141	4894.64	617.141	4356.42	764.366	3816.57	949.641	3350.34	1101.24	2928.72
211.501	7116.62	342.146	6015.08	477.146	4897.87	617.146	4353.57	764.371	3817.04	949.646	3350.06	1101.24	2927.68
211.506	7119.29	342.151	6009.56	477.151	4899.34	617.151	4354.1	764.376	3817.69	949.651	3349.86	1101.25	2927.15
211.511	7122.82	342.156	6008.08	477.156	4897.57	617.156	4356.42	764.381	3818.12	949.656	3351.02	1101.25	2928.72
211.516	7117.06	342.161	6011.76	477.161	4894.94	617.161	4356.42	764.386	3816.8	949.661	3350.13	1101.26	2928.37
211.521	7115.75	342.166	6015.08	477.166	4897.87	617.166	4354.1	764.391	3815.68	949.666	3349.86	1101.26	2927.68
211.526	7123.26	342.171	6009.92	477.171	4899.34	617.171	4353.57	764.396	3817.23	949.671	3349.65	1101.27	2927.68
211.531	7122.39	342.176	6007.35	477.176	4896.11	617.176	4355.89	764.401	3818.59	949.676	3351.23	1101.27	2928.72
211.536	7117.06	342.181	6012.5	477.181	4894.64	617.181	4355.89	764.406	3816.8	949.681	3351.43	1101.28	2928.72
211.541	7116.19	342.186	6014.71	477.186	4897.87	617.186	4353.83	764.411	3815.45	949.686	3349.86	1101.28	2927.5
211.546	7119.29	342.191	6007.71	477.191	4899.64	617.191	4353.83	764.416	3817.46	949.691	3349.86	1101.29	2926.97
211.551	7119.72	342.196	6008.82	477.196	4896.41	617.196	4356.42	764.421	3817.88	949.696	3351.23	1101.29	2928.72
211.556	7117.06	342.201	6011.76	477.201	4894.94	617.201	4356.42	764.426	3816.8	949.701	3350.34	1101.3	2928.72
211.561	7116.19	342.206	6012.5	477.206	4897.57	617.206	4354.1	764.431	3815.68	949.706	3349.86	1101.3	2928.03
211.566	7120.16	342.211	6007.35	477.211	4898.74	617.211	4354.1	764.436	3817.46	949.711	3349.65	1101.31	2926.79
211.571	7122.82	342.216	6008.08	477.216	4896.41	617.216	4356.95	764.441	3818.35	949.716	3351.23	1101.31	2928.2
211.576	7116.62	342.221	6012.87	477.221	4895.24	617.221	4356.42	764.446	3816.34	949.721	3351.02	1101.32	2928.2
211.581	7116.62	342.226	6012.87	477.226	4897.87	617.226	4354.63	764.451	3815.45	949.726	3349.86	1101.32	2926.97
211.586	7119.72	342.231	6008.45	477.231	4897.87	617.231	4354.37	764.456	3817.46	949.731	3349.86	1101.33	2926.79
211.591	7122.82	342.236	6007.35	477.236	4896.11	617.236	4356.69	764.461	3818.59	949.736	3351.23	1101.33	2928.02
211.596	7116.19	342.241	6012.87	477.241	4895.24	617.241	4356.42	764.466	3816.34	949.741	3350.95	1101.34	2928.72
211.601	7113.53	342.246	6012.13	477.246	4896.41	617.246	4354.1	764.471	3815.45	949.746	3349.65	1101.34	2927.15
211.606	7119.29	342.251	6007.71	477.251	4897.87	617.251	4353.83	764.476	3816.8	949.751	3349.65	1101.35	2926.97
211.611	7119.29	342.256	6007.71	477.256	4896.41	617.256	4356.42	764.481	3817.88	949.756	3350.82	1101.35	2927.66
211.616	7117.06	342.261	6012.13	477.261	4895.24	617.261	4356.42	764.486	3816.34	949.761	3351.43	1101.36	2927.84
211.621	7113.53	342.266	6012.5	477.266	4896.41	617.266	4353.83	764.491	3815.68	949.766	3349.24	1101.36	2927.15
211.626	7120.16	342.271	6007.71	477.271	4898.17	617.271	4354.9	764.496	3816.8	949.771	3349.86	1101.37	2927.15
211.631	7119.29	342.276	6008.08	477.276	4895.81	617.276	4355.26	764.501	3817.23	949.776	3351.02	1101.37	2928.2
211.636	7116.19	342.281	6012.13	477.281	4894.94	617.281	4356.42	764.506	3816.34	949.781	3351.43	1101.38	2928.2
211.641	7113.96	342.286	6011.76	477.286	4896.41	617.286	4353.83	764.511	3815.45	949.786	3349.65	1101.38	2926.79
211.646	7119.72	342.291	6008.82	477.291	4897.87	617.291	4354.37	764.516	3817.23	949.791	3349.65	1101.39	2927.15
211.651	7122.82	342.296	6007.71	477.296	4895.81	617.296	4356.42	764.521	3816.99	949.796	3351.02	1101.39	2928.2
211.656	7117.06	342.301	6012.13	477.301	4894.64	617.301	4356.42	764.526	3816.57	949.801	3351.43	1101.4	2928.38
211.661	7116.19	342.306	6012.5	477.306	4896.71	617.306	4353.83	764.531	3815.68	949.806	3349.86	1101.4	2927.33
211.666	7119.72	342.311	6010.29	477.311	4898.17	617.311	4354.37	764.536	3816.34	949.811	3349.86	1101.41	2926.97
211.671	7119.72	342.316	6008.45	477.316	4896.41	617.316	4356.95	764.541	3817.69	949.816	3351.02	1101.41	2928.2
211.676	7116.62	342.321	6012.5	477.321	4895.24	617.321	4355.89	764.546	3816.57	949.821	3351.23	1101.42	2928.2
211.681	7117.06	342.326	6011.76	477.326	4896.41	617.326	4353.83	764.551	3815.45	949.826	3350.27	1101.42	2926.97
211.686	7119.72	342.331	6009.92	477.331	4897.57	617.331	4354.1	764.556	3816.34	949.831	3350.75	1101.43	2927.15
211.691	7120.59	342.336	6008.45	477.336	4896.41	617.336	4355.89	764.561	3817.46	949.836	3352.12	1101.43	2928.38
211.696	7116.62	342.341	6012.87	477.341	4893.48	617.341	4356.15	764.566	3816.8	949.841	3351.43	1101.44	2928.2
211.701	7116.62	342.346	6012.5	477.346	4896.11	617.346	4354.1	764.571	3814.32	949.846	3349.86	1101.44	2927.15
211.706	7119.72	342.351	6008.08	477.351	4897.57	617.351	4354.1	764.576	3816.34	949.851	3350.54	1101.45	2926.97
211.711	7121.52	342.356	6007.35	477.356	4896.41	617.356	4356.42	764.581	3816.99	949.856	3351.92	1101.45	2928.02
211.716	7116.62	342.361	6012.87	477.361	4892.88	617.361	4356.15	764.586	3815.45	949.861	3351.43	1101.46	2928.02
211.721	7117.06	342.366	6012.5	477.366	4896.11	617.366	4354.37	764.591	3814.56	949.866	3349.86	1101.46	2927.15
211.726	7118.85	342.371	6008.08	477.371	4897.57	617.371	4353.57	764.596	3816.8	949.871	3350.54	1101.47	2926.63
211.731	7123.26	342.376	6008.08	477.376	4894.94	617.376	4356.15	764.601	3817.69	949.876	3352.12	1101.47	2928.02
211.736	7117.06	342.381	6011.76	477.381	4893.48	617.381	4355.89	764.606	3816.57	949.881	3351.92	1101.48	2928.02
211.741	7116.19	342.386	6012.5	477.386	4895.54	617.386	4353.57	764.611	3815.68	949.886	3350.34	1101.48	2926.63
211.746	7119.29	342.391	6010.29	477.391	4897.87	617.391	4353.57	764.616	3816.8	949.891	3350.13	1101.49	2926.63
211.751	7123.26	342.396	6008.08	477.396	4894.94	617.396	4355.26	764.621	3817.23	949.896	3351.92	1101.49	2928.56
211.756	7117.06	342.401	6012.5	477.401	4893.18	617.401	4356.42	764.626	3816.8	949.901	3351.92	1101.5	2928.38
211.761	7116.62	342.406	6012.13	477.406	4894.64	617.406	4353.83	764.631	3814.56	949.906	3350.75	1101.5	2927.33
211.766	7119.72	342.411	6007.71	477.411	4896.71	617.411	4353.21	764.636	3816.8	949.911	3350.34	1101.51	2926.81
211.771	7118.85	342.416	6008.08	477.416	4894.64	617.416	4355.26	764.641	3817.23	949.916	3351.71	1101.51	2927.84
211.776	7116.19	342.421	6012.5	477.421	4893.18	617.421	4354.99	764.646	3815.45	949.921	3351.23	1101.52	2927.84
211.781	7117.06	342.426	6012.13	477.426	4895.24	617.426	4352.94	764.651	3814.79	949.926	3350.75	1101.52	2926.81
211.786	7120.16	342.431	6008.08	477.431	4896.71	617.431	4352.68	764.656	3816.1	949.931	3351.23	1101.53	2926.63
211.791	7123.69	342.436	6008.45	477.436	4894.64	617.436	4355.26	764.661	3816.34	949.936	3351.92	1101.53	2928.2
211.796	7116.19	342.441	6012.87	477.441	4893.48	617.441	4354.99	764.666	3815.45	949.941	3352.12	1101.54	2928.56
211.801	7116.62	342.446	6012.13	477.446	4894.64	617.446	4353.83	764.671	3814.79	949.946	3350.54	1101.54	2926.63
211.806	7122.82	342.451	6008.08	477.451	4896.41	617.451	4352.94	764.676	3816.34	949.951	3351.02	1101.55	2926.45
211.811	7122.82	342.456	6008.45	477.456	4895.24	617.456	4355.26	764.681	3817.46	949.956	3351.71	1101.55	2928.02
211.816	7116.62	342.461	6012.87	477.461	4893.18	617.461	4355.26	764.686	3815.68	949.961	3351.02	1101.56	2927.84
211.821	7117.06	342.466	6011.76	477.466	4894.64	617.466	4352.94	764.691	3814.32	949.966	3350.34	1101.56	2926.27
211.826	7120.16	342.471	6008.08	477.471	4896.11	617.471	4352.68	764.696	3816.57	949.971	3350.34	1101.57	2926.63
211.831	7123.26	342.476	6008.08	477.476	4895.24	617.476	4355.53	764.701	3817.93	949.976	3351.71	1101.57	2927.84
211.836	7117.06	342.481	6012.5	477.481	4892.01	617.481	4355.26	764.706	3815.68	949.981	3351.71	1101.58	2928.2
211.841	7116.19	342.486	6012.5	477.486	4894.64	617.486	4353.21	764.711	3814.32	949.986	3350.34	1101.58	2926.99
211.846	7119.29	342.491	6008.82	477.491	4896.11	617.491	4352.94	764.716	3816.57	949.991	3350.75	1101.59	2926.27
211.851	7123.26	342.496	6008.08	477.496	4894.94	617.496	4354.73	764.721	3817.46	949.996	3351.71	1101.59	2927.5
211.856	7117.06	342.501	6012.87	477.501	4893.48	617.501	4355.53	764.726	3815.91	950.001	3351.92	1101.6	2928.2
211.861	7113.53	342.506	6012.13	477.506	4894.64	617.506	4353.21	764.731	3814.79	950.006	3350.54	1101.6	2926.81
211.866	7119.29	342.511	6008.08	477.511	4896.41	617.511	4352.68	764.736	3816.57	950.011	3351.43	1101.61	2926.45
211.871	7123.26	342.516	6008.45	477.516	4894.94	617.516	4354.99	764.741	3816.99	950.016	3351.71	1101.61	2927.86
211.876	7116.62	342.521	6012.87	477.521	4892.01	617.521	4354.46	764.746	3815.68	950.021	3351.71	1101.62	2927.68
211.881	7116.62	342.526	6012.87	477.526	4894.94	617.526	4352.68	764.751	3814.79	950.026	3350.34	1101.62	2926.27
211.886	7119.72	342.531	6008.08	477.531	4896.41	617.531	4353.47	764.756	3815.68	950.031	3351.23	1101.63	2926.45
211.891	7122.39	342.536	6008.08	477.536	4895.24	617.536	4355.26	764.761	3817.23	950.036	3352.12	1101.63	2927.5
211.896	7116.19	342.541	6012.5	477.541	4893.78	617.541	4355.26	764.766	3815.21	950.041	3352.33	1101.64	2927.68
211.901	7115.75	342.546	6012.13	477.546	4895.24	617.546	4352.94	764.771	3814.79	950.046	3350.95	1101.64	2926.45
211.906	7119.72	342.551	6007.71	477.551	4895.81	617.551	4352.94	764.776	3815.21	950.051	3351.23	1101.65	2925.93
211.911	7123.26	342.556	6008.08	477.556	4893.48	617.556	4355.53	764.781	3817.23	950.056	3352.6	1101.65	2927.68
211.916	7116.62	342.561	6012.87	477.561	4892.88	617.561	4355.26	764.786	3815.68	950.061	3351.92	1101.66	2927.5
211.921	7116.62	342.566	6012.5	477.566	4894.94	617.566	4352.68	764.791	3814.56	950.066	3350.75	1101.66	2926.45
211.926	7119.29	342.571	6008.08	477.571	4896.11	617.571	4353.21	764.796	3815.91	950.071	3351.02	1101.67	2926.45
211.931	7122.82	342.576	6008.45	477.576	4894.08	617.576	4355.26	764.801	3816.57	950.076	3352.6	1101.67	2927.68
211.936	7116.62	342.581	6012.5	477.581	4892.31	617.581	4355.26	764.806	3815.91	950.081	3351.71	1101.68	2927.68
211.941	7117.06	342.586	6012.13	477.586	4894.94	617.586	4353.21	764.811	3814.56	950.086	3351.23	1101.68	2926.45
211.946	7119.72	342.591	6008.08	477.591	4896.41	617.591	4352.68	764.816	3815.68	950.091	3351.02	1101.69	2926.81
211.951	7121.95	342.596	6007.71	477.596	4894.94	617.596	4355.26	764.821	3816.57	950.096	3352.81	1101.69	2927.5
211.956	7116.62	342.601	6012.13	477.601	4892.01	617.601	4354.1	764.826	3815.68	950.101	3351.92	1101.7	2927.68
211.961	7116.19	342.606	6011.76	477.606	4894.94	617.606	4353.21	764.831	3814.56	950.106	3351.23	1101.7	2926.45
211.966	7119.29	342.611	6008.08	477.611	4896.11	617.611	4352.94	764.836	3815.45	950.111	3351.23	1101.71	2926.81
211.971	7122.39	342.616	6008.08	477.616	4895.24	617.616	4354.99	764.841	3816.57	950.116	3352.4	1101.71	2927.86
211.976	7116.19	342.621	6012.13	477.621	4893.48	617.621	4353.83	764.846	3815.68	950.121	3351.71	1101.72	2927.68
211.981	7116.62	342.626	6012.13	477.626	4894.64	617.626	4352.41	764.851	3814.79	950.126	3351.02	1101.72	2926.99
211.986	7119.72	342.631	6008.08	477.631	4896.41	617.631	4352.94	764.856	3815.68	950.131	3351.02	1101.73	2925.93
211.991	7122.39	342.636	6008.45	477.636	4893.48	617.636	4353.83	764.861	3816.1	950.136	3352.6	1101.73	2927.5
211.996	7116.62	342.641	6012.13	477.641	4892.01	617.641	4354.1	764.866	3815.68	950.141	3352.6	1101.74	2927.68
212.001	7116.62	342.646	6012.5	477.646	4893.18	617.646	4352.94	764.871	3814.79	950.146	3351.02	1101.74	2925.93
212.006	7120.16	342.651	6008.08	477.651	4896.41	617.651	4351.52	764.876	3815.45	950.151	3351.92	1101.75	2925.93
212.011	7123.26	342.656	6008.08	477.656	4893.78	617.656	4355.53	764.881	3816.8	950.156	3352.6	1101.75	2927.5
212.016	7116.62	342.661	6012.13	477.661	4892.01	617.661	4353.83	764.886	3815.45	950.161	3352.6	1101.76	2927.68
212.021	7117.49	342.666	6012.13	477.666	4894.34	617.666	4352.94	764.891	3813.9	950.166	3351.23	1101.76	2925.75
212.026	7119.72	342.671	6008.08	477.671	4896.11	617.671	4351.78	764.896	3815.91	950.171	3352.12	1101.77	2926.28
212.031	7123.26	342.676	6008.45	477.676	4893.18	617.676	4354.1	764.901	3816.57	950.176	3352.4	1101.77	2927.68
212.036	7116.62	342.681	6012.87	477.681	4892.31	617.681	4354.1	764.906	3814.79	950.181	3352.4	1101.78	2927.5
212.041	7116.62	342.686	6012.87	477.686	4894.94	617.686	4353.21	764.911	3814.13	950.186	3350.82	1101.78	2926.1
212.046	7119.29	342.691	6008.08	477.691	4895.81	617.691	4351.78	764.916	3815.91	950.191	3351.92	1101.79	2926.28
212.051	7122.39	342.696	6008.08	477.696	4893.78	617.696	4354.1	764.921	3816.57	950.196	3352.19	1101.79	2926.97
212.056	7115.75	342.701	6012.5	477.701	4892.01	617.701	4354.1	764.926	3814.79	950.201	3352.4	1101.8	2927.86
212.061	7116.19	342.706	6012.87	477.706	4894.94	617.706	4352.05	764.931	3813.67	950.206	3350.61	1101.8	2926.28
212.066	7123.26	342.711	6008.08	477.711	4896.41	617.711	4352.05	764.936	3815.45	950.211	3352.12	1101.81	2926.28
212.071	7122.82	342.716	6007.35	477.716	4893.18	617.716	4354.37	764.941	3816.8	950.216	3352.6	1101.81	2927.15
212.076	7117.06	342.721	6009.92	477.721	4892.31	617.721	4353.83	764.946	3814.32	950.221	3352.4	1101.82	2927.68
212.081	7116.62	342.726	6012.13	477.726	4894.94	617.726	4352.05	764.951	3814.13	950.226	3351.23	1101.82	2926.1
212.086	7121.95	342.731	6008.08	477.731	4896.71	617.731	4351.78	764.956	3815.91	950.231	3351.92	1101.83	2925.93
212.091	7121.95	342.736	6007.71	477.736	4893.48	617.736	4354.1	764.961	3816.57	950.236	3353.5	1101.83	2927.5
212.096	7116.62	342.741	6010.29	477.741	4891.71	617.741	4353.83	764.966	3814.79	950.241	3352.6	1101.84	2927.86
212.101	7116.62	342.746	6013.24	477.746	4894.64	617.746	4351.25	764.971	3813.9	950.246	3351.92	1101.84	2926.1
212.106	7122.39	342.751	6007.71	477.751	4896.41	617.751	4351.78	764.976	3815.68	950.251	3352.12	1101.85	2926.1
212.111	7122.82	342.756	6007.35	477.756	4893.48	617.756	4353.57	764.981	3816.8	950.256	3353.29	1101.85	2927.33
212.116	7117.06	342.761	6012.5	477.761	4891.71	617.761	4353.83	764.986	3814.79	950.261	3352.4	1101.86	2927.68
212.121	7116.62	342.766	6012.13	477.766	4892.58	617.766	4352.05	764.991	3814.13	950.266	3351.02	1101.86	2926.1
212.126	7119.29	342.771	6008.08	477.771	4896.41	617.771	4351.78	764.996	3814.56	950.271	3351.92	1101.87	2925.75
212.131	7122.82	342.776	6008.08	477.776	4893.78	617.776	4354.37	765.001	3816.57	950.276	3352.4	1101.87	2927.15
212.136	7116.62	342.781	6009.92	477.781	4892.01	617.781	4353.83	765.006	3814.79	950.281	3352.4	1101.88	2927.86
212.141	7117.06	342.786	6012.87	477.786	4893.48	617.786	4351.52	765.011	3813.9	950.286	3351.23	1101.88	2926.1
212.146	7119.72	342.791	6008.08	477.791	4894.64	617.791	4351.78	765.016	3814.79	950.291	3351.71	1101.89	2926.1
212.151	7122.82	342.796	6007.71	477.796	4893.48	617.796	4354.1	765.021	3815.45	950.296	3353.09	1101.89	2926.79
212.156	7117.06	342.801	6009.56	477.801	4892.01	617.801	4354.1	765.026	3815.26	950.301	3352.6	1101.9	2927.33
212.161	7116.19	342.806	6012.5	477.806	4893.48	617.806	4351.52	765.031	3814.13	950.306	3352.12	1101.9	2926.1
212.166	7119.72	342.811	6007.71	477.811	4894.94	617.811	4351.25	765.036	3814.79	950.311	3351.71	1101.91	2926.1
212.171	7123.26	342.816	6008.08	477.816	4893.48	617.816	4354.1	765.041	3816.57	950.316	3352.4	1101.91	2927.15
212.176	7117.06	342.821	6009.92	477.821	4892.31	617.821	4354.9	765.046	3814.79	950.321	3352.4	1101.92	2927.15
212.181	7117.06	342.826	6012.87	477.826	4893.48	617.826	4351.52	765.051	3813.67	950.326	3351.23	1101.92	2926.1
212.186	7119.72	342.831	6008.45	477.831	4894.94	617.831	4351.52	765.056	3814.79	950.331	3352.12	1101.93	2925.94
212.191	7122.39	342.836	6008.08	477.836	4892.88	617.836	4353.57	765.061	3815.68	950.336	3352.6	1101.93	2927.15
212.196	7116.19	342.841	6010.29	477.841	4892.01	617.841	4354.1	765.066	3814.56	950.341	3352.19	1101.94	2927.33
212.201	7116.19	342.846	6012.5	477.846	4893.48	617.846	4352.05	765.071	3813.01	950.346	3351.23	1101.94	2925.93
212.206	7120.16	342.851	6007.71	477.851	4894.64	617.851	4351.25	765.076	3814.56	950.351	3351.51	1101.95	2925.58
212.211	7122.82	342.856	6007.71	477.856	4893.78	617.856	4353.83	765.081	3815.91	950.356	3353.09	1101.95	2926.97
212.216	7116.19	342.861	6009.92	477.861	4890.55	617.861	4354.37	765.086	3814.56	950.361	3352.6	1101.96	2926.97
212.221	7116.62	342.866	6012.5	477.866	4892.88	617.866	4351.25	765.091	3812.78	950.366	3351.92	1101.96	2926.28
212.226	7120.16	342.871	6007.71	477.871	4895.24	617.871	4351.78	765.096	3814.79	950.371	3351.51	1101.97	2925.58
212.231	7122.39	342.876	6008.08	477.876	4892.01	617.876	4354.63	765.101	3815.45	950.376	3353.29	1101.97	2927.15
212.236	7116.62	342.881	6010.29	477.881	4892.31	617.881	4354.1	765.106	3814.13	950.381	3352.81	1101.98	2927.15
212.241	7116.19	342.886	6012.5	477.886	4892.88	617.886	4351.78	765.111	3813.01	950.386	3351.71	1101.98	2925.4
212.246	7120.16	342.891	6007.71	477.891	4894.34	617.891	4351.78	765.116	3814.56	950.391	3351.92	1101.99	2925.58
212.251	7123.26	342.896	6005.88	477.896	4891.71	617.896	4354.1	765.121	3815.68	950.396	3352.88	1101.99	2926.97
212.256	7116.19	342.901	6010.66	477.901	4890.55	617.901	4354.1	765.126	3813.67	950.401	3352.6	1102	2926.97
212.261	7116.62	342.906	6013.24	477.906	4893.18	617.906	4351.78	765.131	3813.01	950.406	3351.92	1102	2925.76
212.266	7119.29	342.911	6008.08	477.911	4894.34	617.911	4351.78	765.136	3813.9	950.411	3352.33	1102.01	2925.58
212.271	7122.82	342.916	6005.51	477.916	4892.01	617.916	4354.1	765.141	3815.68	950.416	3353.29	1102.01	2926.45
212.276	7116.19	342.921	6010.66	477.921	4890.55	617.921	4354.1	765.146	3814.13	950.421	3352.6	1102.02	2926.97
212.281	7116.19	342.926	6012.5	477.926	4892.88	617.926	4351.52	765.151	3812.54	950.426	3351.92	1102.02	2925.4
212.286	7119.72	342.931	6008.08	477.931	4894.94	617.931	4351.52	765.156	3813.67	950.431	3351.71	1102.03	2925.76
212.291	7123.26	342.936	6008.08	477.936	4892.31	617.936	4354.37	765.161	3814.56	950.436	3353.09	1102.03	2926.99
212.296	7116.62	342.941	6011.03	477.941	4890.55	617.941	4354.1	765.166	3813.67	950.441	3352.6	1102.04	2927.15
212.301	7116.62	342.946	6012.87	477.946	4892.01	617.946	4351.78	765.171	3813.01	950.446	3351.02	1102.04	2925.58
212.306	7119.72	342.951	6007.71	477.951	4893.48	617.951	4351.78	765.176	3813.67	950.451	3352.12	1102.05	2925.58
212.311	7122.82	342.956	6005.88	477.956	4892.01	617.956	4353.21	765.181	3815.91	950.456	3353.09	1102.05	2927.51
212.316	7115.75	342.961	6009.92	477.961	4890.25	617.961	4354.1	765.186	3813.9	950.461	3352.19	1102.06	2927.15
212.321	7116.62	342.966	6012.5	477.966	4891.41	617.966	4352.05	765.191	3813.01	950.466	3352.12	1102.06	2925.76
212.326	7119.72	342.971	6007.71	477.971	4893.48	617.971	4351.78	765.196	3813.67	950.471	3351.71	1102.07	2925.4
212.331	7122.82	342.976	6008.08	477.976	4891.71	617.976	4354.1	765.201	3814.79	950.476	3353.5	1102.07	2926.97
212.336	7116.62	342.981	6009.92	477.981	4890.85	617.981	4354.37	765.206	3813.9	950.481	3353.01	1102.08	2926.81
212.341	7116.19	342.986	6011.76	477.986	4892.31	617.986	4351.52	765.211	3813.01	950.486	3351.92	1102.08	2925.58
212.346	7119.72	342.991	6008.45	477.991	4893.48	617.991	4352.05	765.216	3813.43	950.491	3351.92	1102.09	2925.4
212.351	7122.82	342.996	6006.61	477.996	4891.71	617.996	4354.1	765.221	3814.56	950.496	3352.88	1102.09	2926.81
212.356	7116.62	343.001	6009.92	478.001	4890.25	618.001	4353.57	765.226	3813.67	950.501	3352.4	1102.1	2926.97
212.361	7116.19	343.006	6012.5	478.006	4892.31	618.006	4351.78	765.231	3813.24	950.506	3352.12	1102.1	2925.76
212.366	7119.29	343.011	6008.08	478.011	4893.48	618.011	4351.25	765.236	3813.67	950.511	3351.71	1102.11	2925.58
212.371	7122.82	343.016	6008.08	478.016	4891.41	618.016	4353.21	765.241	3814.79	950.516	3353.09	1102.11	2926.45
212.376	7116.19	343.021	6010.29	478.021	4890.55	618.021	4352.94	765.246	3813.43	950.521	3352.6	1102.12	2926.45
212.381	7116.62	343.026	6009.92	478.026	4891.71	618.026	4352.05	765.251	3812.78	950.526	3351.71	1102.12	2925.58
212.386	7119.29	343.031	6007.71	478.031	4893.48	618.031	4351.78	765.256	3813.67	950.531	3352.6	1102.13	2925.76
212.391	7122.82	343.036	6005.88	478.036	4892.01	618.036	4352.94	765.261	3814.79	950.536	3352.88	1102.13	2926.45
212.396	7116.19	343.041	6009.92	478.041	4890.85	618.041	4352.94	765.266	3813.67	950.541	3352.4	1102.14	2926.63
212.401	7115.75	343.046	6010.29	478.046	4891.71	618.046	4352.05	765.271	3813.24	950.546	3351.92	1102.14	2925.4
212.406	7119.72	343.051	6008.08	478.051	4893.48	618.051	4351.52	765.276	3813.9	950.551	3352.4	1102.15	2925.76
212.411	7119.29	343.056	6005.88	478.056	4892.31	618.056	4352.41	765.281	3814.79	950.556	3352.88	1102.15	2926.63
212.416	7116.19	343.061	6010.29	478.061	4890.25	618.061	4353.21	765.286	3813.67	950.561	3352.6	1102.16	2926.99
212.421	7113.09	343.066	6012.87	478.066	4892.01	618.066	4350.63	765.291	3813.01	950.566	3351.71	1102.16	2925.76
212.426	7119.29	343.071	6008.08	478.071	4893.48	618.071	4350.36	765.296	3813.9	950.571	3352.6	1102.17	2924.7
212.431	7122.39	343.076	6005.88	478.076	4890.55	618.076	4352.68	765.301	3814.32	950.576	3353.7	1102.17	2926.27
212.436	7117.06	343.081	6009.92	478.081	4889.95	618.081	4352.94	765.306	3813.2	950.581	3352.6	1102.18	2926.81
212.441	7113.53	343.086	6012.5	478.086	4892.31	618.086	4350.63	765.311	3812.31	950.586	3351.71	1102.18	2925.58
212.446	7119.72	343.091	6007.71	478.091	4893.78	618.091	4350.63	765.316	3813.9	950.591	3352.6	1102.19	2925.58
212.451	7119.72	343.096	6005.88	478.096	4892.61	618.096	4352.94	765.321	3815.02	950.596	3353.29	1102.19	2926.45
212.456	7116.19	343.101	6009.56	478.101	4889.09	618.101	4352.94	765.326	3813.67	950.601	3352.6	1102.2	2926.63
212.461	7116.62	343.106	6012.13	478.106	4891.71	618.106	4350.63	765.331	3812.35	950.606	3351.71	1102.2	2925.22
212.466	7119.72	343.111	6008.08	478.111	4893.78	618.111	4350.63	765.336	3814.13	950.611	3352.19	1102.21	2925.76
212.471	7119.72	343.116	6007.71	478.116	4890.55	618.116	4353.21	765.341	3814.56	950.616	3353.09	1102.21	2926.63
212.476	7117.49	343.121	6009.56	478.121	4889.09	618.121	4352.41	765.346	3812.78	950.621	3352.4	1102.22	2926.45
212.481	7117.06	343.126	6012.87	478.126	4892.31	618.126	4350.36	765.351	3811.89	950.626	3351.92	1102.22	2925.58
212.486	7118.85	343.131	6007.35	478.131	4893.48	618.131	4350.63	765.356	3813.9	950.631	3352.6	1102.23	2925.24
212.491	7122.82	343.136	6007.35	478.136	4890.25	618.136	4352.94	765.361	3814.79	950.636	3353.29	1102.23	2926.63
212.496	7116.19	343.141	6010.29	478.141	4888.79	618.141	4352.41	765.366	3813.48	950.641	3352.6	1102.24	2926.63
212.501	7116.19	343.146	6012.13	478.146	4892.31	618.146	4350.89	765.371	3812.12	950.646	3351.71	1102.24	2925.58
212.506	7119.72	343.151	6007.71	478.151	4894.08	618.151	4350.36	765.376	3813.24	950.651	3352.6	1102.25	2925.58
212.511	7122.82	343.156	6007.71	478.156	4890.25	618.156	4352.68	765.381	3814.56	950.656	3353.09	1102.25	2926.45
212.516	7116.62	343.161	6010.29	478.161	4888.79	618.161	4352.68	765.386	3813.01	950.661	3352.6	1102.26	2926.27
212.521	7116.62	343.166	6011.76	478.166	4892.01	618.166	4350.09	765.391	3812.12	950.666	3351.71	1102.26	2925.58
212.526	7119.29	343.171	6008.08	478.171	4893.48	618.171	4350.63	765.396	3813.24	950.671	3352.4	1102.27	2925.58
212.531	7122.82	343.176	6005.51	478.176	4889.95	618.176	4353.21	765.401	3814.56	950.676	3352.88	1102.27	2926.63
212.536	7117.49	343.181	6009.92	478.181	4888.79	618.181	4352.94	765.406	3813.24	950.681	3352.4	1102.28	2926.45
212.541	7116.19	343.186	6012.87	478.186	4892.31	618.186	4350.36	765.411	3811.89	950.686	3351.92	1102.28	2925.4
212.546	7120.16	343.191	6008.08	478.191	4893.18	618.191	4350.63	765.416	3813.01	950.691	3352.4	1102.29	2925.76
212.551	7123.26	343.196	6008.82	478.196	4890.55	618.196	4353.47	765.421	3813.9	950.696	3353.5	1102.29	2926.63
212.556	7116.62	343.201	6009.92	478.201	4888.79	618.201	4353.21	765.426	3813.24	950.701	3352.4	1102.3	2926.63
212.561	7113.09	343.206	6012.5	478.206	4892.01	618.206	4350.63	765.431	3811.89	950.706	3352.12	1102.3	2925.94
212.566	7120.16	343.211	6008.45	478.211	4892.31	618.211	4350.89	765.436	3812.78	950.711	3352.81	1102.31	2925.58
212.571	7122.82	343.216	6005.51	478.216	4890.55	618.216	4353.21	765.441	3814.13	950.716	3353.29	1102.31	2926.81
212.576	7116.19	343.221	6010.29	478.221	4889.39	618.221	4353.47	765.446	3812.54	950.721	3352.4	1102.32	2926.81
212.581	7116.19	343.226	6012.13	478.226	4890.55	618.226	4350.63	765.451	3811.89	950.726	3351.92	1102.32	2925.76
212.586	7120.16	343.231	6008.08	478.231	4892.31	618.231	4350.36	765.456	3813.24	950.731	3352.6	1102.33	2925.06
212.591	7123.26	343.236	6005.88	478.236	4890.55	618.236	4353.47	765.461	3814.13	950.736	3353.5	1102.33	2926.63
212.596	7115.75	343.241	6010.66	478.241	4889.09	618.241	4352.68	765.466	3813.01	950.741	3353.09	1102.34	2926.63
212.601	7116.62	343.246	6010.29	478.246	4890.55	618.246	4350.63	765.471	3811.66	950.746	3352.4	1102.34	2925.06
212.606	7119.29	343.251	6008.82	478.251	4892.31	618.251	4350.63	765.476	3813.01	950.751	3352.6	1102.35	2925.06
212.611	7123.26	343.256	6005.88	478.256	4890.25	618.256	4352.94	765.481	3813.43	950.756	3353.57	1102.35	2926.1
212.616	7117.06	343.261	6010.29	478.261	4888.79	618.261	4352.94	765.486	3813.01	950.761	3353.09	1102.36	2926.45
212.621	7116.62	343.266	6009.56	478.266	4890.55	618.266	4350.36	765.491	3812.12	950.766	3352.6	1102.36	2925.06
212.626	7120.16	343.271	6007.71	478.271	4891.71	618.271	4350.63	765.496	3813.01	950.771	3353.09	1102.37	2924.88
212.631	7122.82	343.276	6006.24	478.276	4889.39	618.276	4352.94	765.501	3814.13	950.776	3353.57	1102.37	2926.45
212.636	7117.06	343.281	6009.92	478.281	4887.33	618.281	4353.21	765.506	3812.78	950.781	3352.19	1102.38	2926.63
212.641	7113.53	343.286	6012.13	478.286	4890.55	618.286	4350.63	765.511	3811.89	950.786	3351.92	1102.38	2925.06
212.646	7119.72	343.291	6008.08	478.291	4892.01	618.291	4350.63	765.516	3813.01	950.791	3352.19	1102.39	2924.88
212.651	7123.26	343.296	6006.24	478.296	4888.79	618.296	4352.41	765.521	3813.67	950.796	3353.29	1102.39	2925.93
212.656	7116.62	343.301	6010.66	478.301	4887.93	618.301	4352.94	765.526	3813.01	950.801	3352.81	1102.4	2926.46
212.661	7117.06	343.306	6009.56	478.306	4890.55	618.306	4350.63	765.531	3811.89	950.806	3351.71	1102.4	2925.24
212.666	7119.72	343.311	6007.71	478.311	4891.71	618.311	4350.63	765.536	3812.78	950.811	3352.6	1102.41	2924.88
212.671	7123.26	343.316	6005.88	478.316	4888.79	618.316	4351.52	765.541	3813.2	950.816	3353.5	1102.41	2926.1
212.676	7117.06	343.321	6009.56	478.321	4887.33	618.321	4353.21	765.546	3813.01	950.821	3352.19	1102.42	2926.63
212.681	7116.62	343.326	6010.66	478.326	4890.25	618.326	4350.36	765.551	3811.89	950.826	3351.71	1102.42	2925.06
212.686	7119.72	343.331	6008.45	478.331	4892.01	618.331	4349.47	765.556	3811.89	950.831	3352.6	1102.43	2925.06
212.691	7121.95	343.336	6006.24	478.336	4889.09	618.336	4351.52	765.561	3813.9	950.836	3352.88	1102.43	2926.46
212.696	7116.62	343.341	6009.56	478.341	4887.63	618.341	4352.05	765.566	3813.01	950.841	3353.29	1102.44	2926.28
212.701	7116.19	343.346	6012.13	478.346	4890.85	618.346	4350.36	765.571	3811.23	950.846	3351.71	1102.44	2925.06
212.706	7119.72	343.351	6008.45	478.351	4892.01	618.351	4348.94	765.576	3811.89	950.851	3352.81	1102.45	2924.36
212.711	7122.39	343.356	6006.24	478.356	4888.79	618.356	4352.05	765.581	3812.78	950.856	3354.18	1102.45	2925.75
212.716	7116.62	343.361	6010.29	478.361	4888.22	618.361	4351.25	765.586	3812.35	950.861	3352.6	1102.46	2926.1
212.721	7113.96	343.366	6009.56	478.366	4890.85	618.366	4349.2	765.591	3811	950.866	3352.12	1102.46	2924.71
212.726	7119.72	343.371	6008.45	478.371	4892.31	618.371	4349.2	765.596	3812.12	950.871	3352.81	1102.47	2924.36
212.731	7122.39	343.376	6005.14	478.376	4889.09	618.376	4351.52	765.601	3812.78	950.876	3353.77	1102.47	2925.93
212.736	7116.19	343.381	6010.66	478.381	4887.63	618.381	4352.05	765.606	3811.66	950.881	3353.7	1102.48	2926.28
212.741	7113.53	343.386	6010.66	478.386	4890.85	618.386	4349.2	765.611	3810.77	950.886	3351.92	1102.48	2924.36
212.746	7118.85	343.391	6008.08	478.391	4892.01	618.391	4349.73	765.616	3811.89	950.891	3352.4	1102.49	2924.18
212.751	7122.82	343.396	6006.24	478.396	4889.09	618.396	4351.78	765.621	3814.37	950.896	3353.77	1102.49	2925.4
[truncated: 8,138 more rows]

## Sheet: figure 3i
heating		cooling
[truncated: 8 more rows]

[truncated: 17 more sheets: figure 3j, figure 4c, figure 4d, figure 5a, figure 5c, figure 5d, figure 5e, figure 5f, figure 5g, figure 5h, figure 5i, figure 5j, figure 5k, figure 6c, figure 6d, figure 6e, figure 6g]
