# Supplementary material for: A biomimetic laminated strategy enabled strain-interference free and durable flexible thermistor electronics
Source: Nat Commun. 2022 Oct 29;13:6472. doi: 10.1038/s41467-022-34168-x (PMC9617538; doi:10.1038/s41467-022-34168-x)
Supplement: Supplementary file 9 — Source Data [file 41467_2022_34168_MOESM9_ESM.zip › data/Supplementary source data.xlsx]

## Sheet: figure S3
5 min		10 min		20 min		40 min
2θ (deg)	Intensity (a.u.)	2θ (deg)	Intensity (a.u.)	2θ (deg)	Intensity (a.u.)	2θ (deg)	Intensity (a.u.)
10	744	10	630	10	670	10	685
10.0224	761	10.0224	625	10.0224	593	10.0224	683
10.0447	790	10.0447	613	10.0447	602	10.0447	627
10.0671	692	10.0671	662	10.0671	656	10.0671	715
10.0894	741	10.0894	595	10.0894	604	10.0894	638
10.1118	725	10.1118	632	10.1118	599	10.1118	658
10.1342	752	10.1342	614	10.1342	600	10.1342	658
10.1565	739	10.1565	616	10.1565	596	10.1565	670
10.1789	692	10.1789	573	10.1789	581	10.1789	679
10.2013	728	10.2013	582	10.2013	632	10.2013	683
10.2236	692	10.2236	623	10.2236	560	10.2236	666
10.246	695	10.246	603	10.246	540	10.246	656
10.2683	699	10.2683	618	10.2683	597	10.2683	662
10.2907	727	10.2907	593	10.2907	563	10.2907	649
10.3131	686	10.3131	608	10.3131	552	10.3131	615
10.3354	680	10.3354	590	10.3354	571	10.3354	634
10.3578	711	10.3578	585	10.3578	548	10.3578	639
10.3802	700	10.3802	609	10.3802	568	10.3802	602
10.4025	709	10.4025	564	10.4025	540	10.4025	643
10.4249	708	10.4249	542	10.4249	607	10.4249	613
10.4472	741	10.4472	571	10.4472	551	10.4472	620
10.4696	703	10.4696	568	10.4696	536	10.4696	608
10.492	743	10.492	583	10.492	570	10.492	649
10.5143	774	10.5143	546	10.5143	560	10.5143	632
10.5367	685	10.5367	575	10.5367	541	10.5367	647
10.5591	726	10.5591	525	10.5591	548	10.5591	605
10.5814	633	10.5814	585	10.5814	535	10.5814	635
10.6038	657	10.6038	564	10.6038	552	10.6038	637
10.6261	721	10.6261	566	10.6261	533	10.6261	594
10.6485	702	10.6485	552	10.6485	505	10.6485	644
10.6709	675	10.6709	581	10.6709	536	10.6709	571
10.6932	700	10.6932	543	10.6932	530	10.6932	628
10.7156	671	10.7156	554	10.7156	554	10.7156	562
10.738	671	10.738	577	10.738	523	10.738	663
10.7603	678	10.7603	556	10.7603	551	10.7603	596
10.7827	672	10.7827	539	10.7827	502	10.7827	606
10.805	696	10.805	546	10.805	486	10.805	580
10.8274	635	10.8274	521	10.8274	480	10.8274	564
10.8498	704	10.8498	529	10.8498	503	10.8498	588
10.8721	676	10.8721	530	10.8721	502	10.8721	546
10.8945	729	10.8945	568	10.8945	502	10.8945	555
10.9169	704	10.9169	565	10.9169	513	10.9169	583
10.9392	628	10.9392	545	10.9392	510	10.9392	590
10.9616	613	10.9616	480	10.9616	530	10.9616	602
10.9839	656	10.9839	523	10.9839	489	10.9839	598
11.0063	673	11.0063	520	11.0063	499	11.0063	616
11.0287	673	11.0287	507	11.0287	511	11.0287	556
11.051	702	11.051	527	11.051	548	11.051	616
11.0734	689	11.0734	521	11.0734	524	11.0734	615
11.0958	721	11.0958	509	11.0958	489	11.0958	593
11.1181	630	11.1181	497	11.1181	525	11.1181	584
11.1405	685	11.1405	479	11.1405	482	11.1405	575
11.1628	637	11.1628	481	11.1628	520	11.1628	610
11.1852	686	11.1852	557	11.1852	489	11.1852	573
11.2076	684	11.2076	503	11.2076	537	11.2076	559
11.2299	674	11.2299	550	11.2299	517	11.2299	525
11.2523	679	11.2523	484	11.2523	469	11.2523	581
11.2747	682	11.2747	523	11.2747	550	11.2747	590
11.297	646	11.297	516	11.297	498	11.297	579
11.3194	711	11.3194	509	11.3194	505	11.3194	556
11.3417	684	11.3417	512	11.3417	490	11.3417	575
11.3641	714	11.3641	531	11.3641	513	11.3641	570
11.3865	711	11.3865	528	11.3865	512	11.3865	603
11.4088	659	11.4088	524	11.4088	527	11.4088	560
11.4312	679	11.4312	530	11.4312	506	11.4312	591
11.4535	657	11.4535	528	11.4535	531	11.4535	557
11.4759	667	11.4759	538	11.4759	542	11.4759	586
11.4983	635	11.4983	532	11.4983	500	11.4983	584
11.5206	702	11.5206	530	11.5206	534	11.5206	569
11.543	704	11.543	554	11.543	465	11.543	598
11.5654	676	11.5654	537	11.5654	490	11.5654	590
11.5877	633	11.5877	510	11.5877	494	11.5877	564
11.6101	694	11.6101	514	11.6101	511	11.6101	535
11.6324	682	11.6324	551	11.6324	494	11.6324	573
11.6548	687	11.6548	495	11.6548	506	11.6548	565
11.6772	751	11.6772	506	11.6772	516	11.6772	612
11.6995	706	11.6995	499	11.6995	475	11.6995	582
11.7219	717	11.7219	494	11.7219	554	11.7219	567
11.7443	678	11.7443	504	11.7443	503	11.7443	584
11.7666	659	11.7666	513	11.7666	476	11.7666	548
11.789	663	11.789	456	11.789	504	11.789	547
11.8113	715	11.8113	492	11.8113	521	11.8113	559
11.8337	665	11.8337	529	11.8337	528	11.8337	583
11.8561	737	11.8561	488	11.8561	488	11.8561	568
11.8784	686	11.8784	504	11.8784	543	11.8784	556
11.9008	717	11.9008	493	11.9008	531	11.9008	566
11.9232	656	11.9232	474	11.9232	535	11.9232	551
11.9455	738	11.9455	499	11.9455	536	11.9455	562
11.9679	716	11.9679	502	11.9679	500	11.9679	563
11.9902	697	11.9902	520	11.9902	502	11.9902	592
12.0126	705	12.0126	461	12.0126	523	12.0126	553
12.035	711	12.035	491	12.035	487	12.035	551
12.0573	674	12.0573	554	12.0573	521	12.0573	561
12.0797	723	12.0797	537	12.0797	522	12.0797	587
12.1021	746	12.1021	524	12.1021	514	12.1021	506
12.1244	705	12.1244	510	12.1244	520	12.1244	528
12.1468	718	12.1468	495	12.1468	508	12.1468	569
12.1691	726	12.1691	488	12.1691	498	12.1691	541
12.1915	694	12.1915	467	12.1915	544	12.1915	548
12.2139	672	12.2139	490	12.2139	523	12.2139	551
12.2362	696	12.2362	527	12.2362	551	12.2362	566
12.2586	694	12.2586	494	12.2586	527	12.2586	573
12.281	664	12.281	460	12.281	500	12.281	585
12.3033	723	12.3033	526	12.3033	488	12.3033	569
12.3257	691	12.3257	468	12.3257	484	12.3257	574
12.348	742	12.348	490	12.348	459	12.348	553
12.3704	737	12.3704	515	12.3704	499	12.3704	546
12.3928	741	12.3928	469	12.3928	516	12.3928	582
12.4151	712	12.4151	496	12.4151	549	12.4151	548
12.4375	744	12.4375	477	12.4375	495	12.4375	535
12.4599	758	12.4599	496	12.4599	506	12.4599	626
12.4822	755	12.4822	476	12.4822	487	12.4822	580
12.5046	730	12.5046	500	12.5046	493	12.5046	565
12.5269	706	12.5269	478	12.5269	515	12.5269	569
12.5493	714	12.5493	484	12.5493	513	12.5493	537
12.5717	737	12.5717	499	12.5717	507	12.5717	540
12.594	741	12.594	477	12.594	510	12.594	510
12.6164	736	12.6164	521	12.6164	518	12.6164	565
12.6388	707	12.6388	508	12.6388	511	12.6388	573
12.6611	746	12.6611	518	12.6611	508	12.6611	570
12.6835	729	12.6835	555	12.6835	513	12.6835	581
12.7058	743	12.7058	504	12.7058	487	12.7058	564
12.7282	716	12.7282	463	12.7282	519	12.7282	588
12.7506	715	12.7506	535	12.7506	541	12.7506	588
12.7729	753	12.7729	526	12.7729	507	12.7729	564
12.7953	764	12.7953	448	12.7953	503	12.7953	591
12.8176	776	12.8176	533	12.8176	550	12.8176	566
12.84	736	12.84	499	12.84	525	12.84	560
12.8624	766	12.8624	481	12.8624	492	12.8624	570
12.8847	713	12.8847	495	12.8847	504	12.8847	555
12.9071	730	12.9071	496	12.9071	496	12.9071	577
12.9295	772	12.9295	506	12.9295	516	12.9295	576
12.9518	749	12.9518	469	12.9518	536	12.9518	555
12.9742	781	12.9742	490	12.9742	496	12.9742	578
12.9965	775	12.9965	519	12.9965	516	12.9965	568
13.0189	755	13.0189	515	13.0189	530	13.0189	544
13.0413	737	13.0413	523	13.0413	508	13.0413	597
13.0636	748	13.0636	478	13.0636	491	13.0636	557
13.086	737	13.086	519	13.086	525	13.086	562
13.1084	789	13.1084	466	13.1084	499	13.1084	545
13.1307	752	13.1307	474	13.1307	474	13.1307	573
13.1531	760	13.1531	526	13.1531	518	13.1531	573
13.1754	781	13.1754	485	13.1754	525	13.1754	575
13.1978	780	13.1978	526	13.1978	499	13.1978	563
13.2202	783	13.2202	503	13.2202	519	13.2202	561
13.2425	803	13.2425	483	13.2425	501	13.2425	576
13.2649	754	13.2649	503	13.2649	513	13.2649	600
13.2873	798	13.2873	479	13.2873	459	13.2873	533
13.3096	770	13.3096	492	13.3096	492	13.3096	554
13.332	781	13.332	536	13.332	532	13.332	580
13.3543	762	13.3543	453	13.3543	496	13.3543	592
13.3767	805	13.3767	511	13.3767	515	13.3767	574
13.3991	790	13.3991	486	13.3991	553	13.3991	536
13.4214	772	13.4214	507	13.4214	526	13.4214	572
13.4438	879	13.4438	505	13.4438	516	13.4438	544
13.4662	788	13.4662	503	13.4662	515	13.4662	573
13.4885	776	13.4885	530	13.4885	517	13.4885	537
13.5109	780	13.5109	493	13.5109	506	13.5109	583
13.5332	808	13.5332	488	13.5332	508	13.5332	561
13.5556	773	13.5556	508	13.5556	483	13.5556	582
13.578	803	13.578	543	13.578	501	13.578	541
13.6003	791	13.6003	503	13.6003	481	13.6003	582
13.6227	803	13.6227	508	13.6227	515	13.6227	555
13.6451	816	13.6451	489	13.6451	511	13.6451	605
13.6674	827	13.6674	512	13.6674	509	13.6674	545
13.6898	839	13.6898	451	13.6898	496	13.6898	594
13.7121	778	13.7121	523	13.7121	559	13.7121	624
13.7345	791	13.7345	535	13.7345	562	13.7345	588
13.7569	790	13.7569	516	13.7569	514	13.7569	574
13.7792	790	13.7792	526	13.7792	523	13.7792	583
13.8016	836	13.8016	503	13.8016	526	13.8016	602
13.824	777	13.824	499	13.824	501	13.824	596
13.8463	797	13.8463	524	13.8463	519	13.8463	593
13.8687	852	13.8687	526	13.8687	538	13.8687	557
13.891	844	13.891	491	13.891	500	13.891	621
13.9134	873	13.9134	517	13.9134	515	13.9134	620
13.9358	789	13.9358	504	13.9358	523	13.9358	583
13.9581	847	13.9581	491	13.9581	539	13.9581	566
13.9805	804	13.9805	551	13.9805	548	13.9805	587
14.0029	786	14.0029	555	14.0029	527	14.0029	570
14.0252	856	14.0252	521	14.0252	557	14.0252	601
14.0476	835	14.0476	540	14.0476	537	14.0476	624
14.0699	861	14.0699	516	14.0699	523	14.0699	628
14.0923	914	14.0923	517	14.0923	552	14.0923	612
14.1147	784	14.1147	527	14.1147	553	14.1147	645
14.137	911	14.137	508	14.137	539	14.137	583
14.1594	843	14.1594	560	14.1594	535	14.1594	547
14.1818	871	14.1818	535	14.1818	538	14.1818	609
14.2041	857	14.2041	576	14.2041	546	14.2041	572
14.2265	821	14.2265	533	14.2265	554	14.2265	582
14.2488	836	14.2488	534	14.2488	549	14.2488	609
14.2712	871	14.2712	509	14.2712	534	14.2712	617
14.2936	860	14.2936	518	14.2936	574	14.2936	631
14.3159	866	14.3159	529	14.3159	563	14.3159	594
14.3383	890	14.3383	555	14.3383	574	14.3383	561
14.3606	903	14.3606	557	14.3606	525	14.3606	593
14.383	834	14.383	536	14.383	570	14.383	604
14.4054	853	14.4054	546	14.4054	527	14.4054	637
14.4277	847	14.4277	546	14.4277	558	14.4277	589
14.4501	851	14.4501	556	14.4501	529	14.4501	608
14.4725	844	14.4725	546	14.4725	543	14.4725	642
14.4948	919	14.4948	537	14.4948	542	14.4948	635
14.5172	929	14.5172	532	14.5172	601	14.5172	639
14.5395	946	14.5395	576	14.5395	597	14.5395	612
14.5619	906	14.5619	542	14.5619	556	14.5619	621
14.5843	863	14.5843	600	14.5843	592	14.5843	619
14.6066	889	14.6066	535	14.6066	602	14.6066	642
14.629	913	14.629	532	14.629	598	14.629	591
14.6514	883	14.6514	535	14.6514	589	14.6514	626
14.6737	904	14.6737	580	14.6737	565	14.6737	603
14.6961	891	14.6961	550	14.6961	598	14.6961	641
14.7184	887	14.7184	574	14.7184	581	14.7184	605
14.7408	882	14.7408	542	14.7408	618	14.7408	637
14.7632	956	14.7632	575	14.7632	614	14.7632	632
14.7855	877	14.7855	559	14.7855	598	14.7855	685
14.8079	919	14.8079	546	14.8079	620	14.8079	696
14.8303	872	14.8303	551	14.8303	613	14.8303	674
14.8526	875	14.8526	601	14.8526	593	14.8526	581
14.875	913	14.875	561	14.875	589	14.875	618
14.8973	920	14.8973	591	14.8973	559	14.8973	661
14.9197	946	14.9197	561	14.9197	605	14.9197	692
14.9421	902	14.9421	566	14.9421	617	14.9421	691
14.9644	968	14.9644	576	14.9644	625	14.9644	616
14.9868	971	14.9868	606	14.9868	607	14.9868	647
15.0092	917	15.0092	558	15.0092	604	15.0092	661
15.0315	931	15.0315	603	15.0315	589	15.0315	677
15.0539	916	15.0539	589	15.0539	582	15.0539	699
15.0762	913	15.0762	580	15.0762	607	15.0762	738
15.0986	928	15.0986	612	15.0986	588	15.0986	656
15.121	884	15.121	573	15.121	619	15.121	669
15.1433	994	15.1433	630	15.1433	659	15.1433	709
15.1657	925	15.1657	551	15.1657	630	15.1657	670
15.1881	962	15.1881	593	15.1881	617	15.1881	630
15.2104	954	15.2104	621	15.2104	589	15.2104	731
15.2328	936	15.2328	589	15.2328	623	15.2328	705
15.2551	958	15.2551	636	15.2551	637	15.2551	675
15.2775	990	15.2775	617	15.2775	619	15.2775	674
15.2999	999	15.2999	600	15.2999	671	15.2999	697
15.3222	1032	15.3222	620	15.3222	639	15.3222	677
15.3446	962	15.3446	617	15.3446	610	15.3446	686
15.367	965	15.367	571	15.367	664	15.367	771
15.3893	993	15.3893	629	15.3893	652	15.3893	722
15.4117	993	15.4117	602	15.4117	645	15.4117	750
15.434	1024	15.434	601	15.434	603	15.434	783
15.4564	1028	15.4564	587	15.4564	625	15.4564	751
15.4788	1008	15.4788	664	15.4788	685	15.4788	782
15.5011	1071	15.5011	717	15.5011	677	15.5011	738
15.5235	993	15.5235	669	15.5235	704	15.5235	751
15.5459	1008	15.5459	676	15.5459	693	15.5459	778
15.5682	1034	15.5682	649	15.5682	700	15.5682	716
15.5906	1077	15.5906	653	15.5906	660	15.5906	703
15.6129	1052	15.6129	649	15.6129	676	15.6129	749
15.6353	1082	15.6353	682	15.6353	663	15.6353	761
15.6577	1049	15.6577	618	15.6577	687	15.6577	689
15.68	1020	15.68	672	15.68	718	15.68	771
15.7024	991	15.7024	652	15.7024	747	15.7024	712
15.7247	1054	15.7247	663	15.7247	710	15.7247	786
15.7471	1062	15.7471	680	15.7471	656	15.7471	732
15.7695	1041	15.7695	660	15.7695	691	15.7695	745
15.7918	1079	15.7918	703	15.7918	731	15.7918	733
15.8142	1112	15.8142	686	15.8142	703	15.8142	739
15.8366	1078	15.8366	696	15.8366	685	15.8366	782
15.8589	1110	15.8589	717	15.8589	716	15.8589	747
15.8813	1104	15.8813	705	15.8813	710	15.8813	789
15.9036	1119	15.9036	677	15.9036	702	15.9036	807
15.926	1145	15.926	624	15.926	728	15.926	786
15.9484	1110	15.9484	707	15.9484	743	15.9484	810
15.9707	1073	15.9707	703	15.9707	777	15.9707	814
15.9931	1103	15.9931	736	15.9931	711	15.9931	813
16.0155	1125	16.0155	708	16.0155	726	16.0155	839
16.0378	1123	16.0378	722	16.0378	716	16.0378	808
16.0602	1145	16.0602	717	16.0602	703	16.0602	801
16.0825	1124	16.0825	776	16.0825	749	16.0825	832
16.1049	1131	16.1049	740	16.1049	738	16.1049	883
16.1273	1142	16.1273	753	16.1273	778	16.1273	852
16.1496	1179	16.1496	748	16.1496	759	16.1496	823
16.172	1187	16.172	801	16.172	798	16.172	830
16.1944	1137	16.1944	733	16.1944	818	16.1944	835
16.2167	1206	16.2167	767	16.2167	775	16.2167	902
16.2391	1149	16.2391	764	16.2391	753	16.2391	876
16.2614	1201	16.2614	789	16.2614	803	16.2614	887
16.2838	1251	16.2838	726	16.2838	853	16.2838	848
16.3062	1216	16.3062	805	16.3062	817	16.3062	860
16.3285	1159	16.3285	782	16.3285	811	16.3285	897
16.3509	1283	16.3509	773	16.3509	801	16.3509	920
16.3733	1153	16.3733	786	16.3733	797	16.3733	899
16.3956	1119	16.3956	789	16.3956	826	16.3956	886
16.418	1212	16.418	849	16.418	848	16.418	838
16.4403	1277	16.4403	825	16.4403	888	16.4403	904
16.4627	1238	16.4627	810	16.4627	817	16.4627	929
16.4851	1231	16.4851	821	16.4851	850	16.4851	961
16.5074	1205	16.5074	760	16.5074	896	16.5074	944
16.5298	1277	16.5298	803	16.5298	852	16.5298	933
16.5522	1254	16.5522	811	16.5522	916	16.5522	926
16.5745	1214	16.5745	879	16.5745	915	16.5745	964
16.5969	1251	16.5969	840	16.5969	912	16.5969	926
16.6192	1261	16.6192	844	16.6192	932	16.6192	931
16.6416	1277	16.6416	934	16.6416	880	16.6416	1022
16.664	1284	16.664	899	16.664	882	16.664	964
16.6863	1269	16.6863	860	16.6863	892	16.6863	955
16.7087	1309	16.7087	832	16.7087	903	16.7087	1038
16.7311	1250	16.7311	894	16.7311	950	16.7311	1038
16.7534	1304	16.7534	929	16.7534	929	16.7534	952
16.7758	1325	16.7758	913	16.7758	950	16.7758	1007
16.7981	1331	16.7981	878	16.7981	956	16.7981	1011
16.8205	1295	16.8205	907	16.8205	874	16.8205	1018
16.8429	1332	16.8429	910	16.8429	971	16.8429	1029
16.8652	1340	16.8652	892	16.8652	937	16.8652	1069
16.8876	1357	16.8876	919	16.8876	986	16.8876	1101
16.91	1365	16.91	959	16.91	969	16.91	1135
16.9323	1407	16.9323	879	16.9323	946	16.9323	1079
16.9547	1396	16.9547	905	16.9547	984	16.9547	1115
16.977	1406	16.977	956	16.977	956	16.977	1094
16.9994	1430	16.9994	939	16.9994	993	16.9994	1090
17.0218	1383	17.0218	915	17.0218	966	17.0218	1088
17.0441	1428	17.0441	1010	17.0441	991	17.0441	1089
17.0665	1423	17.0665	987	17.0665	992	17.0665	1116
17.0888	1352	17.0888	1054	17.0888	1013	17.0888	1129
17.1112	1455	17.1112	1049	17.1112	1060	17.1112	1108
17.1336	1452	17.1336	1001	17.1336	1096	17.1336	1181
17.1559	1489	17.1559	1074	17.1559	1062	17.1559	1176
17.1783	1409	17.1783	1017	17.1783	1043	17.1783	1173
17.2007	1416	17.2007	1012	17.2007	1134	17.2007	1144
17.223	1435	17.223	985	17.223	1075	17.223	1164
17.2454	1497	17.2454	1043	17.2454	1061	17.2454	1204
17.2677	1504	17.2677	1068	17.2677	1076	17.2677	1246
17.2901	1479	17.2901	1043	17.2901	1115	17.2901	1158
17.3125	1562	17.3125	1065	17.3125	1114	17.3125	1217
17.3348	1549	17.3348	1089	17.3348	1141	17.3348	1163
17.3572	1452	17.3572	1112	17.3572	1075	17.3572	1276
17.3796	1493	17.3796	1117	17.3796	1139	17.3796	1218
17.4019	1532	17.4019	1131	17.4019	1126	17.4019	1303
17.4243	1523	17.4243	1151	17.4243	1168	17.4243	1295
17.4466	1569	17.4466	1118	17.4466	1142	17.4466	1294
17.469	1573	17.469	1144	17.469	1218	17.469	1234
17.4914	1571	17.4914	1169	17.4914	1210	17.4914	1305
17.5137	1548	17.5137	1161	17.5137	1189	17.5137	1311
17.5361	1647	17.5361	1146	17.5361	1187	17.5361	1319
17.5585	1603	17.5585	1209	17.5585	1231	17.5585	1329
17.5808	1590	17.5808	1179	17.5808	1213	17.5808	1391
17.6032	1665	17.6032	1172	17.6032	1227	17.6032	1381
17.6255	1604	17.6255	1221	17.6255	1225	17.6255	1369
17.6479	1694	17.6479	1197	17.6479	1234	17.6479	1394
17.6703	1633	17.6703	1253	17.6703	1297	17.6703	1445
17.6926	1631	17.6926	1209	17.6926	1271	17.6926	1408
17.715	1708	17.715	1260	17.715	1329	17.715	1417
17.7374	1686	17.7374	1203	17.7374	1329	17.7374	1384
17.7597	1692	17.7597	1346	17.7597	1331	17.7597	1526
17.7821	1725	17.7821	1248	17.7821	1294	17.7821	1488
17.8044	1685	17.8044	1304	17.8044	1379	17.8044	1436
17.8268	1643	17.8268	1282	17.8268	1430	17.8268	1543
17.8492	1648	17.8492	1331	17.8492	1359	17.8492	1510
17.8715	1768	17.8715	1286	17.8715	1415	17.8715	1585
17.8939	1791	17.8939	1406	17.8939	1390	17.8939	1584
17.9163	1720	17.9163	1398	17.9163	1453	17.9163	1629
17.9386	1764	17.9386	1315	17.9386	1429	17.9386	1523
17.961	1755	17.961	1347	17.961	1434	17.961	1650
17.9833	1793	17.9833	1381	17.9833	1491	17.9833	1545
18.0057	1773	18.0057	1323	18.0057	1453	18.0057	1609
18.0281	1781	18.0281	1437	18.0281	1494	18.0281	1673
18.0504	1813	18.0504	1427	18.0504	1458	18.0504	1712
18.0728	1728	18.0728	1438	18.0728	1568	18.0728	1711
18.0952	1864	18.0952	1483	18.0952	1505	18.0952	1734
18.1175	1816	18.1175	1429	18.1175	1509	18.1175	1678
18.1399	1930	18.1399	1466	18.1399	1489	18.1399	1812
18.1622	1847	18.1622	1535	18.1622	1622	18.1622	1741
18.1846	1912	18.1846	1422	18.1846	1625	18.1846	1766
18.207	1882	18.207	1518	18.207	1675	18.207	1774
18.2293	1916	18.2293	1521	18.2293	1638	18.2293	1793
18.2517	1838	18.2517	1560	18.2517	1613	18.2517	1686
18.2741	1895	18.2741	1548	18.2741	1566	18.2741	1756
18.2964	1965	18.2964	1538	18.2964	1630	18.2964	1872
18.3188	1954	18.3188	1572	18.3188	1665	18.3188	1845
18.3411	2014	18.3411	1515	18.3411	1735	18.3411	1876
18.3635	1948	18.3635	1610	18.3635	1682	18.3635	1918
18.3859	1971	18.3859	1614	18.3859	1726	18.3859	1882
18.4082	2062	18.4082	1660	18.4082	1730	18.4082	1962
18.4306	2008	18.4306	1597	18.4306	1793	18.4306	1963
18.4529	2006	18.4529	1664	18.4529	1783	18.4529	1922
18.4753	2052	18.4753	1657	18.4753	1850	18.4753	1979
18.4977	2040	18.4977	1774	18.4977	1788	18.4977	2034
18.52	1974	18.52	1731	18.52	1828	18.52	1934
18.5424	2038	18.5424	1743	18.5424	1805	18.5424	1967
18.5648	2031	18.5648	1800	18.5648	1820	18.5648	2082
18.5871	2054	18.5871	1635	18.5871	1901	18.5871	2032
18.6095	2036	18.6095	1752	18.6095	1886	18.6095	2058
18.6318	2107	18.6318	1727	18.6318	1986	18.6318	2125
18.6542	2047	18.6542	1820	18.6542	1932	18.6542	2097
18.6766	2126	18.6766	1740	18.6766	1930	18.6766	2114
18.6989	2002	18.6989	1805	18.6989	1868	18.6989	2226
18.7213	2088	18.7213	1835	18.7213	2003	18.7213	2218
18.7437	2133	18.7437	1807	18.7437	1953	18.7437	2161
18.766	2166	18.766	1818	18.766	2020	18.766	2225
18.7884	2072	18.7884	1800	18.7884	2003	18.7884	2277
18.8107	2091	18.8107	1869	18.8107	2074	18.8107	2255
18.8331	2133	18.8331	1929	18.8331	2074	18.8331	2300
18.8555	2075	18.8555	1912	18.8555	2109	18.8555	2273
18.8778	2169	18.8778	1931	18.8778	2124	18.8778	2370
18.9002	2171	18.9002	1859	18.9002	2071	18.9002	2239
18.9226	2172	18.9226	1969	18.9226	2135	18.9226	2346
18.9449	2183	18.9449	1916	18.9449	2164	18.9449	2433
18.9673	2218	18.9673	1961	18.9673	2198	18.9673	2351
18.9896	2160	18.9896	1984	18.9896	2224	18.9896	2253
19.012	2076	19.012	2032	19.012	2183	19.012	2435
19.0344	2182	19.0344	2018	19.0344	2323	19.0344	2467
19.0567	2154	19.0567	2069	19.0567	2258	19.0567	2454
19.0791	2154	19.0791	2047	19.0791	2197	19.0791	2447
19.1015	2233	19.1015	1949	19.1015	2310	19.1015	2399
19.1238	2241	19.1238	2028	19.1238	2252	19.1238	2479
19.1462	2262	19.1462	2117	19.1462	2458	19.1462	2615
19.1685	2288	19.1685	2076	19.1685	2348	19.1685	2558
19.1909	2125	19.1909	2064	19.1909	2341	19.1909	2542
19.2133	2249	19.2133	2074	19.2133	2335	19.2133	2569
19.2356	2217	19.2356	2105	19.2356	2385	19.2356	2570
19.258	2229	19.258	2090	19.258	2416	19.258	2631
19.2804	2238	19.2804	2042	19.2804	2425	19.2804	2617
19.3027	2319	19.3027	2145	19.3027	2410	19.3027	2545
19.3251	2145	19.3251	2094	19.3251	2485	19.3251	2571
19.3474	2167	19.3474	2148	19.3474	2562	19.3474	2654
19.3698	2243	19.3698	2131	19.3698	2501	19.3698	2711
19.3922	2230	19.3922	2185	19.3922	2532	19.3922	2597
19.4145	2127	19.4145	2176	19.4145	2435	19.4145	2609
19.4369	2222	19.4369	2111	19.4369	2520	19.4369	2628
19.4593	2235	19.4593	2078	19.4593	2571	19.4593	2725
19.4816	2224	19.4816	2207	19.4816	2637	19.4816	2661
19.504	2202	19.504	2121	19.504	2598	19.504	2689
19.5263	2219	19.5263	2154	19.5263	2513	19.5263	2638
19.5487	2243	19.5487	2167	19.5487	2682	19.5487	2615
19.5711	2196	19.5711	2145	19.5711	2545	19.5711	2635
19.5934	2186	19.5934	2210	19.5934	2641	19.5934	2706
19.6158	2206	19.6158	2144	19.6158	2580	19.6158	2663
19.6382	2240	19.6382	2132	19.6382	2712	19.6382	2709
19.6605	2236	19.6605	2097	19.6605	2620	19.6605	2631
19.6829	2245	19.6829	2140	19.6829	2692	19.6829	2653
19.7052	2155	19.7052	2118	19.7052	2736	19.7052	2585
19.7276	2223	19.7276	2108	19.7276	2683	19.7276	2624
19.75	2179	19.75	2140	19.75	2720	19.75	2642
19.7723	2180	19.7723	2105	19.7723	2605	19.7723	2555
19.7947	2184	19.7947	2116	19.7947	2575	19.7947	2526
19.817	2167	19.817	2066	19.817	2658	19.817	2643
19.8394	2206	19.8394	2043	19.8394	2664	19.8394	2642
19.8618	2143	19.8618	2110	19.8618	2702	19.8618	2576
19.8841	2161	19.8841	2074	19.8841	2562	19.8841	2541
19.9065	2200	19.9065	2021	19.9065	2744	19.9065	2435
19.9289	2130	19.9289	2070	19.9289	2611	19.9289	2585
19.9512	2230	19.9512	2019	19.9512	2683	19.9512	2532
19.9736	2115	19.9736	2007	19.9736	2759	19.9736	2610
19.9959	2172	19.9959	1992	19.9959	2695	19.9959	2488
20.0183	2171	20.0183	2029	20.0183	2710	20.0183	2541
20.0407	2114	20.0407	2035	20.0407	2675	20.0407	2564
20.063	2121	20.063	1915	20.063	2567	20.063	2522
20.0854	2147	20.0854	1954	20.0854	2632	20.0854	2450
20.1078	2107	20.1078	1991	20.1078	2646	20.1078	2471
20.1301	2140	20.1301	1973	20.1301	2687	20.1301	2463
20.1525	2058	20.1525	2020	20.1525	2583	20.1525	2473
20.1748	2056	20.1748	1974	20.1748	2605	20.1748	2388
20.1972	2143	20.1972	1950	20.1972	2621	20.1972	2342
20.2196	2057	20.2196	1884	20.2196	2589	20.2196	2380
20.2419	2103	20.2419	1894	20.2419	2572	20.2419	2406
20.2643	2039	20.2643	1935	20.2643	2494	20.2643	2345
20.2867	2103	20.2867	1900	20.2867	2579	20.2867	2261
20.309	2091	20.309	1854	20.309	2601	20.309	2328
20.3314	2090	20.3314	1887	20.3314	2564	20.3314	2208
20.3537	2029	20.3537	1858	20.3537	2516	20.3537	2270
20.3761	1948	20.3761	1771	20.3761	2494	20.3761	2327
20.3985	2034	20.3985	1808	20.3985	2470	20.3985	2211
20.4208	1937	20.4208	1818	20.4208	2484	20.4208	2173
20.4432	2009	20.4432	1747	20.4432	2399	20.4432	2198
20.4656	2105	20.4656	1799	20.4656	2391	20.4656	2235
20.4879	1982	20.4879	1706	20.4879	2438	20.4879	2220
20.5103	2046	20.5103	1755	20.5103	2359	20.5103	2117
20.5326	1955	20.5326	1638	20.5326	2346	20.5326	2171
20.555	2008	20.555	1788	20.555	2361	20.555	2075
20.5774	1934	20.5774	1773	20.5774	2367	20.5774	2137
20.5997	1925	20.5997	1682	20.5997	2433	20.5997	2110
20.6221	1986	20.6221	1680	20.6221	2273	20.6221	2092
20.6445	1905	20.6445	1686	20.6445	2436	20.6445	2034
20.6668	1912	20.6668	1703	20.6668	2256	20.6668	1991
20.6892	1835	20.6892	1639	20.6892	2338	20.6892	2041
20.7115	1897	20.7115	1704	20.7115	2249	20.7115	2023
20.7339	1930	20.7339	1691	20.7339	2251	20.7339	1970
20.7563	1889	20.7563	1617	20.7563	2254	20.7563	1957
20.7786	1883	20.7786	1585	20.7786	2317	20.7786	1950
20.801	1796	20.801	1538	20.801	2200	20.801	1898
20.8234	1929	20.8234	1652	20.8234	2180	20.8234	1895
20.8457	1877	20.8457	1511	20.8457	2272	20.8457	1815
20.8681	1858	20.8681	1496	20.8681	2196	20.8681	1879
20.8904	1813	20.8904	1540	20.8904	2076	20.8904	1876
20.9128	1901	20.9128	1532	20.9128	2101	20.9128	1876
20.9352	1843	20.9352	1540	20.9352	2102	20.9352	1904
20.9575	1844	20.9575	1546	20.9575	2095	20.9575	1824
20.9799	1767	20.9799	1517	20.9799	2034	20.9799	1808
21.0023	1841	21.0023	1490	21.0023	2090	21.0023	1798
21.0246	1685	21.0246	1546	21.0246	2074	21.0246	1746
21.047	1880	21.047	1475	21.047	2002	21.047	1748
21.0693	1721	21.0693	1401	21.0693	2108	21.0693	1702
21.0917	1787	21.0917	1448	21.0917	2052	21.0917	1684
21.1141	1727	21.1141	1456	21.1141	1931	21.1141	1673
21.1364	1787	21.1364	1500	21.1364	1937	21.1364	1712
21.1588	1769	21.1588	1393	21.1588	1999	21.1588	1677
21.1812	1748	21.1812	1461	21.1812	2010	21.1812	1655
21.2035	1711	21.2035	1414	21.2035	1864	21.2035	1686
21.2259	1706	21.2259	1440	21.2259	1973	21.2259	1670
21.2482	1709	21.2482	1405	21.2482	1895	21.2482	1646
21.2706	1682	21.2706	1343	21.2706	1878	21.2706	1650
21.293	1615	21.293	1361	21.293	1848	21.293	1593
21.3153	1647	21.3153	1306	21.3153	1840	21.3153	1564
21.3377	1615	21.3377	1430	21.3377	1817	21.3377	1625
21.36	1605	21.36	1314	21.36	1780	21.36	1602
21.3824	1625	21.3824	1364	21.3824	1827	21.3824	1550
21.4048	1663	21.4048	1364	21.4048	1793	21.4048	1568
21.4271	1680	21.4271	1328	21.4271	1766	21.4271	1551
21.4495	1647	21.4495	1376	21.4495	1727	21.4495	1557
21.4719	1563	21.4719	1337	21.4719	1812	21.4719	1522
21.4942	1559	21.4942	1270	21.4942	1725	21.4942	1547
21.5166	1581	21.5166	1317	21.5166	1767	21.5166	1546
21.5389	1634	21.5389	1269	21.5389	1735	21.5389	1492
21.5613	1641	21.5613	1339	21.5613	1780	21.5613	1472
21.5837	1583	21.5837	1237	21.5837	1742	21.5837	1497
21.606	1566	21.606	1214	21.606	1704	21.606	1470
21.6284	1539	21.6284	1231	21.6284	1674	21.6284	1416
21.6508	1602	21.6508	1287	21.6508	1700	21.6508	1423
21.6731	1534	21.6731	1244	21.6731	1680	21.6731	1490
21.6955	1564	21.6955	1254	21.6955	1631	21.6955	1473
21.7178	1499	21.7178	1222	21.7178	1662	21.7178	1466
21.7402	1512	21.7402	1188	21.7402	1554	21.7402	1419
21.7626	1466	21.7626	1212	21.7626	1671	21.7626	1398
21.7849	1542	21.7849	1215	21.7849	1533	21.7849	1431
21.8073	1511	21.8073	1178	21.8073	1591	21.8073	1392
21.8297	1543	21.8297	1195	21.8297	1554	21.8297	1412
21.852	1551	21.852	1168	21.852	1559	21.852	1392
21.8744	1512	21.8744	1171	21.8744	1574	21.8744	1372
21.8967	1461	21.8967	1156	21.8967	1602	21.8967	1363
21.9191	1462	21.9191	1147	21.9191	1555	21.9191	1402
21.9415	1439	21.9415	1182	21.9415	1535	21.9415	1370
21.9638	1527	21.9638	1102	21.9638	1508	21.9638	1296
21.9862	1421	21.9862	1182	21.9862	1532	21.9862	1366
22.0086	1449	22.0086	1169	22.0086	1500	22.0086	1379
22.0309	1451	22.0309	1172	22.0309	1547	22.0309	1279
22.0533	1429	22.0533	1168	22.0533	1493	22.0533	1295
22.0756	1440	22.0756	1063	22.0756	1527	22.0756	1266
22.098	1414	22.098	1108	22.098	1515	22.098	1292
22.1204	1390	22.1204	1040	22.1204	1460	22.1204	1283
22.1427	1472	22.1427	1103	22.1427	1480	22.1427	1341
22.1651	1437	22.1651	1088	22.1651	1416	22.1651	1302
22.1875	1381	22.1875	1092	22.1875	1536	22.1875	1277
22.2098	1364	22.2098	1105	22.2098	1445	22.2098	1232
22.2322	1436	22.2322	1081	22.2322	1451	22.2322	1209
22.2545	1340	22.2545	1130	22.2545	1410	22.2545	1298
22.2769	1332	22.2769	1105	22.2769	1445	22.2769	1261
22.2993	1365	22.2993	1028	22.2993	1455	22.2993	1234
22.3216	1348	22.3216	1089	22.3216	1415	22.3216	1149
22.344	1398	22.344	1029	22.344	1442	22.344	1308
22.3664	1342	22.3664	1053	22.3664	1388	22.3664	1190
22.3887	1388	22.3887	1052	22.3887	1364	22.3887	1241
22.4111	1296	22.4111	1031	22.4111	1377	22.4111	1177
22.4334	1289	22.4334	1017	22.4334	1371	22.4334	1159
22.4558	1270	22.4558	990	22.4558	1340	22.4558	1246
22.4782	1350	22.4782	1016	22.4782	1368	22.4782	1250
22.5005	1330	22.5005	1058	22.5005	1352	22.5005	1200
22.5229	1294	22.5229	991	22.5229	1357	22.5229	1161
22.5453	1266	22.5453	998	22.5453	1324	22.5453	1112
22.5676	1258	22.5676	950	22.5676	1335	22.5676	1224
22.59	1350	22.59	955	22.59	1329	22.59	1132
22.6123	1295	22.6123	1007	22.6123	1337	22.6123	1146
22.6347	1297	22.6347	982	22.6347	1310	22.6347	1103
22.6571	1294	22.6571	971	22.6571	1289	22.6571	1202
22.6794	1288	22.6794	993	22.6794	1323	22.6794	1129
22.7018	1269	22.7018	961	22.7018	1259	22.7018	1160
22.7241	1255	22.7241	1028	22.7241	1287	22.7241	1118
22.7465	1294	22.7465	971	22.7465	1248	22.7465	1132
22.7689	1213	22.7689	979	22.7689	1287	22.7689	1137
22.7912	1207	22.7912	912	22.7912	1256	22.7912	1131
22.8136	1221	22.8136	981	22.8136	1244	22.8136	1091
22.836	1193	22.836	929	22.836	1259	22.836	1143
22.8583	1237	22.8583	944	22.8583	1307	22.8583	1095
22.8807	1175	22.8807	954	22.8807	1247	22.8807	1071
22.903	1221	22.903	973	22.903	1262	22.903	1099
22.9254	1194	22.9254	985	22.9254	1271	22.9254	1020
22.9478	1157	22.9478	892	22.9478	1186	22.9478	1113
22.9701	1194	22.9701	928	22.9701	1254	22.9701	1036
22.9925	1186	22.9925	917	22.9925	1214	22.9925	1063
23.0149	1161	23.0149	937	23.0149	1207	23.0149	1089
23.0372	1186	23.0372	944	23.0372	1238	23.0372	1052
23.0596	1115	23.0596	929	23.0596	1184	23.0596	1032
23.0819	1185	23.0819	905	23.0819	1162	23.0819	1069
23.1043	1225	23.1043	952	23.1043	1173	23.1043	1081
23.1267	1173	23.1267	928	23.1267	1234	23.1267	1118
23.149	1147	23.149	874	23.149	1226	23.149	1051
23.1714	1191	23.1714	894	23.1714	1174	23.1714	1021
23.1938	1133	23.1938	876	23.1938	1204	23.1938	1066
23.2161	1078	23.2161	902	23.2161	1108	23.2161	1002
23.2385	1083	23.2385	927	23.2385	1203	23.2385	1057
23.2608	1107	23.2608	847	23.2608	1121	23.2608	1027
23.2832	1139	23.2832	853	23.2832	1169	23.2832	998
23.3056	1137	23.3056	908	23.3056	1126	23.3056	982
23.3279	1087	23.3279	907	23.3279	1150	23.3279	1020
23.3503	1107	23.3503	867	23.3503	1069	23.3503	1003
23.3727	1153	23.3727	853	23.3727	1161	23.3727	960
23.395	1093	23.395	869	23.395	1126	23.395	986
23.4174	1100	23.4174	816	23.4174	1153	23.4174	953
23.4397	1089	23.4397	870	23.4397	1134	23.4397	1045
23.4621	1078	23.4621	852	23.4621	1101	23.4621	1012
23.4845	1100	23.4845	820	23.4845	1129	23.4845	956
23.5068	1053	23.5068	832	23.5068	1113	23.5068	1027
23.5292	999	23.5292	842	23.5292	1120	23.5292	996
23.5516	1100	23.5516	812	23.5516	1086	23.5516	994
23.5739	1097	23.5739	869	23.5739	1141	23.5739	948
23.5963	1092	23.5963	854	23.5963	1183	23.5963	964
23.6186	1106	23.6186	856	23.6186	1105	23.6186	989
23.641	1064	23.641	848	23.641	1111	23.641	974
23.6634	989	23.6634	800	23.6634	1122	23.6634	950
23.6857	1046	23.6857	856	23.6857	1153	23.6857	940
23.7081	992	23.7081	800	23.7081	1105	23.7081	940
23.7305	1025	23.7305	811	23.7305	1091	23.7305	949
23.7528	1056	23.7528	789	23.7528	1042	23.7528	978
23.7752	1047	23.7752	791	23.7752	1063	23.7752	991
23.7975	1088	23.7975	822	23.7975	1068	23.7975	879
23.8199	1039	23.8199	772	23.8199	1060	23.8199	943
23.8423	957	23.8423	756	23.8423	1052	23.8423	955
23.8646	1042	23.8646	842	23.8646	1106	23.8646	936
23.887	1032	23.887	800	23.887	1083	23.887	955
23.9094	968	23.9094	783	23.9094	1032	23.9094	900
23.9317	1075	23.9317	761	23.9317	1037	23.9317	933
23.9541	1007	23.9541	757	23.9541	1075	23.9541	886
23.9764	930	23.9764	801	23.9764	1106	23.9764	894
23.9988	1024	23.9988	752	23.9988	1007	23.9988	861
24.0212	1014	24.0212	736	24.0212	983	24.0212	835
24.0435	1040	24.0435	747	24.0435	993	24.0435	864
24.0659	986	24.0659	739	24.0659	1038	24.0659	889
24.0882	976	24.0882	805	24.0882	984	24.0882	870
24.1106	946	24.1106	734	24.1106	1013	24.1106	827
24.133	910	24.133	775	24.133	965	24.133	897
24.1553	991	24.1553	764	24.1553	981	24.1553	822
24.1777	955	24.1777	757	24.1777	1020	24.1777	857
24.2001	955	24.2001	747	24.2001	998	24.2001	848
24.2224	926	24.2224	743	24.2224	954	24.2224	867
24.2448	970	24.2448	772	24.2448	1020	24.2448	850
24.2671	913	24.2671	713	24.2671	1026	24.2671	802
24.2895	977	24.2895	736	24.2895	998	24.2895	855
24.3119	924	24.3119	714	24.3119	995	24.3119	844
24.3342	902	24.3342	746	24.3342	964	24.3342	851
24.3566	938	24.3566	702	24.3566	929	24.3566	895
24.379	943	24.379	710	24.379	982	24.379	853
24.4013	930	24.4013	729	24.4013	918	24.4013	820
24.4237	960	24.4237	706	24.4237	895	24.4237	811
24.446	938	24.446	738	24.446	977	24.446	819
24.4684	941	24.4684	686	24.4684	951	24.4684	850
24.4908	975	24.4908	690	24.4908	961	24.4908	831
24.5131	907	24.5131	669	24.5131	936	24.5131	844
24.5355	904	24.5355	723	24.5355	884	24.5355	856
24.5579	945	24.5579	723	24.5579	910	24.5579	827
24.5802	927	24.5802	721	24.5802	902	24.5802	792
24.6026	934	24.6026	725	24.6026	952	24.6026	841
24.6249	886	24.6249	672	24.6249	890	24.6249	871
24.6473	900	24.6473	684	24.6473	862	24.6473	797
24.6697	885	24.6697	732	24.6697	939	24.6697	798
24.692	869	24.692	680	24.692	887	24.692	821
24.7144	910	24.7144	683	24.7144	912	24.7144	780
24.7368	912	24.7368	669	24.7368	845	24.7368	740
24.7591	865	24.7591	688	24.7591	884	24.7591	774
24.7815	839	24.7815	693	24.7815	806	24.7815	807
24.8038	850	24.8038	687	24.8038	869	24.8038	781
24.8262	874	24.8262	685	24.8262	865	24.8262	785
24.8486	893	24.8486	630	24.8486	896	24.8486	834
24.8709	855	24.8709	647	24.8709	888	24.8709	804
24.8933	839	24.8933	648	24.8933	889	24.8933	727
24.9157	855	24.9157	682	24.9157	887	24.9157	800
24.938	847	24.938	658	24.938	814	24.938	751
24.9604	880	24.9604	653	24.9604	887	24.9604	780
24.9827	848	24.9827	686	24.9827	924	24.9827	738
25.0051	834	25.0051	668	25.0051	894	25.0051	796
25.0275	824	25.0275	680	25.0275	789	25.0275	787
25.0498	910	25.0498	675	25.0498	807	25.0498	760
25.0722	902	25.0722	665	25.0722	826	25.0722	777
25.0946	879	25.0946	679	25.0946	860	25.0946	763
25.1169	823	25.1169	701	25.1169	804	25.1169	771
25.1393	846	25.1393	683	25.1393	829	25.1393	744
25.1616	837	25.1616	628	25.1616	898	25.1616	803
25.184	820	25.184	642	25.184	768	25.184	772
25.2064	844	25.2064	633	25.2064	854	25.2064	717
25.2287	861	25.2287	674	25.2287	829	25.2287	744
25.2511	820	25.2511	669	25.2511	820	25.2511	753
25.2735	802	25.2735	642	25.2735	839	25.2735	762
25.2958	824	25.2958	687	25.2958	785	25.2958	691
25.3182	827	25.3182	678	25.3182	832	25.3182	695
25.3405	826	25.3405	638	25.3405	868	25.3405	675
25.3629	823	25.3629	676	25.3629	828	25.3629	730
25.3853	856	25.3853	626	25.3853	820	25.3853	734
25.4076	779	25.4076	633	25.4076	823	25.4076	755
25.43	829	25.43	590	25.43	809	25.43	693
25.4523	818	25.4523	582	25.4523	806	25.4523	733
25.4747	804	25.4747	624	25.4747	811	25.4747	713
25.4971	804	25.4971	632	25.4971	847	25.4971	699
25.5194	749	25.5194	616	25.5194	734	25.5194	703
25.5418	786	25.5418	650	25.5418	812	25.5418	754
25.5642	777	25.5642	603	25.5642	778	25.5642	678
25.5865	728	25.5865	586	25.5865	774	25.5865	700
25.6089	794	25.6089	622	25.6089	797	25.6089	674
25.6312	784	25.6312	605	25.6312	812	25.6312	771
25.6536	737	25.6536	595	25.6536	775	25.6536	730
25.676	807	25.676	619	25.676	869	25.676	648
25.6983	743	25.6983	616	25.6983	752	25.6983	672
25.7207	776	25.7207	651	25.7207	800	25.7207	712
25.7431	779	25.7431	617	25.7431	752	25.7431	678
25.7654	739	25.7654	642	25.7654	822	25.7654	695
25.7878	770	25.7878	607	25.7878	801	25.7878	671
25.8101	775	25.8101	638	25.8101	765	25.8101	713
25.8325	813	25.8325	619	25.8325	751	25.8325	729
25.8549	770	25.8549	653	25.8549	772	25.8549	690
25.8772	751	25.8772	606	25.8772	768	25.8772	693
25.8996	771	25.8996	620	25.8996	777	25.8996	665
25.922	745	25.922	596	25.922	753	25.922	713
25.9443	768	25.9443	562	25.9443	782	25.9443	666
25.9667	775	25.9667	606	25.9667	785	25.9667	664
25.989	736	25.989	642	25.989	740	25.989	711
26.0114	812	26.0114	599	26.0114	734	26.0114	632
26.0338	767	26.0338	621	26.0338	703	26.0338	663
26.0561	745	26.0561	585	26.0561	700	26.0561	703
26.0785	729	26.0785	602	26.0785	760	26.0785	718
26.1009	712	26.1009	604	26.1009	765	26.1009	678
26.1232	715	26.1232	586	26.1232	780	26.1232	695
26.1456	766	26.1456	582	26.1456	721	26.1456	682
26.1679	744	26.1679	616	26.1679	729	26.1679	719
26.1903	760	26.1903	580	26.1903	737	26.1903	640
26.2127	767	26.2127	578	26.2127	801	26.2127	648
26.235	736	26.235	583	26.235	781	26.235	664
26.2574	779	26.2574	570	26.2574	761	26.2574	634
26.2798	736	26.2798	541	26.2798	686	26.2798	655
26.3021	725	26.3021	567	26.3021	732	26.3021	650
26.3245	700	26.3245	612	26.3245	697	26.3245	658
26.3468	722	26.3468	562	26.3468	742	26.3468	630
26.3692	667	26.3692	553	26.3692	744	26.3692	667
26.3916	715	26.3916	568	26.3916	733	26.3916	678
26.4139	729	26.4139	559	26.4139	741	26.4139	702
26.4363	714	26.4363	571	26.4363	769	26.4363	670
26.4587	735	26.4587	544	26.4587	754	26.4587	682
26.481	706	26.481	594	26.481	716	26.481	667
26.5034	710	26.5034	553	26.5034	709	26.5034	682
26.5257	699	26.5257	544	26.5257	690	26.5257	675
26.5481	719	26.5481	610	26.5481	711	26.5481	671
26.5705	691	26.5705	610	26.5705	698	26.5705	648
26.5928	731	26.5928	528	26.5928	684	26.5928	650
26.6152	748	26.6152	564	26.6152	691	26.6152	670
26.6376	705	26.6376	550	26.6376	734	26.6376	649
26.6599	713	26.6599	545	26.6599	720	26.6599	660
26.6823	706	26.6823	561	26.6823	716	26.6823	661
26.7046	715	26.7046	558	26.7046	736	26.7046	643
26.727	711	26.727	567	26.727	715	26.727	600
26.7494	749	26.7494	582	26.7494	737	26.7494	597
26.7717	717	26.7717	580	26.7717	693	26.7717	617
26.7941	711	26.7941	548	26.7941	724	26.7941	581
26.8164	657	26.8164	557	26.8164	687	26.8164	667
26.8388	731	26.8388	580	26.8388	753	26.8388	633
26.8612	690	26.8612	574	26.8612	763	26.8612	631
26.8835	680	26.8835	566	26.8835	680	26.8835	613
26.9059	646	26.9059	578	26.9059	707	26.9059	643
26.9283	668	26.9283	525	26.9283	688	26.9283	639
26.9506	649	26.9506	598	26.9506	710	26.9506	604
26.973	679	26.973	521	26.973	713	26.973	605
26.9953	670	26.9953	575	26.9953	714	26.9953	616
27.0177	676	27.0177	581	27.0177	700	27.0177	624
27.0401	679	27.0401	534	27.0401	722	27.0401	643
27.0624	665	27.0624	556	27.0624	681	27.0624	611
27.0848	655	27.0848	549	27.0848	674	27.0848	672
27.1072	660	27.1072	538	27.1072	696	27.1072	611
27.1295	696	27.1295	548	27.1295	663	27.1295	614
27.1519	650	27.1519	523	27.1519	672	27.1519	661
27.1742	701	27.1742	497	27.1742	655	27.1742	643
27.1966	651	27.1966	566	27.1966	686	27.1966	573
27.219	664	27.219	547	27.219	661	27.219	582
27.2413	661	27.2413	522	27.2413	647	27.2413	570
27.2637	618	27.2637	531	27.2637	721	27.2637	604
27.2861	645	27.2861	543	27.2861	671	27.2861	608
27.3084	650	27.3084	528	27.3084	649	27.3084	637
27.3308	699	27.3308	547	27.3308	681	27.3308	632
27.3531	664	27.3531	516	27.3531	671	27.3531	623
27.3755	652	27.3755	507	27.3755	704	27.3755	587
27.3979	640	27.3979	512	27.3979	671	27.3979	653
27.4202	675	27.4202	498	27.4202	671	27.4202	591
27.4426	636	27.4426	564	27.4426	655	27.4426	601
27.465	698	27.465	549	27.465	675	27.465	591
27.4873	655	27.4873	520	27.4873	724	27.4873	572
27.5097	681	27.5097	504	27.5097	662	27.5097	585
27.532	578	27.532	562	27.532	707	27.532	594
27.5544	659	27.5544	510	27.5544	712	27.5544	608
27.5768	628	27.5768	505	27.5768	658	27.5768	634
27.5991	663	27.5991	544	27.5991	668	27.5991	628
27.6215	622	27.6215	534	27.6215	671	27.6215	614
27.6439	704	27.6439	530	27.6439	654	27.6439	617
27.6662	649	27.6662	524	27.6662	655	27.6662	606
27.6886	622	27.6886	517	27.6886	643	27.6886	596
27.7109	672	27.7109	514	27.7109	664	27.7109	564
27.7333	614	27.7333	514	27.7333	703	27.7333	594
27.7557	621	27.7557	491	27.7557	626	27.7557	642
27.778	627	27.778	529	27.778	664	27.778	608
27.8004	670	27.8004	511	27.8004	622	27.8004	575
27.8228	623	27.8228	535	27.8228	647	27.8228	660
27.8451	691	27.8451	546	27.8451	674	27.8451	592
27.8675	613	27.8675	572	27.8675	598	27.8675	597
27.8898	601	27.8898	499	27.8898	655	27.8898	616
27.9122	643	27.9122	517	27.9122	625	27.9122	591
27.9346	624	27.9346	508	27.9346	648	27.9346	594
27.9569	625	27.9569	549	27.9569	664	27.9569	666
27.9793	633	27.9793	504	27.9793	675	27.9793	577
28.0017	588	28.0017	515	28.0017	681	28.0017	599
28.024	612	28.024	521	28.024	685	28.024	629
28.0464	634	28.0464	459	28.0464	634	28.0464	597
28.0687	652	28.0687	521	28.0687	646	28.0687	578
28.0911	612	28.0911	546	28.0911	660	28.0911	605
28.1135	635	28.1135	539	28.1135	631	28.1135	595
28.1358	612	28.1358	506	28.1358	615	28.1358	567
28.1582	615	28.1582	514	28.1582	659	28.1582	593
28.1805	633	28.1805	509	28.1805	665	28.1805	596
28.2029	579	28.2029	528	28.2029	663	28.2029	574
28.2253	619	28.2253	496	28.2253	670	28.2253	589
28.2476	587	28.2476	503	28.2476	650	28.2476	619
28.27	594	28.27	511	28.27	652	28.27	577
28.2924	611	28.2924	493	28.2924	679	28.2924	570
28.3147	628	28.3147	480	28.3147	627	28.3147	616
28.3371	532	28.3371	552	28.3371	660	28.3371	570
28.3594	619	28.3594	479	28.3594	641	28.3594	589
28.3818	615	28.3818	503	28.3818	654	28.3818	559
28.4042	621	28.4042	509	28.4042	634	28.4042	597
28.4265	598	28.4265	445	28.4265	588	28.4265	583
28.4489	600	28.4489	461	28.4489	616	28.4489	602
28.4713	632	28.4713	517	28.4713	644	28.4713	575
28.4936	636	28.4936	486	28.4936	668	28.4936	571
28.516	605	28.516	486	28.516	624	28.516	600
28.5383	610	28.5383	493	28.5383	627	28.5383	586
28.5607	617	28.5607	498	28.5607	693	28.5607	515
28.5831	578	28.5831	472	28.5831	624	28.5831	579
28.6054	579	28.6054	481	28.6054	613	28.6054	621
28.6278	627	28.6278	472	28.6278	637	28.6278	569
28.6502	588	28.6502	561	28.6502	647	28.6502	588
28.6725	574	28.6725	498	28.6725	617	28.6725	550
28.6949	615	28.6949	526	28.6949	624	28.6949	594
28.7172	601	28.7172	516	28.7172	617	28.7172	640
28.7396	634	28.7396	504	28.7396	662	28.7396	634
28.762	631	28.762	538	28.762	651	28.762	680
28.7843	610	28.7843	473	28.7843	622	28.7843	632
28.8067	560	28.8067	503	28.8067	625	28.8067	625
28.8291	577	28.8291	494	28.8291	613	28.8291	583
28.8514	573	28.8514	485	28.8514	641	28.8514	559
28.8738	591	28.8738	497	28.8738	661	28.8738	580
28.8961	599	28.8961	465	28.8961	629	28.8961	569
28.9185	597	28.9185	525	28.9185	627	28.9185	567
28.9409	591	28.9409	473	28.9409	636	28.9409	559
28.9632	540	28.9632	479	28.9632	676	28.9632	533
28.9856	557	28.9856	493	28.9856	649	28.9856	536
29.008	586	29.008	494	29.008	661	29.008	547
29.0303	572	29.0303	533	29.0303	683	29.0303	565
29.0527	584	29.0527	500	29.0527	608	29.0527	573
29.075	580	29.075	479	29.075	677	29.075	549
29.0974	607	29.0974	474	29.0974	641	29.0974	563
29.1198	590	29.1198	493	29.1198	597	29.1198	589
29.1421	568	29.1421	515	29.1421	632	29.1421	546
29.1645	573	29.1645	508	29.1645	621	29.1645	511
29.1869	543	29.1869	505	29.1869	676	29.1869	559
29.2092	556	29.2092	500	29.2092	657	29.2092	578
29.2316	570	29.2316	525	29.2316	648	29.2316	579
29.2539	602	29.2539	507	29.2539	651	29.2539	559
29.2763	571	29.2763	495	29.2763	653	29.2763	590
29.2987	551	29.2987	491	29.2987	628	29.2987	571
29.321	567	29.321	495	29.321	609	29.321	570
29.3434	602	29.3434	486	29.3434	626	29.3434	562
29.3658	558	29.3658	504	29.3658	657	29.3658	577
29.3881	533	29.3881	504	29.3881	626	29.3881	567
29.4105	599	29.4105	550	29.4105	676	29.4105	560
29.4328	595	29.4328	502	29.4328	624	29.4328	543
29.4552	578	29.4552	524	29.4552	612	29.4552	548
29.4776	585	29.4776	568	29.4776	657	29.4776	557
29.4999	557	29.4999	550	29.4999	690	29.4999	615
29.5223	591	29.5223	597	29.5223	658	29.5223	566
29.5447	607	29.5447	585	29.5447	665	29.5447	527
29.567	563	29.567	533	29.567	691	29.567	561
29.5894	576	29.5894	556	29.5894	725	29.5894	603
29.6117	584	29.6117	527	29.6117	663	29.6117	575
29.6341	566	29.6341	492	29.6341	660	29.6341	580
29.6565	523	29.6565	495	29.6565	747	29.6565	598
29.6788	534	29.6788	495	29.6788	726	29.6788	607
29.7012	572	29.7012	477	29.7012	743	29.7012	593
29.7235	566	29.7235	464	29.7235	766	29.7235	555
29.7459	573	29.7459	475	29.7459	769	29.7459	557
29.7683	535	29.7683	439	29.7683	772	29.7683	567
29.7906	574	29.7906	450	29.7906	771	29.7906	532
29.813	557	29.813	475	29.813	704	29.813	546
29.8354	546	29.8354	437	29.8354	764	29.8354	535
29.8577	509	29.8577	443	29.8577	763	29.8577	593
29.8801	580	29.8801	482	29.8801	786	29.8801	520
29.9024	595	29.9024	446	29.9024	731	29.9024	561
29.9248	548	29.9248	467	29.9248	715	29.9248	549
29.9472	542	29.9472	448	29.9472	709	29.9472	572
29.9695	508	29.9695	440	29.9695	694	29.9695	507
29.9919	535	29.9919	482	29.9919	706	29.9919	529
30.0143	542	30.0143	475	30.0143	665	30.0143	540
30.0366	545	30.0366	452	30.0366	648	30.0366	545
30.059	557	30.059	468	30.059	653	30.059	602
30.0813	558	30.0813	450	30.0813	672	30.0813	552
30.1037	550	30.1037	479	30.1037	604	30.1037	531
30.1261	551	30.1261	482	30.1261	554	30.1261	550
30.1484	582	30.1484	455	30.1484	608	30.1484	529
30.1708	543	30.1708	485	30.1708	586	30.1708	541
30.1932	553	30.1932	457	30.1932	620	30.1932	564
30.2155	520	30.2155	428	30.2155	594	30.2155	572
30.2379	546	30.2379	461	30.2379	600	30.2379	515
30.2602	534	30.2602	482	30.2602	585	30.2602	518
30.2826	564	30.2826	466	30.2826	608	30.2826	528
30.305	554	30.305	443	30.305	590	30.305	541
30.3273	523	30.3273	450	30.3273	632	30.3273	508
30.3497	564	30.3497	490	30.3497	578	30.3497	557
30.3721	549	30.3721	453	30.3721	594	30.3721	492
30.3944	571	30.3944	455	30.3944	639	30.3944	554
30.4168	542	30.4168	474	30.4168	559	30.4168	535
30.4391	569	30.4391	455	30.4391	562	30.4391	495
30.4615	549	30.4615	486	30.4615	558	30.4615	506
30.4839	609	30.4839	413	30.4839	544	30.4839	495
30.5062	588	30.5062	452	30.5062	623	30.5062	522
30.5286	674	30.5286	422	30.5286	600	30.5286	532
30.551	555	30.551	474	30.551	596	30.551	528
30.5733	583	30.5733	491	30.5733	559	30.5733	513
30.5957	614	30.5957	462	30.5957	564	30.5957	537
30.618	614	30.618	479	30.618	542	30.618	524
30.6404	641	30.6404	476	30.6404	562	30.6404	514
30.6628	636	30.6628	540	30.6628	590	30.6628	538
30.6851	568	30.6851	519	30.6851	570	30.6851	552
30.7075	642	30.7075	607	30.7075	621	30.7075	513
30.7299	555	30.7299	630	30.7299	491	30.7299	487
30.7522	587	30.7522	639	30.7522	574	30.7522	505
30.7746	536	30.7746	709	30.7746	556	30.7746	526
30.7969	571	30.7969	628	30.7969	564	30.7969	538
30.8193	527	30.8193	654	30.8193	569	30.8193	485
30.8417	505	30.8417	565	30.8417	550	30.8417	492
30.864	529	30.864	554	30.864	601	30.864	534
30.8864	529	30.8864	494	30.8864	548	30.8864	500
30.9088	495	30.9088	528	30.9088	567	30.9088	483
30.9311	524	30.9311	492	30.9311	587	30.9311	569
30.9535	557	30.9535	470	30.9535	542	30.9535	485
30.9758	540	30.9758	465	30.9758	550	30.9758	506
30.9982	507	30.9982	463	30.9982	565	30.9982	521
31.0206	486	31.0206	503	31.0206	595	31.0206	515
31.0429	536	31.0429	459	31.0429	529	31.0429	484
31.0653	538	31.0653	486	31.0653	565	31.0653	499
31.0876	548	31.0876	488	31.0876	565	31.0876	538
31.11	504	31.11	440	31.11	560	31.11	490
31.1324	546	31.1324	481	31.1324	557	31.1324	498
31.1547	544	31.1547	455	31.1547	578	31.1547	533
31.1771	478	31.1771	466	31.1771	555	31.1771	533
31.1995	516	31.1995	432	31.1995	512	31.1995	506
31.2218	489	31.2218	448	31.2218	552	31.2218	526
31.2442	491	31.2442	446	31.2442	542	31.2442	512
31.2665	495	31.2665	448	31.2665	549	31.2665	493
31.2889	530	31.2889	477	31.2889	584	31.2889	502
31.3113	542	31.3113	484	31.3113	529	31.3113	511
31.3336	531	31.3336	463	31.3336	558	31.3336	530
31.356	459	31.356	386	31.356	532	31.356	504
31.3784	521	31.3784	440	31.3784	550	31.3784	514
31.4007	509	31.4007	438	31.4007	577	31.4007	464
31.4231	491	31.4231	433	31.4231	540	31.4231	513
31.4454	492	31.4454	450	31.4454	548	31.4454	513
31.4678	468	31.4678	418	31.4678	560	31.4678	498
31.4902	500	31.4902	437	31.4902	524	31.4902	468
31.5125	509	31.5125	467	31.5125	574	31.5125	506
31.5349	507	31.5349	418	31.5349	551	31.5349	476
31.5573	515	31.5573	453	31.5573	566	31.5573	504
31.5796	539	31.5796	429	31.5796	557	31.5796	506
31.602	481	31.602	480	31.602	568	31.602	510
31.6243	512	31.6243	447	31.6243	530	31.6243	512
31.6467	511	31.6467	430	31.6467	579	31.6467	508
31.6691	504	31.6691	459	31.6691	571	31.6691	529
31.6914	525	31.6914	470	31.6914	502	31.6914	505
31.7138	545	31.7138	434	31.7138	545	31.7138	444
31.7362	509	31.7362	442	31.7362	538	31.7362	471
31.7585	499	31.7585	421	31.7585	580	31.7585	491
31.7809	489	31.7809	441	31.7809	591	31.7809	489
31.8032	475	31.8032	428	31.8032	569	31.8032	493
31.8256	464	31.8256	442	31.8256	591	31.8256	498
31.848	506	31.848	438	31.848	550	31.848	492
31.8703	541	31.8703	433	31.8703	575	31.8703	516
31.8927	516	31.8927	416	31.8927	596	31.8927	505
31.9151	502	31.9151	394	31.9151	611	31.9151	504
31.9374	521	31.9374	431	31.9374	526	31.9374	500
31.9598	522	31.9598	445	31.9598	529	31.9598	490
31.9821	525	31.9821	438	31.9821	538	31.9821	497
32.0045	509	32.0045	428	32.0045	555	32.0045	497
32.0269	495	32.0269	433	32.0269	562	32.0269	493
32.0492	481	32.0492	410	32.0492	541	32.0492	485
32.0716	501	32.0716	457	32.0716	547	32.0716	489
32.094	506	32.094	424	32.094	557	32.094	488
32.1163	496	32.1163	423	32.1163	509	32.1163	519
32.1387	509	32.1387	437	32.1387	520	32.1387	501
32.161	476	32.161	450	32.161	523	32.161	480
32.1834	534	32.1834	405	32.1834	529	32.1834	460
32.2058	497	32.2058	400	32.2058	514	32.2058	500
32.2281	521	32.2281	457	32.2281	530	32.2281	485
32.2505	465	32.2505	431	32.2505	544	32.2505	489
32.2729	524	32.2729	441	32.2729	542	32.2729	507
32.2952	486	32.2952	443	32.2952	532	32.2952	511
32.3176	492	32.3176	425	32.3176	520	32.3176	513
32.3399	469	32.3399	440	32.3399	484	32.3399	509
32.3623	489	32.3623	433	32.3623	546	32.3623	481
32.3847	491	32.3847	451	32.3847	506	32.3847	493
32.407	491	32.407	424	32.407	519	32.407	495
32.4294	483	32.4294	419	32.4294	499	32.4294	479
32.4517	490	32.4517	441	32.4517	532	32.4517	506
32.4741	478	32.4741	445	32.4741	583	32.4741	494
32.4965	485	32.4965	439	32.4965	552	32.4965	500
32.5188	467	32.5188	438	32.5188	510	32.5188	492
32.5412	486	32.5412	407	32.5412	518	32.5412	468
32.5636	514	32.5636	416	32.5636	593	32.5636	522
32.5859	521	32.5859	440	32.5859	569	32.5859	509
32.6083	464	32.6083	440	32.6083	568	32.6083	522
32.6306	488	32.6306	439	32.6306	546	32.6306	460
32.653	480	32.653	397	32.653	540	32.653	523
32.6754	479	32.6754	416	32.6754	551	32.6754	484
32.6977	493	32.6977	445	32.6977	557	32.6977	498
32.7201	485	32.7201	405	32.7201	580	32.7201	481
32.7425	495	32.7425	409	32.7425	511	32.7425	445
32.7648	521	32.7648	413	32.7648	549	32.7648	480
32.7872	499	32.7872	393	32.7872	525	32.7872	473
32.8095	504	32.8095	434	32.8095	554	32.8095	471
32.8319	471	32.8319	416	32.8319	539	32.8319	479
32.8543	499	32.8543	392	32.8543	505	32.8543	489
32.8766	503	32.8766	422	32.8766	521	32.8766	511
32.899	504	32.899	410	32.899	548	32.899	484
32.9214	542	32.9214	394	32.9214	515	32.9214	460
32.9437	479	32.9437	448	32.9437	494	32.9437	493
32.9661	497	32.9661	400	32.9661	551	32.9661	472
32.9884	478	32.9884	412	32.9884	516	32.9884	516
33.0108	453	33.0108	421	33.0108	513	33.0108	486
33.0332	498	33.0332	440	33.0332	476	33.0332	517
33.0555	491	33.0555	392	33.0555	509	33.0555	490
33.0779	490	33.0779	406	33.0779	507	33.0779	472
33.1003	470	33.1003	417	33.1003	555	33.1003	483
33.1226	511	33.1226	409	33.1226	525	33.1226	454
33.145	545	33.145	427	33.145	470	33.145	487
33.1673	493	33.1673	410	33.1673	541	33.1673	496
33.1897	524	33.1897	438	33.1897	473	33.1897	489
33.2121	539	33.2121	397	33.2121	544	33.2121	466
33.2344	451	33.2344	433	33.2344	539	33.2344	500
33.2568	501	33.2568	397	33.2568	552	33.2568	487
33.2792	475	33.2792	440	33.2792	545	33.2792	474
33.3015	515	33.3015	446	33.3015	501	33.3015	500
33.3239	463	33.3239	426	33.3239	520	33.3239	492
33.3462	455	33.3462	430	33.3462	561	33.3462	486
33.3686	489	33.3686	455	33.3686	519	33.3686	448
33.391	490	33.391	417	33.391	465	33.391	499
33.4133	478	33.4133	404	33.4133	525	33.4133	451
33.4357	499	33.4357	414	33.4357	499	33.4357	498
33.4581	514	33.4581	403	33.4581	504	33.4581	484
33.4804	455	33.4804	428	33.4804	542	33.4804	465
33.5028	495	33.5028	447	33.5028	548	33.5028	478
33.5251	502	33.5251	403	33.5251	465	33.5251	492
33.5475	436	33.5475	409	33.5475	504	33.5475	481
33.5699	480	33.5699	407	33.5699	504	33.5699	484
33.5922	483	33.5922	418	33.5922	518	33.5922	498
33.6146	487	33.6146	423	33.6146	588	33.6146	459
33.637	469	33.637	372	33.637	530	33.637	460
33.6593	481	33.6593	425	33.6593	512	33.6593	484
33.6817	530	33.6817	369	33.6817	557	33.6817	465
33.704	477	33.704	454	33.704	496	33.704	444
33.7264	459	33.7264	407	33.7264	532	33.7264	455
33.7488	477	33.7488	440	33.7488	550	33.7488	530
33.7711	487	33.7711	405	33.7711	521	33.7711	478
33.7935	479	33.7935	439	33.7935	549	33.7935	490
33.8158	483	33.8158	389	33.8158	547	33.8158	483
33.8382	450	33.8382	427	33.8382	579	33.8382	484
33.8606	454	33.8606	410	33.8606	489	33.8606	465
33.8829	495	33.8829	397	33.8829	505	33.8829	487
33.9053	518	33.9053	363	33.9053	479	33.9053	510
33.9277	513	33.9277	383	33.9277	568	33.9277	463
33.95	512	33.95	420	33.95	478	33.95	453
33.9724	441	33.9724	410	33.9724	521	33.9724	501
33.9947	464	33.9947	374	33.9947	504	33.9947	476
34.0171	482	34.0171	404	34.0171	513	34.0171	446
34.0395	490	34.0395	437	34.0395	495	34.0395	483
34.0618	508	34.0618	447	34.0618	476	34.0618	484
34.0842	467	34.0842	422	34.0842	511	34.0842	447
34.1066	470	34.1066	434	34.1066	518	34.1066	440
34.1289	487	34.1289	397	34.1289	510	34.1289	485
34.1513	503	34.1513	418	34.1513	504	34.1513	481
34.1736	471	34.1736	410	34.1736	521	34.1736	479
34.196	477	34.196	376	34.196	505	34.196	461
34.2184	487	34.2184	410	34.2184	513	34.2184	457
34.2407	464	34.2407	413	34.2407	511	34.2407	501
34.2631	478	34.2631	429	34.2631	517	34.2631	465
34.2855	487	34.2855	402	34.2855	501	34.2855	489
34.3078	498	34.3078	450	34.3078	492	34.3078	444
34.3302	527	34.3302	398	34.3302	591	34.3302	474
34.3525	482	34.3525	404	34.3525	480	34.3525	459
34.3749	470	34.3749	448	34.3749	500	34.3749	473
34.3973	459	34.3973	407	34.3973	535	34.3973	452
34.4196	468	34.4196	412	34.4196	504	34.4196	503
34.442	537	34.442	439	34.442	538	34.442	509
34.4644	463	34.4644	448	34.4644	502	34.4644	477
34.4867	487	34.4867	389	34.4867	485	34.4867	463
34.5091	466	34.5091	401	34.5091	528	34.5091	484
34.5314	493	34.5314	426	34.5314	510	34.5314	459
34.5538	454	34.5538	419	34.5538	520	34.5538	468
34.5762	442	34.5762	381	34.5762	521	34.5762	473
34.5985	459	34.5985	380	34.5985	514	34.5985	457
34.6209	465	34.6209	398	34.6209	514	34.6209	490
34.6433	485	34.6433	426	34.6433	503	34.6433	478
34.6656	451	34.6656	416	34.6656	504	34.6656	420
34.688	480	34.688	430	34.688	488	34.688	456
34.7103	481	34.7103	407	34.7103	500	34.7103	497
34.7327	487	34.7327	449	34.7327	490	34.7327	406
34.7551	504	34.7551	424	34.7551	531	34.7551	487
34.7774	466	34.7774	402	34.7774	515	34.7774	470
34.7998	464	34.7998	402	34.7998	486	34.7998	498
34.8222	456	34.8222	428	34.8222	492	34.8222	470
34.8445	501	34.8445	412	34.8445	525	34.8445	407
34.8669	472	34.8669	397	34.8669	525	34.8669	483
34.8892	457	34.8892	411	34.8892	450	34.8892	449
34.9116	456	34.9116	432	34.9116	486	34.9116	450
34.934	464	34.934	374	34.934	516	34.934	456
34.9563	452	34.9563	425	34.9563	515	34.9563	505
34.9787	479	34.9787	437	34.9787	497	34.9787	480
35.0011	497	35.0011	435	35.0011	496	35.0011	466
35.0234	486	35.0234	435	35.0234	488	35.0234	506
35.0458	495	35.0458	442	35.0458	487	35.0458	444
35.0681	521	35.0681	422	35.0681	503	35.0681	474
35.0905	434	35.0905	446	35.0905	493	35.0905	424
35.1129	411	35.1129	404	35.1129	507	35.1129	433
35.1352	466	35.1352	436	35.1352	504	35.1352	457
35.1576	450	35.1576	412	35.1576	535	35.1576	443
35.1799	468	35.1799	401	35.1799	515	35.1799	453
35.2023	509	35.2023	481	35.2023	566	35.2023	475
35.2247	484	35.2247	418	35.2247	473	35.2247	438
35.247	456	35.247	414	35.247	478	35.247	452
35.2694	493	35.2694	431	35.2694	502	35.2694	470
35.2918	456	35.2918	405	35.2918	538	35.2918	502
35.3141	471	35.3141	424	35.3141	552	35.3141	447
35.3365	495	35.3365	407	35.3365	481	35.3365	508
35.3588	491	35.3588	397	35.3588	499	35.3588	466
35.3812	495	35.3812	400	35.3812	487	35.3812	473
35.4036	475	35.4036	413	35.4036	467	35.4036	451
35.4259	432	35.4259	404	35.4259	498	35.4259	467
35.4483	445	35.4483	424	35.4483	522	35.4483	462
35.4707	460	35.4707	397	35.4707	502	35.4707	470
35.493	473	35.493	415	35.493	511	35.493	491
35.5154	478	35.5154	404	35.5154	489	35.5154	490
35.5377	501	35.5377	445	35.5377	487	35.5377	462
35.5601	452	35.5601	425	35.5601	514	35.5601	445
35.5825	474	35.5825	387	35.5825	471	35.5825	483
35.6048	492	35.6048	420	35.6048	508	35.6048	459
35.6272	474	35.6272	409	35.6272	515	35.6272	508
35.6496	472	35.6496	393	35.6496	483	35.6496	479
35.6719	493	35.6719	405	35.6719	540	35.6719	455
35.6943	519	35.6943	417	35.6943	498	35.6943	470
35.7166	494	35.7166	411	35.7166	476	35.7166	465
35.739	488	35.739	408	35.739	517	35.739	464
35.7614	455	35.7614	408	35.7614	491	35.7614	455
35.7837	434	35.7837	398	35.7837	499	35.7837	473
35.8061	438	35.8061	419	35.8061	523	35.8061	470
35.8285	475	35.8285	394	35.8285	525	35.8285	472
35.8508	485	35.8508	387	35.8508	525	35.8508	448
35.8732	480	35.8732	446	35.8732	543	35.8732	459
35.8955	501	35.8955	399	35.8955	499	35.8955	479
35.9179	504	35.9179	408	35.9179	496	35.9179	508
35.9403	494	35.9403	408	35.9403	525	35.9403	456
35.9626	442	35.9626	416	35.9626	506	35.9626	481
35.985	448	35.985	422	35.985	497	35.985	477
36.0074	426	36.0074	419	36.0074	533	36.0074	422
36.0297	504	36.0297	426	36.0297	494	36.0297	474
36.0521	458	36.0521	450	36.0521	556	36.0521	480
36.0744	462	36.0744	394	36.0744	518	36.0744	484
36.0968	433	36.0968	419	36.0968	522	36.0968	488
36.1192	482	36.1192	443	36.1192	535	36.1192	466
36.1415	500	36.1415	440	36.1415	525	36.1415	504
36.1639	494	36.1639	403	36.1639	539	36.1639	500
36.1863	497	36.1863	417	36.1863	496	36.1863	496
36.2086	457	36.2086	444	36.2086	526	36.2086	465
36.231	516	36.231	410	36.231	501	36.231	447
36.2533	499	36.2533	420	36.2533	531	36.2533	490
36.2757	480	36.2757	400	36.2757	527	36.2757	469
36.2981	489	36.2981	416	36.2981	526	36.2981	435
36.3204	453	36.3204	455	36.3204	534	36.3204	460
36.3428	495	36.3428	440	36.3428	529	36.3428	473
36.3652	485	36.3652	405	36.3652	524	36.3652	464
36.3875	418	36.3875	404	36.3875	552	36.3875	533
36.4099	485	36.4099	425	36.4099	492	36.4099	449
36.4322	500	36.4322	396	36.4322	522	36.4322	517
36.4546	469	36.4546	424	36.4546	573	36.4546	487
36.477	496	36.477	450	36.477	528	36.477	505
36.4993	468	36.4993	420	36.4993	531	36.4993	454
36.5217	506	36.5217	454	36.5217	538	36.5217	505
36.5441	480	36.5441	450	36.5441	544	36.5441	504
36.5664	502	36.5664	434	36.5664	539	36.5664	506
36.5888	486	36.5888	413	36.5888	523	36.5888	535
36.6111	501	36.6111	430	36.6111	544	36.6111	468
36.6335	428	36.6335	413	36.6335	537	36.6335	486
36.6559	495	36.6559	431	36.6559	538	36.6559	482
36.6782	444	36.6782	456	36.6782	571	36.6782	507
36.7006	504	36.7006	444	36.7006	523	36.7006	484
36.7229	500	36.7229	459	36.7229	554	36.7229	471
36.7453	476	36.7453	440	36.7453	562	36.7453	476
36.7677	486	36.7677	441	36.7677	502	36.7677	495
36.79	480	36.79	377	36.79	577	36.79	493
36.8124	470	36.8124	386	36.8124	524	36.8124	504
36.8348	455	36.8348	444	36.8348	509	36.8348	436
36.8571	488	36.8571	399	36.8571	515	36.8571	495
36.8795	478	36.8795	429	36.8795	512	36.8795	478
36.9018	484	36.9018	428	36.9018	525	36.9018	514
36.9242	514	36.9242	452	36.9242	540	36.9242	508
36.9466	470	36.9466	425	36.9466	512	36.9466	492
36.9689	513	36.9689	440	36.9689	547	36.9689	492
36.9913	452	36.9913	431	36.9913	531	36.9913	466
37.0137	483	37.0137	453	37.0137	569	37.0137	498
37.036	488	37.036	449	37.036	535	37.036	454
37.0584	527	37.0584	477	37.0584	508	37.0584	444
37.0807	490	37.0807	399	37.0807	540	37.0807	479
37.1031	465	37.1031	447	37.1031	548	37.1031	490
37.1255	493	37.1255	474	37.1255	490	37.1255	495
37.1478	515	37.1478	459	37.1478	496	37.1478	499
37.1702	469	37.1702	450	37.1702	540	37.1702	463
37.1926	517	37.1926	458	37.1926	504	37.1926	477
37.2149	483	37.2149	452	37.2149	545	37.2149	494
37.2373	476	37.2373	488	37.2373	522	37.2373	458
37.2596	449	37.2596	436	37.2596	493	37.2596	449
37.282	461	37.282	455	37.282	500	37.282	501
37.3044	489	37.3044	434	37.3044	537	37.3044	498
37.3267	490	37.3267	449	37.3267	541	37.3267	466
37.3491	476	37.3491	466	37.3491	514	37.3491	446
37.3715	484	37.3715	439	37.3715	530	37.3715	528
37.3938	473	37.3938	464	37.3938	485	37.3938	479
37.4162	461	37.4162	453	37.4162	544	37.4162	511
37.4385	462	37.4385	432	37.4385	524	37.4385	506
37.4609	483	37.4609	420	37.4609	530	37.4609	528
37.4833	517	37.4833	445	37.4833	505	37.4833	479
37.5056	505	37.5056	437	37.5056	519	37.5056	486
37.528	414	37.528	392	37.528	515	37.528	490
37.5504	453	37.5504	407	37.5504	517	37.5504	465
37.5727	503	37.5727	474	37.5727	552	37.5727	458
37.5951	452	37.5951	470	37.5951	554	37.5951	485
37.6174	471	37.6174	425	37.6174	526	37.6174	482
37.6398	488	37.6398	434	37.6398	579	37.6398	493
37.6622	417	37.6622	436	37.6622	577	37.6622	495
37.6845	461	37.6845	408	37.6845	500	37.6845	518
37.7069	493	37.7069	425	37.7069	566	37.7069	525
37.7293	482	37.7293	410	37.7293	564	37.7293	488
37.7516	477	37.7516	428	37.7516	531	37.7516	437
37.774	449	37.774	452	37.774	564	37.774	475
37.7963	506	37.7963	433	37.7963	573	37.7963	510
37.8187	482	37.8187	409	37.8187	504	37.8187	489
37.8411	524	37.8411	427	37.8411	547	37.8411	505
37.8634	464	37.8634	410	37.8634	496	37.8634	490
37.8858	461	37.8858	468	37.8858	540	37.8858	463
37.9082	511	37.9082	433	37.9082	553	37.9082	487
37.9305	496	37.9305	415	37.9305	534	37.9305	507
37.9529	489	37.9529	445	37.9529	585	37.9529	479
37.9752	504	37.9752	417	37.9752	521	37.9752	451
37.9976	458	37.9976	436	37.9976	545	37.9976	500
38.02	510	38.02	421	38.02	523	38.02	469
38.0423	471	38.0423	439	38.0423	536	38.0423	498
38.0647	495	38.0647	423	38.0647	506	38.0647	485
38.087	456	38.087	380	38.087	507	38.087	469
38.1094	487	38.1094	412	38.1094	524	38.1094	498
38.1318	492	38.1318	427	38.1318	530	38.1318	511
38.1541	479	38.1541	423	38.1541	530	38.1541	493
38.1765	476	38.1765	455	38.1765	524	38.1765	485
38.1989	503	38.1989	410	38.1989	543	38.1989	527
38.2212	492	38.2212	447	38.2212	531	38.2212	495
38.2436	476	38.2436	436	38.2436	543	38.2436	499
38.2659	490	38.2659	454	38.2659	566	38.2659	506
38.2883	450	38.2883	435	38.2883	518	38.2883	490
38.3107	490	38.3107	437	38.3107	537	38.3107	508
38.333	483	38.333	427	38.333	559	38.333	446
38.3554	488	38.3554	432	38.3554	569	38.3554	502
38.3778	463	38.3778	436	38.3778	547	38.3778	502
38.4001	461	38.4001	424	38.4001	536	38.4001	507
38.4225	503	38.4225	396	38.4225	531	38.4225	505
38.4448	490	38.4448	457	38.4448	525	38.4448	521
38.4672	497	38.4672	441	38.4672	526	38.4672	497
38.4896	522	38.4896	418	38.4896	527	38.4896	490
38.5119	484	38.5119	448	38.5119	557	38.5119	543
38.5343	502	38.5343	419	38.5343	540	38.5343	484
38.5567	516	38.5567	395	38.5567	541	38.5567	466
38.579	480	38.579	403	38.579	562	38.579	535
38.6014	452	38.6014	457	38.6014	543	38.6014	494
38.6237	452	38.6237	459	38.6237	544	38.6237	472
38.6461	480	38.6461	425	38.6461	545	38.6461	494
38.6685	509	38.6685	434	38.6685	559	38.6685	496
38.6908	504	38.6908	432	38.6908	519	38.6908	483
38.7132	506	38.7132	455	38.7132	512	38.7132	499
38.7356	461	38.7356	445	38.7356	518	38.7356	476
38.7579	467	38.7579	463	38.7579	519	38.7579	473
38.7803	507	38.7803	419	38.7803	541	38.7803	467
38.8026	461	38.8026	435	38.8026	528	38.8026	492
38.825	448	38.825	408	38.825	509	38.825	520
38.8474	490	38.8474	436	38.8474	519	38.8474	505
38.8697	493	38.8697	438	38.8697	568	38.8697	478
38.8921	487	38.8921	421	38.8921	525	38.8921	440
38.9145	508	38.9145	451	38.9145	526	38.9145	497
38.9368	512	38.9368	418	38.9368	518	38.9368	493
38.9592	507	38.9592	432	38.9592	557	38.9592	495
38.9815	494	38.9815	445	38.9815	544	38.9815	498
39.0039	468	39.0039	432	39.0039	555	39.0039	538
39.0263	473	39.0263	403	39.0263	550	39.0263	498
39.0486	507	39.0486	449	39.0486	502	39.0486	501
39.071	508	39.071	425	39.071	522	39.071	542
39.0934	513	39.0934	452	39.0934	516	39.0934	509
39.1157	476	39.1157	426	39.1157	516	39.1157	507
39.1381	489	39.1381	445	39.1381	536	39.1381	491
39.1604	460	39.1604	482	39.1604	555	39.1604	448
39.1828	515	39.1828	424	39.1828	538	39.1828	483
39.2052	483	39.2052	445	39.2052	536	39.2052	511
39.2275	490	39.2275	456	39.2275	548	39.2275	520
39.2499	472	39.2499	463	39.2499	541	39.2499	531
39.2723	472	39.2723	442	39.2723	577	39.2723	521
39.2946	504	39.2946	481	39.2946	577	39.2946	502
39.317	467	39.317	442	39.317	580	39.317	455
39.3393	521	39.3393	445	39.3393	567	39.3393	509
39.3617	471	39.3617	450	39.3617	517	39.3617	535
39.3841	456	39.3841	478	39.3841	534	39.3841	494
39.4064	492	39.4064	452	39.4064	576	39.4064	561
39.4288	537	39.4288	453	39.4288	576	39.4288	528
39.4511	468	39.4511	453	39.4511	600	39.4511	500
39.4735	515	39.4735	498	39.4735	569	39.4735	517
39.4959	538	39.4959	450	39.4959	597	39.4959	544
39.5182	503	39.5182	451	39.5182	575	39.5182	524
39.5406	490	39.5406	477	39.5406	580	39.5406	545
39.563	471	39.563	459	39.563	570	39.563	512
39.5853	485	39.5853	480	39.5853	507	39.5853	506
39.6077	516	39.6077	449	39.6077	606	39.6077	532
39.63	484	39.63	442	39.63	561	39.63	550
39.6524	498	39.6524	500	39.6524	579	39.6524	538
39.6748	531	39.6748	430	39.6748	585	39.6748	533
39.6971	485	39.6971	517	39.6971	569	39.6971	533
39.7195	499	39.7195	478	39.7195	542	39.7195	555
39.7419	509	39.7419	472	39.7419	592	39.7419	562
39.7642	465	39.7642	473	39.7642	588	39.7642	506
39.7866	513	39.7866	454	39.7866	616	39.7866	574
39.8089	470	39.8089	460	39.8089	576	39.8089	513
39.8313	490	39.8313	493	39.8313	601	39.8313	549
39.8537	458	39.8537	456	39.8537	605	39.8537	517
39.876	477	39.876	480	39.876	616	39.876	562
39.8984	473	39.8984	499	39.8984	637	39.8984	543
39.9208	489	39.9208	514	39.9208	604	39.9208	587
39.9431	480	39.9431	471	39.9431	570	39.9431	567
39.9655	482	39.9655	508	39.9655	588	39.9655	548
39.9878	518	39.9878	512	39.9878	559	39.9878	543
40.0102	497	40.0102	483	40.0102	622	40.0102	557
40.0326	488	40.0326	466	40.0326	573	40.0326	569
40.0549	500	40.0549	478	40.0549	627	40.0549	543
40.0773	508	40.0773	509	40.0773	593	40.0773	580
40.0997	508	40.0997	537	40.0997	618	40.0997	582
40.122	522	40.122	520	40.122	648	40.122	593
40.1444	483	40.1444	530	40.1444	631	40.1444	603
40.1667	480	40.1667	491	40.1667	589	40.1667	545
40.1891	516	40.1891	468	40.1891	627	40.1891	527
40.2115	487	40.2115	519	40.2115	618	40.2115	556
40.2338	501	40.2338	517	40.2338	600	40.2338	560
40.2562	488	40.2562	499	40.2562	602	40.2562	593
40.2786	476	40.2786	490	40.2786	639	40.2786	575
40.3009	501	40.3009	511	40.3009	631	40.3009	591
40.3233	461	40.3233	492	40.3233	636	40.3233	572
40.3456	460	40.3456	502	40.3456	612	40.3456	621
40.368	435	40.368	474	40.368	629	40.368	601
40.3904	507	40.3904	532	40.3904	692	40.3904	544
40.4127	469	40.4127	485	40.4127	620	40.4127	550
40.4351	523	40.4351	509	40.4351	595	40.4351	643
40.4575	480	40.4575	556	40.4575	673	40.4575	653
40.4798	487	40.4798	516	40.4798	661	40.4798	578
40.5022	500	40.5022	515	40.5022	648	40.5022	596
40.5245	532	40.5245	530	40.5245	689	40.5245	630
40.5469	492	40.5469	540	40.5469	673	40.5469	530
40.5693	460	40.5693	526	40.5693	612	40.5693	607
40.5916	515	40.5916	547	40.5916	661	40.5916	604
40.614	482	40.614	521	40.614	694	40.614	583
40.6364	455	40.6364	572	40.6364	659	40.6364	637
40.6587	523	40.6587	484	40.6587	677	40.6587	568
40.6811	483	40.6811	475	40.6811	601	40.6811	597
40.7034	511	40.7034	557	40.7034	638	40.7034	576
40.7258	577	40.7258	520	40.7258	641	40.7258	602
40.7482	520	40.7482	547	40.7482	620	40.7482	599
40.7705	524	40.7705	549	40.7705	628	40.7705	629
40.7929	509	40.7929	504	40.7929	637	40.7929	639
40.8152	509	40.8152	552	40.8152	639	40.8152	527
40.8376	539	40.8376	595	40.8376	618	40.8376	605
40.86	567	40.86	582	40.86	690	40.86	570
40.8823	545	40.8823	584	40.8823	671	40.8823	612
40.9047	478	40.9047	569	40.9047	622	40.9047	590
40.9271	472	40.9271	595	40.9271	609	40.9271	559
40.9494	513	40.9494	587	40.9494	662	40.9494	586
40.9718	492	40.9718	581	40.9718	624	40.9718	587
40.9941	533	40.9941	568	40.9941	610	40.9941	552
41.0165	510	41.0165	528	41.0165	646	41.0165	559
41.0389	493	41.0389	536	41.0389	626	41.0389	519
41.0612	515	41.0612	539	41.0612	612	41.0612	529
41.0836	491	41.0836	546	41.0836	622	41.0836	559
41.106	450	41.106	556	41.106	655	41.106	590
41.1283	472	41.1283	512	41.1283	642	41.1283	579
41.1507	467	41.1507	532	41.1507	622	41.1507	581
41.173	484	41.173	482	41.173	626	41.173	571
41.1954	493	41.1954	509	41.1954	592	41.1954	540
41.2178	473	41.2178	506	41.2178	613	41.2178	551
41.2401	545	41.2401	494	41.2401	603	41.2401	570
41.2625	486	41.2625	514	41.2625	626	41.2625	532
41.2849	495	41.2849	495	41.2849	626	41.2849	619
41.3072	492	41.3072	510	41.3072	615	41.3072	546
41.3296	479	41.3296	503	41.3296	621	41.3296	601
41.3519	478	41.3519	478	41.3519	584	41.3519	522
41.3743	505	41.3743	485	41.3743	577	41.3743	544
41.3967	491	41.3967	502	41.3967	620	41.3967	527
41.419	494	41.419	469	41.419	579	41.419	565
41.4414	492	41.4414	464	41.4414	601	41.4414	496
41.4638	493	41.4638	486	41.4638	556	41.4638	560
41.4861	473	41.4861	470	41.4861	599	41.4861	546
41.5085	468	41.5085	454	41.5085	579	41.5085	498
41.5308	451	41.5308	462	41.5308	623	41.5308	495
41.5532	490	41.5532	464	41.5532	559	41.5532	579
41.5756	458	41.5756	471	41.5756	582	41.5756	545
41.5979	517	41.5979	443	41.5979	590	41.5979	531
41.6203	489	41.6203	433	41.6203	590	41.6203	551
41.6427	469	41.6427	430	41.6427	573	41.6427	549
41.665	502	41.665	452	41.665	586	41.665	536
41.6874	489	41.6874	459	41.6874	567	41.6874	507
41.7097	507	41.7097	456	41.7097	560	41.7097	575
41.7321	490	41.7321	471	41.7321	528	41.7321	530
41.7545	478	41.7545	433	41.7545	575	41.7545	516
41.7768	473	41.7768	479	41.7768	540	41.7768	532
41.7992	492	41.7992	427	41.7992	516	41.7992	500
41.8216	452	41.8216	469	41.8216	540	41.8216	513
41.8439	475	41.8439	440	41.8439	558	41.8439	532
41.8663	452	41.8663	468	41.8663	582	41.8663	544
41.8886	458	41.8886	467	41.8886	557	41.8886	477
41.911	474	41.911	440	41.911	548	41.911	473
41.9334	433	41.9334	478	41.9334	582	41.9334	477
41.9557	443	41.9557	413	41.9557	572	41.9557	488
41.9781	487	41.9781	450	41.9781	518	41.9781	474
42.0005	478	42.0005	443	42.0005	536	42.0005	515
42.0228	487	42.0228	439	42.0228	507	42.0228	497
42.0452	495	42.0452	443	42.0452	529	42.0452	493
42.0675	444	42.0675	421	42.0675	580	42.0675	512
42.0899	467	42.0899	446	42.0899	512	42.0899	495
42.1123	485	42.1123	422	42.1123	536	42.1123	494
42.1346	456	42.1346	473	42.1346	537	42.1346	490
42.157	448	42.157	432	42.157	563	42.157	503
42.1793	485	42.1793	403	42.1793	518	42.1793	462
42.2017	421	42.2017	404	42.2017	506	42.2017	530
42.2241	444	42.2241	404	42.2241	524	42.2241	523
42.2464	449	42.2464	441	42.2464	538	42.2464	458
42.2688	468	42.2688	388	42.2688	547	42.2688	520
42.2912	449	42.2912	423	42.2912	569	42.2912	458
42.3135	446	42.3135	406	42.3135	526	42.3135	462
42.3359	459	42.3359	476	42.3359	531	42.3359	494
42.3582	509	42.3582	386	42.3582	498	42.3582	482
42.3806	462	42.3806	437	42.3806	506	42.3806	450
42.403	443	42.403	430	42.403	533	42.403	451
42.4253	449	42.4253	449	42.4253	546	42.4253	469
42.4477	465	42.4477	435	42.4477	535	42.4477	491
42.4701	426	42.4701	397	42.4701	528	42.4701	490
42.4924	462	42.4924	411	42.4924	506	42.4924	487
42.5148	474	42.5148	436	42.5148	501	42.5148	484
42.5371	454	42.5371	425	42.5371	514	42.5371	498
42.5595	476	42.5595	418	42.5595	565	42.5595	494
42.5819	457	42.5819	426	42.5819	533	42.5819	479
42.6042	398	42.6042	388	42.6042	522	42.6042	500
42.6266	451	42.6266	461	42.6266	503	42.6266	498
42.649	441	42.649	455	42.649	537	42.649	436
42.6713	437	42.6713	421	42.6713	483	42.6713	466
42.6937	411	42.6937	385	42.6937	534	42.6937	479
42.716	438	42.716	418	42.716	489	42.716	502
42.7384	444	42.7384	435	42.7384	534	42.7384	464
42.7608	440	42.7608	408	42.7608	499	42.7608	484
42.7831	497	42.7831	420	42.7831	522	42.7831	466
42.8055	440	42.8055	422	42.8055	520	42.8055	473
42.8279	448	42.8279	393	42.8279	502	42.8279	457
42.8502	452	42.8502	411	42.8502	502	42.8502	412
42.8726	444	42.8726	363	42.8726	511	42.8726	469
42.8949	457	42.8949	408	42.8949	488	42.8949	487
42.9173	474	42.9173	434	42.9173	476	42.9173	470
42.9397	464	42.9397	429	42.9397	536	42.9397	490
42.962	437	42.962	394	42.962	469	42.962	479
42.9844	449	42.9844	398	42.9844	523	42.9844	473
43.0068	466	43.0068	406	43.0068	526	43.0068	442
43.0291	411	43.0291	428	43.0291	487	43.0291	476
43.0515	431	43.0515	397	43.0515	461	43.0515	446
43.0738	444	43.0738	388	43.0738	490	43.0738	476
43.0962	476	43.0962	406	43.0962	507	43.0962	408
43.1186	489	43.1186	387	43.1186	508	43.1186	479
43.1409	420	43.1409	368	43.1409	552	43.1409	453
43.1633	431	43.1633	388	43.1633	500	43.1633	455
43.1857	427	43.1857	418	43.1857	495	43.1857	447
43.208	436	43.208	422	43.208	517	43.208	476
43.2304	455	43.2304	400	43.2304	455	43.2304	442
43.2527	443	43.2527	394	43.2527	511	43.2527	423
43.2751	476	43.2751	383	43.2751	476	43.2751	449
43.2975	445	43.2975	385	43.2975	452	43.2975	404
43.3198	445	43.3198	379	43.3198	480	43.3198	445
43.3422	454	43.3422	389	43.3422	485	43.3422	445
43.3646	446	43.3646	391	43.3646	484	43.3646	452
43.3869	442	43.3869	430	43.3869	507	43.3869	467
43.4093	442	43.4093	381	43.4093	504	43.4093	407
43.4316	447	43.4316	393	43.4316	489	43.4316	434
43.454	411	43.454	393	43.454	504	43.454	421
43.4764	410	43.4764	387	43.4764	492	43.4764	450
43.4987	427	43.4987	403	43.4987	518	43.4987	454
43.5211	417	43.5211	412	43.5211	531	43.5211	425
43.5435	441	43.5435	395	43.5435	468	43.5435	459
43.5658	406	43.5658	384	43.5658	521	43.5658	446
43.5882	437	43.5882	371	43.5882	518	43.5882	457
43.6105	427	43.6105	380	43.6105	476	43.6105	418
43.6329	423	43.6329	373	43.6329	461	43.6329	435
43.6553	418	43.6553	363	43.6553	485	43.6553	445
43.6776	408	43.6776	384	43.6776	480	43.6776	394
43.7	456	43.7	390	43.7	475	43.7	427
43.7223	414	43.7223	379	43.7223	515	43.7223	413
43.7447	433	43.7447	356	43.7447	426	43.7447	443
43.7671	416	43.7671	370	43.7671	458	43.7671	384
43.7894	428	43.7894	355	43.7894	463	43.7894	387
43.8118	440	43.8118	391	43.8118	458	43.8118	423
43.8342	427	43.8342	361	43.8342	494	43.8342	425
43.8565	382	43.8565	384	43.8565	449	43.8565	393
43.8789	407	43.8789	418	43.8789	475	43.8789	424
43.9012	395	43.9012	371	43.9012	448	43.9012	411
43.9236	380	43.9236	379	43.9236	469	43.9236	411
43.946	422	43.946	339	43.946	455	43.946	425
43.9683	425	43.9683	361	43.9683	401	43.9683	411
43.9907	368	43.9907	346	43.9907	509	43.9907	423
44.0131	410	44.0131	348	44.0131	472	44.0131	404
44.0354	444	44.0354	354	44.0354	411	44.0354	412
44.0578	422	44.0578	365	44.0578	423	44.0578	420
44.0801	416	44.0801	388	44.0801	445	44.0801	372
44.1025	451	44.1025	363	44.1025	469	44.1025	425
44.1249	424	44.1249	370	44.1249	476	44.1249	392
44.1472	451	44.1472	377	44.1472	461	44.1472	403
44.1696	419	44.1696	371	44.1696	455	44.1696	444
44.192	406	44.192	341	44.192	431	44.192	385
44.2143	412	44.2143	336	44.2143	436	44.2143	443
44.2367	378	44.2367	358	44.2367	441	44.2367	382
44.259	411	44.259	347	44.259	441	44.259	410
44.2814	383	44.2814	391	44.2814	443	44.2814	431
44.3038	409	44.3038	333	44.3038	414	44.3038	408
44.3261	373	44.3261	374	44.3261	442	44.3261	403
44.3485	407	44.3485	352	44.3485	453	44.3485	378
44.3709	453	44.3709	359	44.3709	429	44.3709	394
44.3932	445	44.3932	355	44.3932	437	44.3932	372
44.4156	405	44.4156	366	44.4156	442	44.4156	404
44.4379	412	44.4379	363	44.4379	422	44.4379	402
44.4603	442	44.4603	343	44.4603	429	44.4603	383
44.4827	412	44.4827	367	44.4827	429	44.4827	410
44.505	408	44.505	357	44.505	416	44.505	378
44.5274	391	44.5274	326	44.5274	408	44.5274	412
44.5498	402	44.5498	355	44.5498	411	44.5498	398
44.5721	450	44.5721	321	44.5721	446	44.5721	376
44.5945	411	44.5945	346	44.5945	404	44.5945	411
44.6168	372	44.6168	381	44.6168	466	44.6168	383
44.6392	413	44.6392	353	44.6392	430	44.6392	367
44.6616	399	44.6616	371	44.6616	430	44.6616	396
44.6839	405	44.6839	356	44.6839	415	44.6839	380
44.7063	399	44.7063	362	44.7063	442	44.7063	390
44.7287	419	44.7287	393	44.7287	388	44.7287	403
44.751	380	44.751	397	44.751	409	44.751	377
44.7734	391	44.7734	401	44.7734	406	44.7734	369
44.7957	427	44.7957	391	44.7957	430	44.7957	406
44.8181	411	44.8181	377	44.8181	380	44.8181	373
44.8405	389	44.8405	351	44.8405	394	44.8405	399
44.8628	411	44.8628	411	44.8628	399	44.8628	378
44.8852	370	44.8852	371	44.8852	379	44.8852	377
44.9076	420	44.9076	353	44.9076	404	44.9076	395
44.9299	406	44.9299	352	44.9299	412	44.9299	391
44.9523	422	44.9523	382	44.9523	418	44.9523	379
44.9746	385	44.9746	302	44.9746	431	44.9746	394
44.997	395	44.997	367	44.997	413	44.997	388
45.0194	381	45.0194	348	45.0194	394	45.0194	384
45.0417	357	45.0417	352	45.0417	406	45.0417	365
45.0641	400	45.0641	303	45.0641	427	45.0641	382
45.0864	360	45.0864	357	45.0864	388	45.0864	387
45.1088	390	45.1088	338	45.1088	448	45.1088	360
45.1312	373	45.1312	329	45.1312	408	45.1312	406
45.1535	388	45.1535	353	45.1535	402	45.1535	375
45.1759	384	45.1759	308	45.1759	444	45.1759	384
45.1983	396	45.1983	296	45.1983	410	45.1983	406
45.2206	392	45.2206	343	45.2206	401	45.2206	378
45.243	376	45.243	326	45.243	420	45.243	352
45.2653	382	45.2653	330	45.2653	395	45.2653	353
45.2877	395	45.2877	356	45.2877	412	45.2877	362
45.3101	343	45.3101	375	45.3101	392	45.3101	369
45.3324	375	45.3324	349	45.3324	398	45.3324	390
45.3548	351	45.3548	329	45.3548	437	45.3548	331
45.3772	392	45.3772	316	45.3772	373	45.3772	394
45.3995	374	45.3995	335	45.3995	371	45.3995	387
45.4219	379	45.4219	316	45.4219	443	45.4219	369
45.4442	372	45.4442	315	45.4442	406	45.4442	372
45.4666	404	45.4666	323	45.4666	398	45.4666	378
45.489	364	45.489	327	45.489	396	45.489	408
45.5113	371	45.5113	321	45.5113	380	45.5113	372
45.5337	375	45.5337	302	45.5337	388	45.5337	399
45.5561	384	45.5561	281	45.5561	377	45.5561	385
45.5784	389	45.5784	317	45.5784	394	45.5784	352
45.6008	367	45.6008	316	45.6008	401	45.6008	385
45.6231	394	45.6231	330	45.6231	401	45.6231	373
45.6455	390	45.6455	324	45.6455	456	45.6455	390
45.6679	366	45.6679	343	45.6679	413	45.6679	392
45.6902	329	45.6902	320	45.6902	410	45.6902	351
45.7126	379	45.7126	319	45.7126	398	45.7126	377
45.735	378	45.735	332	45.735	383	45.735	354
45.7573	360	45.7573	335	45.7573	383	45.7573	376
45.7797	360	45.7797	324	45.7797	379	45.7797	367
45.802	401	45.802	313	45.802	414	45.802	355
45.8244	370	45.8244	316	45.8244	390	45.8244	393
45.8468	359	45.8468	324	45.8468	385	45.8468	387
45.8691	337	45.8691	340	45.8691	402	45.8691	366
45.8915	376	45.8915	322	45.8915	391	45.8915	356
45.9139	378	45.9139	317	45.9139	431	45.9139	367
45.9362	369	45.9362	310	45.9362	381	45.9362	337
45.9586	333	45.9586	317	45.9586	402	45.9586	367
45.9809	374	45.9809	294	45.9809	357	45.9809	346
46.0033	368	46.0033	313	46.0033	343	46.0033	353
46.0257	336	46.0257	306	46.0257	385	46.0257	375
46.048	383	46.048	322	46.048	387	46.048	351
46.0704	373	46.0704	334	46.0704	367	46.0704	331
46.0928	344	46.0928	296	46.0928	392	46.0928	345
46.1151	373	46.1151	315	46.1151	392	46.1151	345
46.1375	349	46.1375	290	46.1375	404	46.1375	335
46.1598	359	46.1598	298	46.1598	397	46.1598	345
46.1822	336	46.1822	301	46.1822	395	46.1822	373
46.2046	375	46.2046	324	46.2046	392	46.2046	333
46.2269	344	46.2269	321	46.2269	346	46.2269	370
46.2493	341	46.2493	296	46.2493	384	46.2493	378
46.2717	347	46.2717	288	46.2717	363	46.2717	376
46.294	309	46.294	304	46.294	381	46.294	384
46.3164	336	46.3164	324	46.3164	341	46.3164	379
46.3387	313	46.3387	298	46.3387	335	46.3387	360
46.3611	381	46.3611	289	46.3611	378	46.3611	354
46.3835	373	46.3835	318	46.3835	359	46.3835	332
46.4058	358	46.4058	320	46.4058	401	46.4058	339
46.4282	327	46.4282	284	46.4282	371	46.4282	357
46.4505	328	46.4505	312	46.4505	415	46.4505	352
46.4729	362	46.4729	332	46.4729	367	46.4729	384
46.4953	360	46.4953	321	46.4953	377	46.4953	367
46.5176	335	46.5176	290	46.5176	376	46.5176	329
46.54	310	46.54	338	46.54	367	46.54	361
46.5624	355	46.5624	285	46.5624	339	46.5624	365
46.5847	391	46.5847	263	46.5847	355	46.5847	337
46.6071	378	46.6071	300	46.6071	375	46.6071	359
46.6294	368	46.6294	306	46.6294	364	46.6294	370
46.6518	344	46.6518	307	46.6518	358	46.6518	341
46.6742	331	46.6742	307	46.6742	359	46.6742	355
46.6965	319	46.6965	286	46.6965	383	46.6965	365
46.7189	369	46.7189	317	46.7189	371	46.7189	352
46.7413	341	46.7413	290	46.7413	356	46.7413	377
46.7636	370	46.7636	262	46.7636	390	46.7636	331
46.786	355	46.786	295	46.786	368	46.786	357
46.8083	336	46.8083	278	46.8083	361	46.8083	335
46.8307	358	46.8307	273	46.8307	379	46.8307	349
46.8531	332	46.8531	285	46.8531	348	46.8531	352
46.8754	360	46.8754	329	46.8754	385	46.8754	387
46.8978	309	46.8978	290	46.8978	328	46.8978	352
46.9202	346	46.9202	299	46.9202	388	46.9202	376
46.9425	338	46.9425	294	46.9425	372	46.9425	353
46.9649	330	46.9649	311	46.9649	327	46.9649	333
46.9872	357	46.9872	271	46.9872	369	46.9872	320
47.0096	353	47.0096	284	47.0096	358	47.0096	341
47.032	320	47.032	271	47.032	367	47.032	327
47.0543	318	47.0543	311	47.0543	359	47.0543	333
47.0767	332	47.0767	303	47.0767	343	47.0767	354
47.0991	325	47.0991	266	47.0991	386	47.0991	341
47.1214	355	47.1214	291	47.1214	354	47.1214	337
47.1438	333	47.1438	295	47.1438	364	47.1438	356
47.1661	335	47.1661	334	47.1661	342	47.1661	364
47.1885	370	47.1885	292	47.1885	364	47.1885	344
47.2109	293	47.2109	317	47.2109	339	47.2109	343
47.2332	314	47.2332	278	47.2332	339	47.2332	320
47.2556	307	47.2556	267	47.2556	336	47.2556	354
47.278	323	47.278	270	47.278	310	47.278	328
47.3003	370	47.3003	310	47.3003	352	47.3003	348
47.3227	340	47.3227	301	47.3227	329	47.3227	321
47.345	329	47.345	301	47.345	344	47.345	325
47.3674	338	47.3674	290	47.3674	355	47.3674	358
47.3898	329	47.3898	295	47.3898	361	47.3898	358
47.4121	363	47.4121	317	47.4121	361	47.4121	385
47.4345	382	47.4345	311	47.4345	356	47.4345	318
47.4569	324	47.4569	290	47.4569	377	47.4569	343
47.4792	318	47.4792	321	47.4792	359	47.4792	356
47.5016	303	47.5016	294	47.5016	355	47.5016	354
47.5239	336	47.5239	297	47.5239	366	47.5239	318
47.5463	347	47.5463	306	47.5463	388	47.5463	341
47.5687	309	47.5687	309	47.5687	367	47.5687	363
47.591	305	47.591	311	47.591	349	47.591	345
47.6134	311	47.6134	285	47.6134	360	47.6134	367
47.6358	376	47.6358	290	47.6358	380	47.6358	318
47.6581	301	47.6581	295	47.6581	365	47.6581	316
47.6805	320	47.6805	338	47.6805	370	47.6805	298
47.7028	335	47.7028	300	47.7028	386	47.7028	344
47.7252	329	47.7252	282	47.7252	379	47.7252	348
47.7476	338	47.7476	319	47.7476	404	47.7476	347
47.7699	300	47.7699	258	47.7699	365	47.7699	343
47.7923	339	47.7923	306	47.7923	406	47.7923	299
47.8146	328	47.8146	278	47.8146	400	47.8146	313
47.837	311	47.837	277	47.837	399	47.837	327
47.8594	313	47.8594	268	47.8594	356	47.8594	319
47.8817	326	47.8817	270	47.8817	404	47.8817	326
47.9041	310	47.9041	278	47.9041	372	47.9041	342
47.9265	336	47.9265	276	47.9265	348	47.9265	345
47.9488	328	47.9488	294	47.9488	393	47.9488	342
47.9712	323	47.9712	268	47.9712	367	47.9712	332
47.9935	335	47.9935	265	47.9935	348	47.9935	346
48.0159	335	48.0159	250	48.0159	374	48.0159	334
48.0383	326	48.0383	268	48.0383	405	48.0383	361
48.0606	314	48.0606	268	48.0606	409	48.0606	311
48.083	343	48.083	271	48.083	319	48.083	313
48.1054	322	48.1054	268	48.1054	356	48.1054	350
48.1277	324	48.1277	272	48.1277	363	48.1277	307
48.1501	351	48.1501	309	48.1501	381	48.1501	333
48.1724	309	48.1724	277	48.1724	350	48.1724	312
48.1948	339	48.1948	258	48.1948	385	48.1948	313
48.2172	350	48.2172	260	48.2172	331	48.2172	317
48.2395	312	48.2395	249	48.2395	327	48.2395	322
48.2619	364	48.2619	264	48.2619	370	48.2619	349
48.2843	316	48.2843	284	48.2843	343	48.2843	345
48.3066	287	48.3066	259	48.3066	325	48.3066	321
48.329	317	48.329	278	48.329	342	48.329	326
48.3513	334	48.3513	285	48.3513	348	48.3513	336
48.3737	340	48.3737	257	48.3737	329	48.3737	323
48.3961	335	48.3961	277	48.3961	327	48.3961	334
48.4184	332	48.4184	275	48.4184	358	48.4184	328
48.4408	320	48.4408	297	48.4408	329	48.4408	295
48.4632	319	48.4632	291	48.4632	333	48.4632	322
48.4855	309	48.4855	297	48.4855	370	48.4855	286
48.5079	309	48.5079	294	48.5079	321	48.5079	333
48.5302	326	48.5302	279	48.5302	356	48.5302	310
48.5526	284	48.5526	270	48.5526	335	48.5526	312
48.575	302	48.575	273	48.575	340	48.575	326
48.5973	322	48.5973	270	48.5973	344	48.5973	325
48.6197	318	48.6197	280	48.6197	350	48.6197	336
48.6421	327	48.6421	279	48.6421	329	48.6421	301
48.6644	320	48.6644	262	48.6644	341	48.6644	318
48.6868	301	48.6868	276	48.6868	350	48.6868	309
48.7091	318	48.7091	279	48.7091	387	48.7091	324
48.7315	288	48.7315	268	48.7315	354	48.7315	286
48.7539	328	48.7539	273	48.7539	350	48.7539	319
48.7762	319	48.7762	247	48.7762	343	48.7762	334
48.7986	334	48.7986	239	48.7986	337	48.7986	326
48.821	345	48.821	253	48.821	352	48.821	329
48.8433	341	48.8433	251	48.8433	375	48.8433	309
48.8657	298	48.8657	277	48.8657	371	48.8657	326
48.888	341	48.888	234	48.888	356	48.888	294
48.9104	305	48.9104	295	48.9104	358	48.9104	337
48.9328	320	48.9328	226	48.9328	389	48.9328	293
48.9551	309	48.9551	268	48.9551	348	48.9551	308
48.9775	307	48.9775	272	48.9775	364	48.9775	303
48.9999	300	48.9999	259	48.9999	349	48.9999	293
49.0222	331	49.0222	243	49.0222	385	49.0222	309
49.0446	321	49.0446	265	49.0446	348	49.0446	335
49.0669	278	49.0669	316	49.0669	296	49.0669	295
49.0893	295	49.0893	256	49.0893	325	49.0893	265
49.1117	306	49.1117	295	49.1117	335	49.1117	317
49.134	288	49.134	271	49.134	329	49.134	288
49.1564	300	49.1564	269	49.1564	314	49.1564	317
49.1787	328	49.1787	245	49.1787	310	49.1787	297
49.2011	269	49.2011	232	49.2011	314	49.2011	280
49.2235	275	49.2235	276	49.2235	315	49.2235	308
49.2458	311	49.2458	248	49.2458	326	49.2458	288
49.2682	337	49.2682	297	49.2682	303	49.2682	336
49.2906	314	49.2906	264	49.2906	306	49.2906	298
49.3129	313	49.3129	265	49.3129	328	49.3129	341
49.3353	325	49.3353	246	49.3353	290	49.3353	307
49.3576	280	49.3576	237	49.3576	308	49.3576	339
49.38	299	49.38	270	49.38	324	49.38	267
49.4024	297	49.4024	259	49.4024	315	49.4024	285
49.4247	292	49.4247	221	49.4247	302	49.4247	288
49.4471	313	49.4471	267	49.4471	291	49.4471	308
49.4695	285	49.4695	248	49.4695	356	49.4695	335
49.4918	306	49.4918	272	49.4918	304	49.4918	337
49.5142	303	49.5142	235	49.5142	319	49.5142	311
49.5365	278	49.5365	250	49.5365	324	49.5365	310
49.5589	280	49.5589	252	49.5589	328	49.5589	286
49.5813	302	49.5813	280	49.5813	311	49.5813	291
49.6036	273	49.6036	252	49.6036	299	49.6036	318
49.626	353	49.626	230	49.626	324	49.626	284
49.6484	292	49.6484	247	49.6484	318	49.6484	295
49.6707	274	49.6707	243	49.6707	327	49.6707	295
49.6931	297	49.6931	239	49.6931	317	49.6931	286
49.7154	304	49.7154	251	49.7154	339	49.7154	307
49.7378	292	49.7378	259	49.7378	292	49.7378	327
49.7602	299	49.7602	259	49.7602	322	49.7602	263
49.7825	309	49.7825	265	49.7825	364	49.7825	329
49.8049	299	49.8049	251	49.8049	315	49.8049	300
49.8273	320	49.8273	246	49.8273	339	49.8273	307
49.8496	265	49.8496	266	49.8496	363	49.8496	317
49.872	322	49.872	275	49.872	344	49.872	325
49.8943	298	49.8943	271	49.8943	327	49.8943	308
49.9167	308	49.9167	245	49.9167	317	49.9167	296
49.9391	302	49.9391	249	49.9391	318	49.9391	302
49.9614	326	49.9614	229	49.9614	334	49.9614	320
49.9838	302	49.9838	236	49.9838	306	49.9838	316
50.0062	323	50.0062	246	50.0062	335	50.0062	316

## Sheet: figure S4
Temparature (℃)	Heat flow endo up	area
29.358	-0.93017	0
29.368	-0.92923	4.61771e-06
29.38	-0.92197	5.91609e-05
29.392	-0.90291	0.000271498
29.402	-0.88523	0.00063207
29.414	-0.8745	0.00124
29.426	-0.86406	0.00196
29.438	-0.85393	0.00282
29.451	-0.84225	0.00388
29.464	-0.832	0.00509
29.477	-0.8206	0.00644
29.49	-0.81054	0.00793
29.503	-0.80044	0.00955
29.518	-0.78935	0.01157
29.532	-0.77949	0.01361
29.546	-0.77002	0.01579
29.56	-0.76058	0.01809
29.577	-0.75058	0.02106
29.592	-0.74282	0.0238
29.607	-0.73387	0.02668
29.623	-0.72488	0.02989
29.64	-0.71635	0.03344
29.656	-0.70918	0.03692
29.673	-0.70159	0.04073
29.69	-0.69384	0.04468
29.708	-0.68803	0.04898
29.726	-0.68186	0.05339
29.743	-0.67695	0.05764
29.762	-0.67184	0.06249
29.782	-0.66675	0.0677
29.801	-0.66199	0.07274
29.819	-0.65642	0.07761
29.839	-0.65185	0.08312
29.859	-0.64816	0.08872
29.88	-0.6435	0.09468
29.901	-0.64042	0.10072
29.922	-0.63703	0.10682
29.943	-0.63501	0.11299
29.965	-0.63328	0.11949
29.987	-0.63238	0.12601
30.009	-0.63185	0.13256
30.031	-0.63197	0.1391
30.054	-0.63218	0.14594
30.078	-0.63304	0.15307
30.101	-0.63409	0.15987
30.123	-0.63577	0.16635
30.147	-0.63758	0.17337
30.171	-0.63941	0.18035
30.195	-0.64177	0.18728
30.22	-0.64464	0.19443
30.244	-0.64802	0.20122
30.269	-0.65065	0.20822
30.295	-0.65424	0.21542
30.32	-0.6584	0.22224
30.346	-0.66412	0.2292
30.372	-0.66891	0.23603
30.397	-0.67532	0.24246
30.423	-0.68022	0.24899
30.45	-0.68569	0.25563
30.476	-0.69143	0.26188
30.503	-0.69912	0.26819
30.531	-0.70586	0.27454
30.558	-0.71188	0.28048
30.585	-0.71901	0.28624
30.612	-0.7261	0.29181
30.64	-0.73455	0.29737
30.668	-0.74243	0.3027
30.695	-0.75059	0.30762
30.723	-0.7601	0.31247
30.751	-0.76953	0.31706
30.78	-0.77811	0.32155
30.808	-0.78697	0.32565
30.837	-0.79548	0.32963
30.865	-0.80509	0.33322
30.893	-0.81419	0.33655
30.922	-0.82398	0.33973
30.951	-0.83426	0.34261
30.981	-0.8421	0.34532
31.009	-0.8511	0.34761
31.039	-0.86113	0.34978
31.068	-0.87112	0.35159
31.097	-0.88002	0.35312
31.127	-0.88843	0.35444
31.156	-0.89693	0.35547
31.186	-0.90743	0.35626
31.216	-0.91676	0.35674
31.246	-0.92653	0.35694
31.275	-0.93789	0.35682
31.306	-0.94756	0.35637
31.335	-0.95764	0.35566
31.365	-0.96817	0.35461
31.395	-0.97716	0.35328
31.425	-0.98734	0.35165
31.455	-0.99649	0.34973
31.485	-1.00475	0.34755
31.515	-1.01451	0.3451
31.546	-1.02297	0.34228
31.576	-1.03128	0.33931
31.607	-1.04014	0.33596
31.637	-1.04814	0.33247
31.667	-1.05771	0.32872
31.698	-1.06598	0.32456
31.727	-1.07331	0.32044
31.759	-1.08307	0.31563
31.788	-1.09149	0.311
31.819	-1.09923	0.3058
31.849	-1.10772	0.30052
31.88	-1.11565	0.29481
31.911	-1.12385	0.28885
31.942	-1.13184	0.28264
31.973	-1.14034	0.27617
32.002	-1.1484	0.26988
32.034	-1.15613	0.26268
32.064	-1.16256	0.25572
32.095	-1.16988	0.24832
32.125	-1.17614	0.24095
32.156	-1.1816	0.23315
32.187	-1.18774	0.22517
32.217	-1.19467	0.21725
32.248	-1.20067	0.20886
32.28	-1.20622	0.20002
32.311	-1.21331	0.19125
32.342	-1.22065	0.18227
32.372	-1.22719	0.17336
32.403	-1.2336	0.16395
32.434	-1.2392	0.15436
32.464	-1.24496	0.14491
32.495	-1.2497	0.13497
32.526	-1.25458	0.12489
32.557	-1.25987	0.11465
32.588	-1.26562	0.10423
32.618	-1.26988	0.09401
32.651	-1.27405	0.08261
32.681	-1.2793	0.07211
32.712	-1.28393	0.06111
32.743	-1.28841	0.04997
32.774	-1.29306	0.03868
32.806	-1.29765	0.02688
32.836	-1.30176	0.01568
32.868	-1.30562	0.00361
32.898	-1.30945	-0.00782
32.93	-1.31458	-0.02016
32.961	-1.31909	-0.03226
32.992	-1.3227	-0.04449
33.023	-1.32725	-0.05685
33.055	-1.33237	-0.06976
33.086	-1.33536	-0.0824
33.117	-1.33859	-0.09513
33.149	-1.3417	-0.10837
33.181	-1.34316	-0.12169
33.212	-1.34595	-0.13466
33.244	-1.34898	-0.14815
33.275	-1.35307	-0.16132
33.306	-1.35737	-0.17462
33.339	-1.36204	-0.18894
33.37	-1.36615	-0.20252
33.4	-1.37035	-0.21579
33.432	-1.37387	-0.23006
33.464	-1.37681	-0.24445
33.496	-1.37989	-0.25893
33.527	-1.38125	-0.27302
33.56	-1.38203	-0.28807
33.59	-1.38498	-0.3018
33.622	-1.38834	-0.31655
33.654	-1.39166	-0.33141
33.685	-1.39515	-0.34591
33.718	-1.39847	-0.36146
33.749	-1.39995	-0.37614
33.78	-1.40264	-0.39089
33.813	-1.40496	-0.40667
33.844	-1.40739	-0.42157
33.876	-1.41047	-0.43704
33.909	-1.41361	-0.4531
33.942	-1.41646	-0.46926
33.974	-1.41977	-0.48503
34.005	-1.42241	-0.5004
34.037	-1.42417	-0.51633
34.07	-1.42723	-0.53285
34.102	-1.42947	-0.54895
34.134	-1.43096	-0.56511
34.165	-1.43338	-0.58083
34.198	-1.43634	-0.59765
34.23	-1.43905	-0.61405
34.261	-1.44202	-0.63003
34.295	-1.44476	-0.64765
34.327	-1.44786	-0.66434
34.358	-1.45024	-0.68058
34.391	-1.45082	-0.69793
34.424	-1.45166	-0.7153
34.457	-1.45342	-0.73271
34.488	-1.45548	-0.74913
34.52	-1.45813	-0.76616
34.553	-1.46149	-0.78381
34.586	-1.46398	-0.80157
34.618	-1.46599	-0.81886
34.649	-1.469	-0.83569
34.682	-1.47197	-0.8537
34.715	-1.47452	-0.87181
34.748	-1.47694	-0.88999
34.781	-1.47879	-0.90826
34.813	-1.48097	-0.92603
34.845	-1.48309	-0.94387
34.878	-1.48474	-0.96233
34.909	-1.48726	-0.97975
34.943	-1.48786	-0.99889
34.975	-1.48945	-1.01695
35.008	-1.49185	-1.03564
35.041	-1.49349	-1.0544
35.073	-1.49555	-1.07265
35.107	-1.49892	-1.09214
35.139	-1.50125	-1.11057
35.173	-1.50357	-1.13023
35.205	-1.50533	-1.1488
35.238	-1.50593	-1.16799
35.269	-1.50885	-1.18608
35.302	-1.51031	-1.2054
35.335	-1.51168	-1.22478
35.367	-1.5123	-1.2436
35.401	-1.51298	-1.26362
35.433	-1.51498	-1.2825
35.466	-1.51679	-1.30204
35.499	-1.51884	-1.32164
35.532	-1.52122	-1.34132
35.564	-1.5238	-1.36048
35.599	-1.52479	-1.38151
35.63	-1.52773	-1.40019
35.663	-1.53111	-1.42018
35.696	-1.53375	-1.44027
35.729	-1.53646	-1.46045
35.762	-1.53857	-1.48072
35.794	-1.54048	-1.50043
35.827	-1.54289	-1.52083
35.86	-1.54381	-1.54129
35.893	-1.54427	-1.56178
35.926	-1.54428	-1.58227
35.959	-1.54423	-1.60276
35.993	-1.54469	-1.62388
36.026	-1.54638	-1.64442
36.059	-1.54723	-1.665
36.091	-1.54895	-1.685
36.124	-1.55167	-1.70569
36.157	-1.55277	-1.72646
36.188	-1.5547	-1.74601
36.222	-1.55657	-1.76752
36.255	-1.5574	-1.78844
36.288	-1.55819	-1.80939
36.321	-1.55865	-1.83036
36.354	-1.55908	-1.85135
36.389	-1.56033	-1.87364
36.421	-1.5614	-1.89406
36.454	-1.56378	-1.91517
36.487	-1.56601	-1.93637
36.52	-1.56821	-1.95763
36.552	-1.57021	-1.97832
36.585	-1.57198	-1.99972
36.618	-1.57326	-2.02117
36.652	-1.57467	-2.04332
36.684	-1.57547	-2.0642
36.717	-1.57545	-2.08575
36.75	-1.57624	-2.10731
36.783	-1.57663	-2.12889
36.816	-1.57725	-2.15049
36.849	-1.5779	-2.17212
36.882	-1.57934	-2.19377
36.915	-1.58054	-2.21548
36.947	-1.58175	-2.23656
36.98	-1.58333	-2.25835
37.015	-1.58549	-2.28153
37.048	-1.58662	-2.30344
37.08	-1.58676	-2.32471
37.113	-1.58707	-2.34665
37.146	-1.58703	-2.36859
37.179	-1.58694	-2.39054
37.213	-1.58707	-2.41315
37.246	-1.58721	-2.4351
37.279	-1.58758	-2.45706
37.313	-1.58815	-2.4797
37.345	-1.58895	-2.50104
37.378	-1.59068	-2.52308
37.412	-1.59311	-2.54587
37.444	-1.59472	-2.56738
37.477	-1.59562	-2.5896
37.511	-1.59602	-2.61253
37.543	-1.59603	-2.63411
37.576	-1.59618	-2.65637
37.611	-1.59638	-2.67998
37.643	-1.59674	-2.70158
37.676	-1.59742	-2.72388
37.71	-1.59841	-2.74688
37.742	-1.59982	-2.76856
37.775	-1.60155	-2.79098
37.808	-1.60377	-2.81346
37.841	-1.60536	-2.83601
37.874	-1.60622	-2.8586
37.908	-1.60676	-2.8819
37.941	-1.60698	-2.90453
37.973	-1.60695	-2.92647
38.007	-1.6069	-2.94979
38.04	-1.60688	-2.97242
38.073	-1.60694	-2.99505
38.106	-1.60704	-3.01769
38.14	-1.60729	-3.04102
38.173	-1.60776	-3.06367
38.206	-1.60847	-3.08635
38.24	-1.60905	-3.10974
38.272	-1.60967	-3.13177
38.305	-1.61002	-3.15451
38.338	-1.61045	-3.17726
38.371	-1.61087	-3.20003
38.404	-1.61113	-3.22281
38.437	-1.61132	-3.24559
38.471	-1.61165	-3.26908
38.504	-1.61211	-3.29189
38.537	-1.61281	-3.31473
38.57	-1.61399	-3.33759
38.604	-1.6154	-3.36119
38.637	-1.61669	-3.38415
38.67	-1.61733	-3.40713
38.704	-1.61797	-3.43084
38.737	-1.61854	-3.45387
38.769	-1.61877	-3.47621
38.803	-1.61875	-3.49996
38.836	-1.61879	-3.52301
38.868	-1.6188	-3.54537
38.902	-1.61885	-3.56912
38.935	-1.61907	-3.59218
38.968	-1.61926	-3.61525
39.002	-1.61939	-3.63902
39.034	-1.61954	-3.6614
39.068	-1.61977	-3.68519
39.101	-1.62016	-3.70829
39.135	-1.62036	-3.7321
39.168	-1.62049	-3.75521
39.2	-1.62058	-3.77764
39.234	-1.62078	-3.80146
39.267	-1.62109	-3.8246
39.301	-1.62168	-3.84845
39.334	-1.62218	-3.87163
39.366	-1.62271	-3.89411
39.399	-1.62326	-3.91732
39.432	-1.62399	-3.94055
39.466	-1.62476	-3.96452
39.499	-1.62531	-3.9878
39.532	-1.62573	-4.01109
39.566	-1.62611	-4.03511
39.598	-1.62658	-4.05773
39.632	-1.62689	-4.08178
39.665	-1.62722	-4.10513
39.698	-1.62764	-4.1285
39.731	-1.62808	-4.15188
39.764	-1.62848	-4.17528
39.797	-1.62885	-4.19869
39.83	-1.62913	-4.22211
39.863	-1.62923	-4.24554
39.897	-1.62928	-4.26968
39.931	-1.62932	-4.29383
39.962	-1.62943	-4.31585
39.996	-1.62952	-4.34
40.031	-1.62967	-4.36487
40.064	-1.62994	-4.38833
40.097	-1.63021	-4.41179
40.13	-1.63063	-4.43527
40.163	-1.63102	-4.45877
40.196	-1.63134	-4.48227
40.229	-1.63152	-4.50579
40.263	-1.63169	-4.53003
40.296	-1.63188	-4.55356
40.329	-1.63208	-4.5771
40.361	-1.63225	-4.59993
40.396	-1.6325	-4.62491
40.428	-1.63283	-4.64776
40.462	-1.63307	-4.67205
40.495	-1.63333	-4.69563
40.527	-1.63356	-4.71851
40.561	-1.63372	-4.74282
40.595	-1.63384	-4.76715
40.628	-1.6339	-4.79076
40.662	-1.63399	-4.81509
40.695	-1.63406	-4.8387
40.728	-1.63413	-4.86233
40.762	-1.63426	-4.88667
40.795	-1.63455	-4.9103
40.829	-1.63496	-4.93467
40.861	-1.63573	-4.95762
40.894	-1.63636	-4.98131
40.926	-1.63688	-5.0043
40.96	-1.63741	-5.02875
40.993	-1.63787	-5.0525
41.027	-1.63818	-5.07698
41.06	-1.63833	-5.10075
41.093	-1.63838	-5.12452
41.127	-1.63862	-5.14902
41.159	-1.63884	-5.17209
41.193	-1.63902	-5.19661
41.226	-1.63908	-5.22041
41.26	-1.63911	-5.24494
41.293	-1.63918	-5.26875
41.326	-1.63934	-5.29256
41.359	-1.63959	-5.31638
41.393	-1.63991	-5.34093
41.426	-1.64023	-5.36478
41.459	-1.64052	-5.38863
41.492	-1.64076	-5.41249
41.525	-1.64092	-5.43637
41.558	-1.64106	-5.46024
41.591	-1.64119	-5.48413
41.624	-1.64129	-5.50802
41.658	-1.64139	-5.53263
41.691	-1.64163	-5.55653
41.725	-1.6419	-5.58116
41.757	-1.64221	-5.60436
41.791	-1.6426	-5.62902
41.824	-1.64287	-5.65296
41.857	-1.64313	-5.67692
41.891	-1.64325	-5.7016
41.924	-1.64332	-5.72557
41.957	-1.64337	-5.74954
41.99	-1.64361	-5.77351
42.023	-1.64366	-5.7975
42.056	-1.64375	-5.82148
42.091	-1.64391	-5.84692
42.123	-1.64413	-5.87019
42.156	-1.64435	-5.8942
42.189	-1.64459	-5.91821
42.223	-1.64502	-5.94297
42.256	-1.64541	-5.96701
42.289	-1.64562	-5.99106
42.323	-1.64572	-6.01585
42.355	-1.64577	-6.03918
42.389	-1.64583	-6.06398
42.422	-1.64606	-6.08805
42.456	-1.64612	-6.11285
42.489	-1.64622	-6.13693
42.522	-1.6463	-6.16102
42.556	-1.64639	-6.18584
42.589	-1.64662	-6.20993
42.623	-1.64682	-6.23477
42.655	-1.64697	-6.25815
42.689	-1.64708	-6.28299
42.722	-1.64719	-6.30711
42.754	-1.64729	-6.33051
42.788	-1.64736	-6.35537
42.821	-1.64745	-6.3795
42.854	-1.64757	-6.40364
42.886	-1.64779	-6.42705
42.92	-1.64799	-6.45194
42.954	-1.64834	-6.47683
42.987	-1.64853	-6.501
43.021	-1.64868	-6.52592
43.053	-1.64878	-6.54937
43.088	-1.64883	-6.57502
43.121	-1.64889	-6.59921
43.154	-1.649	-6.62341
43.187	-1.64907	-6.64761
43.221	-1.64914	-6.67254
43.254	-1.6492	-6.69675
43.287	-1.64927	-6.72096
43.32	-1.64941	-6.74517
43.353	-1.64961	-6.76939
43.386	-1.64987	-6.79362
43.42	-1.6502	-6.8186
43.453	-1.65039	-6.84285
43.486	-1.65055	-6.86711
43.519	-1.65066	-6.89137
43.553	-1.65072	-6.91637
43.586	-1.65086	-6.94064
43.62	-1.65092	-6.96565
43.653	-1.65098	-6.98993
43.685	-1.65108	-7.01348
43.719	-1.65114	-7.0385
43.752	-1.65121	-7.06279
43.786	-1.65133	-7.08782
43.819	-1.65155	-7.11212
43.852	-1.65189	-7.13643
43.885	-1.65238	-7.16076
43.919	-1.65285	-7.18584
43.952	-1.65321	-7.21019
43.985	-1.6536	-7.23457
44.018	-1.6539	-7.25895
44.051	-1.65405	-7.28334
44.085	-1.65422	-7.30848
44.118	-1.65438	-7.33289
44.151	-1.65458	-7.3573
44.184	-1.65475	-7.38172
44.219	-1.65496	-7.40762
44.251	-1.65511	-7.43132
44.285	-1.65519	-7.4565
44.318	-1.65536	-7.48094
44.35	-1.6555	-7.50465
44.383	-1.65558	-7.52911
44.417	-1.65564	-7.55431
44.449	-1.6557	-7.57803
44.483	-1.65577	-7.60323
44.516	-1.65583	-7.6277
44.55	-1.6559	-7.65292
44.583	-1.65596	-7.67739
44.616	-1.65603	-7.70187
44.65	-1.6561	-7.72709
44.683	-1.65616	-7.75158
44.716	-1.65623	-7.77607
44.75	-1.65629	-7.8013
44.782	-1.65636	-7.82505
44.816	-1.65647	-7.85029
44.849	-1.65659	-7.8748
44.881	-1.65679	-7.89857
44.916	-1.65695	-7.92457
44.949	-1.65705	-7.94909
44.982	-1.65713	-7.97362
45.015	-1.6572	-7.99815
45.048	-1.65727	-8.02269
45.082	-1.65735	-8.04797
45.115	-1.65742	-8.07251
45.148	-1.65748	-8.09705
45.182	-1.65756	-8.12235
45.214	-1.65763	-8.14615
45.249	-1.65777	-8.1722
45.282	-1.65794	-8.19676
45.315	-1.65805	-8.22133
45.349	-1.65825	-8.24665
45.382	-1.65845	-8.27123
45.414	-1.65864	-8.29508
45.448	-1.6588	-8.32042
45.482	-1.65894	-8.34577
45.514	-1.65904	-8.36963
45.548	-1.65917	-8.39499
45.58	-1.65931	-8.41886
45.613	-1.65942	-8.44348
45.647	-1.65954	-8.46886
45.681	-1.65963	-8.49424
45.714	-1.65971	-8.51888
45.748	-1.65979	-8.54427
45.78	-1.65987	-8.56816
45.814	-1.65998	-8.59356
45.847	-1.66006	-8.61821
45.88	-1.66014	-8.64287
45.914	-1.66023	-8.66828
45.947	-1.66031	-8.69295
45.98	-1.66039	-8.71761
46.014	-1.66047	-8.74304
46.047	-1.66055	-8.76771
46.08	-1.66063	-8.79239
46.114	-1.66072	-8.81783
46.147	-1.66085	-8.84251
46.179	-1.66128	-8.86647
46.215	-1.66146	-8.89342
46.248	-1.66159	-8.91814
46.28	-1.66185	-8.94212
46.313	-1.66211	-8.96685
46.347	-1.66233	-8.99234
46.38	-1.66264	-9.0171
46.413	-1.66293	-9.04186
46.446	-1.66316	-9.06664
46.479	-1.66337	-9.09142
46.512	-1.66365	-9.11621
46.545	-1.66401	-9.14101
46.579	-1.6642	-9.16658
46.612	-1.66431	-9.1914
46.644	-1.6644	-9.21547
46.678	-1.66453	-9.24105
46.712	-1.66461	-9.26664
46.746	-1.6647	-9.29223
46.778	-1.66478	-9.31632
46.812	-1.66486	-9.34192
46.846	-1.66498	-9.36752
46.879	-1.66521	-9.39238
46.911	-1.66552	-9.41649
46.944	-1.66582	-9.44137
46.978	-1.6661	-9.46701
47.011	-1.66627	-9.49191
47.044	-1.66642	-9.51681
47.077	-1.66664	-9.54172
47.111	-1.66684	-9.5674
47.145	-1.66706	-9.59308
47.177	-1.66717	-9.61726
47.212	-1.66735	-9.64371
47.245	-1.66746	-9.66865
47.278	-1.66761	-9.6936
47.311	-1.6677	-9.71856
47.345	-1.66778	-9.74428
47.378	-1.66787	-9.76924
47.412	-1.66794	-9.79497
47.445	-1.66803	-9.81994
47.479	-1.66811	-9.84567
47.511	-1.6682	-9.86989
47.545	-1.66835	-9.89563
47.579	-1.66852	-9.92138
47.611	-1.66873	-9.94562
47.645	-1.66898	-9.97139
47.676	-1.66923	-9.99489
47.71	-1.66962	-10.0207
47.743	-1.66982	-10.0457
47.777	-1.66991	-10.0715
47.81	-1.67001	-10.0966
47.844	-1.67009	-10.1224
47.877	-1.67018	-10.1474
47.91	-1.67027	-10.1725
47.944	-1.67036	-10.1983
47.978	-1.67051	-10.2242
48.011	-1.67069	-10.2492
48.043	-1.67085	-10.2736
48.077	-1.67104	-10.2994
48.11	-1.67126	-10.3245
48.143	-1.67157	-10.3496
48.176	-1.67188	-10.3747
48.211	-1.67212	-10.4014
48.243	-1.6723	-10.4258
48.276	-1.67239	-10.4509
48.311	-1.67248	-10.4776
48.343	-1.67258	-10.502
48.376	-1.67267	-10.5271
48.41	-1.67276	-10.5531
48.443	-1.67285	-10.5782
48.476	-1.67302	-10.6034
48.509	-1.67326	-10.6286
48.543	-1.67344	-10.6545
48.577	-1.67357	-10.6805
48.61	-1.67367	-10.7057
48.642	-1.67376	-10.7301
48.676	-1.67385	-10.7561
48.709	-1.67397	-10.7813
48.743	-1.67417	-10.8073
48.776	-1.67435	-10.8325
48.809	-1.67445	-10.8577
48.843	-1.67463	-10.8837
48.876	-1.67489	-10.909
48.909	-1.6751	-10.9342
48.942	-1.67525	-10.9595
48.976	-1.67534	-10.9855
49.009	-1.67544	-11.0108
49.042	-1.67553	-11.0361
49.075	-1.67566	-11.0613
49.108	-1.67581	-11.0866
49.142	-1.67606	-11.1127
49.176	-1.67637	-11.1388
49.208	-1.67681	-11.1633
49.241	-1.67708	-11.1886
49.275	-1.6773	-11.2147
49.308	-1.67757	-11.2401
49.341	-1.67778	-11.2654
49.376	-1.6779	-11.2924
49.409	-1.67799	-11.3177
49.441	-1.67809	-11.3423
49.474	-1.67819	-11.3677
49.508	-1.67829	-11.3939
49.541	-1.67841	-11.4192
49.574	-1.67861	-11.4446
49.607	-1.67879	-11.47
49.64	-1.679	-11.4954
49.673	-1.67921	-11.5208
49.707	-1.67943	-11.547
49.74	-1.67953	-11.5725
49.774	-1.67963	-11.5987
49.808	-1.67973	-11.6249
49.842	-1.67982	-11.6511
49.874	-1.67992	-11.6758
49.907	-1.68001	-11.7012
49.941	-1.68011	-11.7275
49.974	-1.68025	-11.7529
50.007	-1.68044	-11.7784
50.04	-1.68067	-11.8039
50.073	-1.68094	-11.8293
50.106	-1.68113	-11.8548
50.139	-1.6813	-11.8803
50.174	-1.68149	-11.9074
50.207	-1.68165	-11.9329
50.24	-1.68179	-11.9584
50.273	-1.68189	-11.984
50.306	-1.682	-12.0095
50.339	-1.68219	-12.035
50.373	-1.68256	-12.0613
50.406	-1.683	-12.0869
50.439	-1.68343	-12.1125
50.474	-1.68364	-12.1396
50.506	-1.68374	-12.1645
50.539	-1.68384	-12.19
50.573	-1.68394	-12.2164
50.605	-1.68405	-12.2413
50.639	-1.68422	-12.2677
50.672	-1.68435	-12.2933
50.706	-1.68448	-12.3197
50.739	-1.68458	-12.3453
50.772	-1.68477	-12.371
50.806	-1.68515	-12.3974
50.837	-1.68545	-12.4215
50.872	-1.68572	-12.4487
50.905	-1.68589	-12.4744
50.939	-1.68599	-12.5008
50.971	-1.68609	-12.5258
51.005	-1.68619	-12.5522
51.038	-1.68628	-12.5779
51.071	-1.68638	-12.6036
51.105	-1.68649	-12.6301
51.138	-1.6866	-12.6558
51.172	-1.68678	-12.6823
51.206	-1.68694	-12.7088
51.239	-1.68726	-12.7346
51.271	-1.68751	-12.7595
51.305	-1.68772	-12.7861
51.338	-1.68788	-12.8118
51.372	-1.68803	-12.8384
51.405	-1.68814	-12.8641
51.438	-1.68824	-12.8899
51.472	-1.68841	-12.9165
51.506	-1.68851	-12.943
51.538	-1.68866	-12.9681
51.572	-1.68886	-12.9946
51.605	-1.68914	-13.0205
51.638	-1.68936	-13.0463
51.671	-1.68957	-13.0721
51.704	-1.68971	-13.0979
51.738	-1.68992	-13.1245
51.771	-1.69011	-13.1504
51.804	-1.69035	-13.1762
51.838	-1.69057	-13.2029
51.872	-1.69071	-13.2296
51.905	-1.69098	-13.2554
51.939	-1.69125	-13.2821
51.972	-1.69145	-13.308
52.005	-1.69156	-13.3339
52.038	-1.6917	-13.3598
52.07	-1.69193	-13.385
52.104	-1.69204	-13.4117
52.138	-1.69215	-13.4384
52.172	-1.69229	-13.4651
52.204	-1.69255	-13.4903
52.238	-1.69275	-13.517
52.271	-1.69291	-13.543
52.305	-1.69326	-13.5697
52.338	-1.69364	-13.5957
52.371	-1.69407	-13.6217
52.404	-1.69443	-13.6477
52.437	-1.6947	-13.6737
52.471	-1.69488	-13.7005
52.504	-1.69506	-13.7266
52.537	-1.69517	-13.7526
52.57	-1.69532	-13.7787
52.603	-1.69552	-13.8047
52.636	-1.69565	-13.8308
52.67	-1.69576	-13.8576
52.703	-1.69586	-13.8837
52.737	-1.69596	-13.9106
52.77	-1.69607	-13.9367
52.803	-1.69617	-13.9627
52.837	-1.69628	-13.9896
52.87	-1.69639	-14.0157
52.904	-1.69654	-14.0426
52.937	-1.69685	-14.0687
52.97	-1.69723	-14.0948
53.003	-1.69757	-14.121
53.037	-1.69781	-14.1479
53.07	-1.69799	-14.1741
53.103	-1.69821	-14.2002
53.136	-1.69841	-14.2264
53.171	-1.69856	-14.2541
53.203	-1.6987	-14.2795
53.236	-1.69885	-14.3057
53.27	-1.69914	-14.3327
53.303	-1.6996	-14.3589
53.337	-1.70003	-14.3859
53.37	-1.7003	-14.4122
53.403	-1.70042	-14.4384
53.436	-1.70054	-14.4647
53.469	-1.70064	-14.4909
53.503	-1.70078	-14.518
53.537	-1.70097	-14.5451
53.569	-1.70114	-14.5705
53.603	-1.70127	-14.5976
53.636	-1.70148	-14.6239
53.669	-1.7018	-14.6502
53.703	-1.70206	-14.6773
53.737	-1.70249	-14.7044
53.769	-1.70278	-14.73
53.803	-1.703	-14.7571
53.836	-1.70315	-14.7834
53.87	-1.70325	-14.8106
53.903	-1.70336	-14.837
53.937	-1.70346	-14.8641
53.97	-1.7036	-14.8905
54.002	-1.70376	-14.9161
54.036	-1.70388	-14.9433
54.069	-1.70416	-14.9696
54.103	-1.70463	-14.9968
54.136	-1.70505	-15.0233
54.169	-1.70545	-15.0497
54.203	-1.70574	-15.0769
54.235	-1.70595	-15.1026
54.268	-1.70616	-15.1291
54.303	-1.70633	-15.1571
54.335	-1.7065	-15.1828
54.369	-1.70673	-15.2101
54.402	-1.70695	-15.2366
54.435	-1.70721	-15.2631
54.468	-1.70758	-15.2896
54.502	-1.70779	-15.3169
54.535	-1.70811	-15.3435
54.569	-1.70861	-15.3708
54.603	-1.70907	-15.3982
54.635	-1.70951	-15.424
54.668	-1.70973	-15.4506
54.702	-1.71	-15.478
54.734	-1.71015	-15.5038
54.768	-1.7103	-15.5312
54.802	-1.7104	-15.5586
54.835	-1.7105	-15.5853
54.868	-1.7106	-15.6119
54.901	-1.71072	-15.6385
54.934	-1.71087	-15.6652
54.968	-1.71104	-15.6926
55.001	-1.71117	-15.7193
55.034	-1.71132	-15.746
55.069	-1.71155	-15.7742
55.102	-1.71184	-15.8009
55.134	-1.71208	-15.8268
55.168	-1.7123	-15.8543
55.202	-1.71261	-15.8818
55.235	-1.71316	-15.9085
55.268	-1.71374	-15.9353
55.302	-1.71442	-15.9629
55.335	-1.71499	-15.9896
55.368	-1.71543	-16.0164
55.401	-1.71581	-16.0433
55.435	-1.71609	-16.0709
55.467	-1.7163	-16.0969
55.5	-1.7164	-16.1238
55.534	-1.71649	-16.1515
55.568	-1.71658	-16.1791
55.601	-1.71674	-16.206
55.633	-1.71684	-16.232
55.668	-1.71698	-16.2605
55.701	-1.71714	-16.2874
55.735	-1.71737	-16.3151
55.768	-1.71754	-16.342
55.801	-1.71772	-16.3689
55.835	-1.71785	-16.3966
55.867	-1.71796	-16.4227
55.902	-1.71808	-16.4513
55.935	-1.71836	-16.4782
55.967	-1.7186	-16.5043
56	-1.71909	-16.5312
56.034	-1.71956	-16.559
56.067	-1.7202	-16.586
56.101	-1.72091	-16.6138
56.134	-1.72128	-16.6408
56.168	-1.7216	-16.6687
56.2	-1.72177	-16.6949
56.234	-1.72191	-16.7228
56.267	-1.72201	-16.7498
56.301	-1.72219	-16.7777
56.334	-1.72235	-16.8048
56.367	-1.72252	-16.8319
56.401	-1.72274	-16.8598
56.434	-1.72302	-16.8869
56.466	-1.72337	-16.9132
56.5	-1.72394	-16.9411
56.534	-1.72441	-16.9691
56.568	-1.72484	-16.9971
56.601	-1.72533	-17.0242
56.634	-1.72548	-17.0514
56.667	-1.72559	-17.0786
56.7	-1.72573	-17.1058
56.734	-1.72583	-17.1338
56.768	-1.726	-17.1618
56.802	-1.72609	-17.1899
56.835	-1.72619	-17.2171
56.867	-1.72636	-17.2435
56.9	-1.72651	-17.2707
56.934	-1.72661	-17.2988
56.968	-1.72686	-17.3268
57	-1.72705	-17.3532
57.034	-1.72734	-17.3813
57.068	-1.7277	-17.4094
57.1	-1.72794	-17.4359
57.135	-1.72828	-17.4648
57.166	-1.72852	-17.4905
57.2	-1.72886	-17.5186
57.234	-1.72932	-17.5468
57.267	-1.72982	-17.5741
57.3	-1.73022	-17.6015
57.333	-1.73065	-17.6288
57.367	-1.73095	-17.6571
57.401	-1.73137	-17.6853
57.434	-1.73184	-17.7127
57.467	-1.73208	-17.7401
57.501	-1.73235	-17.7684
57.533	-1.73251	-17.795
57.568	-1.73265	-17.8241
57.6	-1.73282	-17.8508
57.634	-1.73311	-17.8791
57.668	-1.73339	-17.9074
57.701	-1.73371	-17.9349
57.734	-1.73389	-17.9624
57.767	-1.73403	-17.9899
57.801	-1.7343	-18.0182
57.833	-1.73456	-18.0449
57.867	-1.73488	-18.0733
57.901	-1.73519	-18.1016
57.934	-1.73547	-18.1292
57.967	-1.73568	-18.1568
58	-1.73589	-18.1843
58.035	-1.73616	-18.2136
58.067	-1.73652	-18.2404
58.101	-1.73679	-18.2688
58.134	-1.73714	-18.2964
58.168	-1.73776	-18.3249
58.2	-1.73838	-18.3517
58.233	-1.73897	-18.3794
58.267	-1.7395	-18.4079
58.301	-1.7399	-18.4365
58.334	-1.74022	-18.4642
58.367	-1.7404	-18.4919
58.401	-1.74064	-18.5205
58.434	-1.7408	-18.5483
58.468	-1.74102	-18.5769
58.501	-1.74127	-18.6046
58.534	-1.74173	-18.6324
58.567	-1.74238	-18.6602
58.601	-1.7429	-18.6889
58.634	-1.74359	-18.7167
58.666	-1.7441	-18.7437
58.7	-1.74449	-18.7725
58.733	-1.74477	-18.8004
58.767	-1.74496	-18.8291
58.8	-1.74513	-18.857
58.834	-1.74529	-18.8858
58.866	-1.74545	-18.9128
58.9	-1.74566	-18.9416
58.934	-1.74582	-18.9704
58.967	-1.74594	-18.9983
59.001	-1.74607	-19.0271
59.033	-1.74614	-19.0542
59.067	-1.74622	-19.083
59.1	-1.7463	-19.111
59.134	-1.74648	-19.1398
59.167	-1.74682	-19.1678
59.2	-1.74724	-19.1958
59.234	-1.74801	-19.2246
59.267	-1.74888	-19.2526
59.301	-1.74965	-19.2815
59.333	-1.75031	-19.3088
59.367	-1.75068	-19.3377
59.4	-1.75089	-19.3659
59.433	-1.75113	-19.394
59.467	-1.7513	-19.423
59.5	-1.75142	-19.4511
59.534	-1.75148	-19.4801
59.566	-1.75155	-19.5074
59.6	-1.75172	-19.5364
59.634	-1.75185	-19.5654
59.667	-1.75202	-19.5936
59.7	-1.75213	-19.6217
59.733	-1.75226	-19.6499
59.766	-1.75239	-19.6781
59.8	-1.75249	-19.7071
59.834	-1.75265	-19.7362
59.867	-1.75288	-19.7644
59.9	-1.75302	-19.7926
59.933	-1.75319	-19.8208
59.967	-1.7535	-19.8499
60	-1.75376	-19.8781
60.034	-1.75406	-19.9072
60.067	-1.75431	-19.9355
60.1	-1.75465	-19.9637
60.133	-1.75499	-19.992
60.167	-1.75535	-20.0211
60.2	-1.75605	-20.0495
60.233	-1.75678	-20.0778
60.266	-1.7573	-20.1061
60.299	-1.75789	-20.1345
60.332	-1.75861	-20.1629
60.365	-1.75919	-20.1913
60.399	-1.75957	-20.2206
60.433	-1.75972	-20.2499
60.466	-1.75983	-20.2784
60.498	-1.75991	-20.306
60.532	-1.7602	-20.3353
60.565	-1.76029	-20.3638
60.599	-1.76041	-20.3931
60.632	-1.76049	-20.4216
60.666	-1.76058	-20.4509
60.699	-1.76071	-20.4794
60.732	-1.76086	-20.5079
60.765	-1.76113	-20.5364
60.799	-1.76139	-20.5658
60.832	-1.76168	-20.5943
60.866	-1.76195	-20.6237
60.899	-1.76215	-20.6522
60.932	-1.76232	-20.6808
60.965	-1.76247	-20.7093
60.999	-1.76262	-20.7387
61.032	-1.76284	-20.7673
61.066	-1.76292	-20.7968
61.1	-1.76301	-20.8262
61.132	-1.76308	-20.8539
61.166	-1.76319	-20.8834
61.199	-1.76329	-20.912
61.232	-1.76348	-20.9406
61.265	-1.76371	-20.9692
61.3	-1.76401	-20.9995
61.333	-1.76425	-21.0281
61.366	-1.7644	-21.0568
61.399	-1.76456	-21.0854
61.432	-1.76469	-21.114
61.466	-1.76476	-21.1436
61.499	-1.76484	-21.1722
61.533	-1.76496	-21.2017
61.566	-1.76505	-21.2304
61.599	-1.76515	-21.2591
61.632	-1.76528	-21.2877
61.666	-1.7654	-21.3173
61.699	-1.76555	-21.3459
61.733	-1.76565	-21.3755
61.766	-1.76575	-21.4042
61.799	-1.76584	-21.4329
61.832	-1.76591	-21.4616
61.866	-1.76606	-21.4912
61.9	-1.76639	-21.5207
61.932	-1.76673	-21.5486
61.966	-1.76711	-21.5782
62	-1.7677	-21.6078
62.032	-1.76826	-21.6357
62.066	-1.76878	-21.6654
62.1	-1.76918	-21.6951
62.133	-1.76956	-21.7239
62.166	-1.76978	-21.7527
62.2	-1.76995	-21.7825
62.232	-1.77019	-21.8104
62.267	-1.77042	-21.841
62.299	-1.77053	-21.869
62.333	-1.77065	-21.8988
62.366	-1.77074	-21.9277
62.4	-1.77083	-21.9574
62.433	-1.7709	-21.9863
62.467	-1.771	-22.0161
62.5	-1.77118	-22.045
62.533	-1.77133	-22.0739
62.566	-1.77141	-22.1028
62.6	-1.77148	-22.1325
62.633	-1.77171	-22.1615
62.667	-1.77188	-22.1913
62.7	-1.77224	-22.2202
62.733	-1.77263	-22.2492
62.767	-1.77319	-22.279
62.8	-1.77356	-22.308
62.833	-1.7738	-22.337
62.867	-1.77402	-22.3668
62.9	-1.77414	-22.3958
62.932	-1.77422	-22.424
62.966	-1.77443	-22.4539
63	-1.77453	-22.4838
63.033	-1.7747	-22.5128
63.067	-1.77477	-22.5427
63.1	-1.77485	-22.5718
63.133	-1.77493	-22.6008
63.167	-1.77504	-22.6307
63.201	-1.7752	-22.6607
63.234	-1.77534	-22.6897
63.267	-1.77553	-22.7188
63.3	-1.77582	-22.7478
63.333	-1.77607	-22.7769
63.368	-1.77633	-22.8078
63.4	-1.77651	-22.836
63.434	-1.77668	-22.866
63.466	-1.77687	-22.8942
63.5	-1.77698	-22.9242
63.534	-1.77708	-22.9542
63.567	-1.77719	-22.9834
63.6	-1.77727	-23.0125
63.634	-1.77735	-23.0425
63.667	-1.77745	-23.0717
63.701	-1.77755	-23.1017
63.733	-1.77764	-23.13
63.767	-1.77772	-23.16
63.8	-1.77781	-23.1892
63.834	-1.77791	-23.2192
63.867	-1.77802	-23.2484
63.901	-1.77818	-23.2784
63.934	-1.77837	-23.3076
63.967	-1.77861	-23.3368
64	-1.77883	-23.366
64.034	-1.77909	-23.3961
64.068	-1.77924	-23.4262
64.1	-1.77939	-23.4545
64.134	-1.77948	-23.4846
64.168	-1.77956	-23.5147
64.201	-1.77965	-23.544
64.234	-1.77974	-23.5732
64.267	-1.77983	-23.6025
64.301	-1.77992	-23.6326
64.335	-1.78004	-23.6627
64.367	-1.78013	-23.6911
64.401	-1.78028	-23.7212
64.434	-1.78037	-23.7505
64.468	-1.78045	-23.7807
64.502	-1.78056	-23.8108
64.534	-1.78069	-23.8392
64.568	-1.78077	-23.8694
64.602	-1.78085	-23.8996
64.635	-1.78093	-23.9289
64.668	-1.78102	-23.9581
64.701	-1.78113	-23.9874
64.735	-1.78141	-24.0176
64.769	-1.78179	-24.0478
64.802	-1.78226	-24.0772
64.835	-1.78276	-24.1065
64.868	-1.78329	-24.1359
64.901	-1.78355	-24.1653
64.936	-1.78365	-24.1964
64.969	-1.78375	-24.2259
65.002	-1.78383	-24.2553
65.035	-1.78391	-24.2846
65.069	-1.78399	-24.3149
65.102	-1.78408	-24.3444
65.135	-1.78417	-24.3738
65.168	-1.78425	-24.4032
65.202	-1.78434	-24.4335
65.236	-1.78447	-24.4638
65.269	-1.78462	-24.4933
65.302	-1.78476	-24.5227
65.335	-1.78491	-24.5521
65.368	-1.78511	-24.5816
65.402	-1.78547	-24.612
65.434	-1.78582	-24.6405
65.468	-1.78619	-24.6709
65.502	-1.78659	-24.7013
65.535	-1.78693	-24.7308
65.568	-1.78701	-24.7603
65.602	-1.7871	-24.7908
65.635	-1.78718	-24.8203
65.668	-1.78728	-24.8498
65.701	-1.78737	-24.8794
65.736	-1.78747	-24.9107
65.769	-1.78757	-24.9403
65.802	-1.78766	-24.9698
65.836	-1.78783	-25.0003
65.869	-1.78807	-25.0298
65.903	-1.78825	-25.0603
65.936	-1.78839	-25.0899
65.969	-1.78847	-25.1195
66.002	-1.78856	-25.1491
66.036	-1.78864	-25.1795
66.069	-1.78873	-25.2092
66.102	-1.78886	-25.2387
66.136	-1.78894	-25.2693
66.169	-1.78901	-25.2989
66.202	-1.78908	-25.3285
66.236	-1.78916	-25.359
66.269	-1.78926	-25.3886
66.302	-1.78948	-25.4183
66.336	-1.78969	-25.4488
66.369	-1.78991	-25.4784
66.403	-1.7901	-25.509
66.436	-1.79034	-25.5386
66.469	-1.79051	-25.5683
66.502	-1.79061	-25.598
66.535	-1.79069	-25.6277
66.569	-1.79078	-25.6582
66.602	-1.79087	-25.6879
66.636	-1.79096	-25.7185
66.669	-1.79108	-25.7482
66.703	-1.79118	-25.7788
66.736	-1.79129	-25.8085
66.77	-1.79139	-25.8391
66.803	-1.79149	-25.8688
66.836	-1.79158	-25.8986
66.869	-1.79167	-25.9283
66.903	-1.79175	-25.9589
66.937	-1.79183	-25.9895
66.97	-1.79192	-26.0193
67.003	-1.792	-26.049
67.036	-1.79208	-26.0787
67.069	-1.79217	-26.1085
67.103	-1.79228	-26.1392
67.136	-1.7924	-26.1689
67.17	-1.79249	-26.1996
67.203	-1.79258	-26.2293
67.237	-1.79267	-26.26
67.27	-1.79277	-26.2898
67.303	-1.79287	-26.3195
67.337	-1.79302	-26.3502
67.371	-1.79314	-26.3809
67.403	-1.79323	-26.4098
67.437	-1.79333	-26.4405
67.469	-1.79343	-26.4694
67.503	-1.79353	-26.5001
67.537	-1.79362	-26.5308
67.57	-1.79371	-26.5606
67.603	-1.79381	-26.5905
67.636	-1.7939	-26.6203
67.67	-1.79399	-26.651
67.703	-1.79408	-26.6808
67.736	-1.79418	-26.7107
67.769	-1.79427	-26.7405
67.804	-1.79437	-26.7722
67.836	-1.79447	-26.8011
67.87	-1.79456	-26.8319
67.903	-1.79465	-26.8617
67.937	-1.79474	-26.8925
67.97	-1.79483	-26.9224
68.004	-1.79492	-26.9531
68.037	-1.795	-26.983
68.072	-1.79509	-27.0147
68.105	-1.79518	-27.0446
68.137	-1.79527	-27.0736
68.171	-1.79536	-27.1043
68.204	-1.79546	-27.1342
68.237	-1.79556	-27.1641
68.27	-1.79568	-27.194
68.304	-1.79591	-27.2248
68.337	-1.7961	-27.2548
68.371	-1.79636	-27.2856
68.404	-1.79655	-27.3155
68.438	-1.79666	-27.3464
68.471	-1.79676	-27.3763
68.505	-1.79686	-27.4072
68.537	-1.79696	-27.4362
68.572	-1.79706	-27.468
68.605	-1.79716	-27.498
68.638	-1.79725	-27.5279
68.671	-1.79736	-27.5579
68.705	-1.79746	-27.5888
68.738	-1.79759	-27.6188
68.771	-1.7977	-27.6488
68.804	-1.7978	-27.6788
68.838	-1.7979	-27.7096
68.872	-1.798	-27.7406
68.905	-1.79811	-27.7706
68.939	-1.79824	-27.8015
68.972	-1.79834	-27.8315
69.005	-1.79844	-27.8615
69.039	-1.79855	-27.8925
69.073	-1.79865	-27.9234
69.106	-1.79875	-27.9534
69.139	-1.79886	-27.9835
69.171	-1.79897	-28.0126
69.205	-1.79909	-28.0435
69.238	-1.7992	-28.0736
69.272	-1.79938	-28.1046
69.305	-1.79961	-28.1346
69.339	-1.79983	-28.1656
69.373	-1.79994	-28.1966
69.405	-1.80004	-28.2258
69.439	-1.80014	-28.2568
69.472	-1.80025	-28.2869
69.506	-1.80035	-28.3179
69.539	-1.80046	-28.348
69.572	-1.80056	-28.3781
69.606	-1.80066	-28.4091
69.639	-1.80076	-28.4393
69.672	-1.80086	-28.4694
69.707	-1.80096	-28.5013
69.74	-1.80106	-28.5315
69.774	-1.80115	-28.5625
69.807	-1.80126	-28.5926
69.839	-1.80138	-28.6219
69.873	-1.80153	-28.6529
69.906	-1.80182	-28.6831
69.939	-1.80203	-28.7133
69.972	-1.8022	-28.7434
70.007	-1.80233	-28.7755
70.04	-1.80255	-28.8056
70.073	-1.80269	-28.8358
70.107	-1.8028	-28.867
70.14	-1.80291	-28.8972
70.173	-1.80302	-28.9274
70.207	-1.80313	-28.9585
70.24	-1.80323	-28.9887
70.273	-1.80335	-29.019
70.306	-1.80345	-29.0492
70.34	-1.80356	-29.0803
70.374	-1.80367	-29.1115
70.407	-1.80377	-29.1417
70.44	-1.80389	-29.172
70.474	-1.80399	-29.2031
70.506	-1.8041	-29.2325
70.54	-1.8042	-29.2637
70.574	-1.8043	-29.2949
70.607	-1.80441	-29.3251
70.641	-1.80454	-29.3563
70.674	-1.80464	-29.3866
70.708	-1.80476	-29.4178
70.741	-1.8049	-29.4481
70.774	-1.8051	-29.4784
70.807	-1.80522	-29.5087
70.842	-1.80534	-29.5408
70.875	-1.80545	-29.5711
70.908	-1.80556	-29.6015
70.941	-1.8057	-29.6318
70.974	-1.80582	-29.6621
71.008	-1.80595	-29.6934
71.042	-1.80608	-29.7246
71.074	-1.80627	-29.7541
71.108	-1.80643	-29.7853
71.141	-1.8067	-29.8157
71.175	-1.80697	-29.847
71.208	-1.80713	-29.8774
71.242	-1.80725	-29.9087
71.275	-1.80736	-29.9391
71.308	-1.80748	-29.9695
71.342	-1.80759	-30.0008
71.375	-1.80769	-30.0312
71.408	-1.80781	-30.0616
71.441	-1.80792	-30.092
71.475	-1.80802	-30.1234
71.508	-1.80814	-30.1538
71.541	-1.80828	-30.1842
71.575	-1.80857	-30.2156
71.608	-1.80889	-30.246
71.641	-1.80921	-30.2765
71.675	-1.80932	-30.3079
71.709	-1.80943	-30.3393
71.742	-1.80953	-30.3698
71.775	-1.80964	-30.4003
71.808	-1.80975	-30.4307
71.843	-1.80986	-30.4631
71.876	-1.80997	-30.4936
71.909	-1.81008	-30.5241
71.942	-1.81019	-30.5546
71.975	-1.81031	-30.5851
72.009	-1.81042	-30.6166
72.042	-1.81052	-30.6471
72.076	-1.81062	-30.6785
72.109	-1.81072	-30.7091
72.143	-1.81083	-30.7405
72.176	-1.81094	-30.7711
72.209	-1.81109	-30.8016
72.242	-1.81123	-30.8322
72.276	-1.81143	-30.8636
72.309	-1.81165	-30.8942
72.343	-1.81199	-30.9257
72.376	-1.81226	-30.9563
72.409	-1.8124	-30.9869
72.442	-1.81255	-31.0175
72.475	-1.81268	-31.0481
72.508	-1.81279	-31.0787
72.543	-1.81293	-31.1112
72.576	-1.81306	-31.1418
72.609	-1.81317	-31.1725
72.643	-1.81329	-31.204
72.677	-1.81343	-31.2356
72.71	-1.81355	-31.2662
72.743	-1.81367	-31.2969
72.777	-1.81382	-31.3285
72.81	-1.81393	-31.3591
72.843	-1.81404	-31.3898
72.877	-1.81415	-31.4214
72.911	-1.81426	-31.453
72.944	-1.81437	-31.4837
72.977	-1.81449	-31.5144
73.01	-1.81461	-31.545
73.043	-1.81474	-31.5757
73.077	-1.81489	-31.6074
73.11	-1.815	-31.6381
73.144	-1.81512	-31.6697
73.177	-1.81524	-31.7005
73.211	-1.8154	-31.7321
73.244	-1.81553	-31.7628
73.277	-1.81576	-31.7936
73.31	-1.81587	-31.8243
73.345	-1.81599	-31.8569
73.377	-1.81609	-31.8867
73.41	-1.81621	-31.9175
73.444	-1.81632	-31.9492
73.477	-1.81643	-31.98
73.51	-1.81655	-32.0107
73.544	-1.81666	-32.0424
73.576	-1.81678	-32.0723
73.611	-1.8169	-32.1049
73.644	-1.81702	-32.1357
73.677	-1.81712	-32.1665
73.711	-1.81723	-32.1983
73.744	-1.81733	-32.2291
73.778	-1.81745	-32.2608
73.811	-1.81762	-32.2916
73.845	-1.81777	-32.3234
73.878	-1.8179	-32.3542
73.911	-1.81812	-32.3851
73.945	-1.81832	-32.4168
73.978	-1.81864	-32.4477
74.01	-1.81889	-32.4776
74.045	-1.81901	-32.5104
74.078	-1.81914	-32.5412
74.111	-1.81932	-32.5721
74.144	-1.8195	-32.603
74.177	-1.81992	-32.6339
74.21	-1.8203	-32.6648
74.245	-1.82061	-32.6976
74.278	-1.82101	-32.7286
74.311	-1.82128	-32.7595
74.345	-1.82144	-32.7914
74.378	-1.82164	-32.8224
74.411	-1.82176	-32.8534
74.445	-1.82187	-32.8853
74.478	-1.82202	-32.9163
74.512	-1.82211	-32.9482
74.545	-1.82221	-32.9792
74.578	-1.82232	-33.0102
74.613	-1.82242	-33.0431
74.645	-1.82257	-33.0731
74.679	-1.8228	-33.1051
74.712	-1.82302	-33.1361
74.745	-1.82318	-33.1672
74.778	-1.82329	-33.1982
74.812	-1.82345	-33.2302
74.845	-1.82366	-33.2612
74.879	-1.82378	-33.2932
74.912	-1.82389	-33.3243
74.946	-1.82402	-33.3563
74.979	-1.82422	-33.3874
75.013	-1.82459	-33.4194
75.046	-1.82493	-33.4505
75.079	-1.82512	-33.4816
75.112	-1.82532	-33.5127
75.146	-1.82553	-33.5448
75.179	-1.82578	-33.5759
75.212	-1.826	-33.6071
75.246	-1.82613	-33.6392
75.279	-1.82627	-33.6703
75.313	-1.8265	-33.7024
75.347	-1.82671	-33.7345
75.38	-1.82693	-33.7657
75.412	-1.82711	-33.7959
75.446	-1.82731	-33.8281
75.48	-1.82757	-33.8602
75.513	-1.8279	-33.8914
75.546	-1.8282	-33.9227
75.58	-1.82837	-33.9548
75.612	-1.8285	-33.9851
75.646	-1.82864	-34.0173
75.68	-1.82875	-34.0495
75.713	-1.82888	-34.0808
75.747	-1.82899	-34.113
75.78	-1.82908	-34.1442
75.813	-1.82925	-34.1755
75.847	-1.82939	-34.2077
75.88	-1.82958	-34.239
75.914	-1.82979	-34.2713
75.947	-1.83002	-34.3026
75.98	-1.83038	-34.3339
76.013	-1.83075	-34.3652
76.047	-1.83119	-34.3975
76.08	-1.83174	-34.4288
76.114	-1.83212	-34.4612
76.147	-1.83224	-34.4925
76.18	-1.83235	-34.5239
76.213	-1.83246	-34.5553
76.247	-1.83257	-34.5877
76.281	-1.83269	-34.62
76.314	-1.83286	-34.6514
76.347	-1.833	-34.6828
76.381	-1.83311	-34.7152
76.414	-1.83334	-34.7466
76.447	-1.83364	-34.7781
76.481	-1.83392	-34.8105
76.514	-1.83422	-34.8419
76.547	-1.83453	-34.8734
76.581	-1.83486	-34.9058
76.615	-1.83527	-34.9383
76.648	-1.83583	-34.9698
76.681	-1.83652	-35.0013
76.714	-1.83705	-35.0329
76.748	-1.83728	-35.0654
76.781	-1.83741	-35.0969
76.815	-1.83755	-35.1295
76.848	-1.83764	-35.1611
76.882	-1.83779	-35.1936
76.915	-1.83789	-35.2252
76.949	-1.83801	-35.2578
76.981	-1.83829	-35.2884
77.015	-1.83855	-35.321
77.048	-1.83894	-35.3526
77.081	-1.83955	-35.3843
77.114	-1.84008	-35.4159
77.147	-1.8404	-35.4476
77.181	-1.8407	-35.4803
77.216	-1.84088	-35.5139
77.249	-1.84108	-35.5456
77.282	-1.84143	-35.5773
77.316	-1.84185	-35.61
77.348	-1.84239	-35.6408
77.382	-1.84263	-35.6735
77.415	-1.84281	-35.7053
77.449	-1.84312	-35.738
77.481	-1.84336	-35.7689
77.515	-1.84352	-35.8016
77.549	-1.84364	-35.8344
77.582	-1.84374	-35.8662
77.615	-1.84383	-35.898
77.649	-1.844	-35.9308
77.682	-1.84435	-35.9626
77.716	-1.84476	-35.9954
77.749	-1.84494	-36.0273
77.782	-1.84509	-36.0592
77.815	-1.84529	-36.091
77.849	-1.84543	-36.1239
77.883	-1.84566	-36.1567
77.915	-1.84584	-36.1876
77.949	-1.84594	-36.2205
77.982	-1.84604	-36.2524
78.016	-1.84621	-36.2853
78.049	-1.84641	-36.3172
78.083	-1.84661	-36.3501
78.116	-1.84676	-36.382
78.149	-1.84686	-36.4139
78.183	-1.84695	-36.4468
78.216	-1.84705	-36.4788
78.25	-1.84719	-36.5117
78.283	-1.84735	-36.5436
78.316	-1.84745	-36.5756
78.35	-1.84757	-36.6085
78.382	-1.8477	-36.6395
78.416	-1.84797	-36.6725
78.449	-1.84835	-36.7045
78.482	-1.84886	-36.7365
78.516	-1.84941	-36.7694
78.549	-1.84981	-36.8015
78.583	-1.85009	-36.8345
78.616	-1.85048	-36.8666
78.649	-1.85071	-36.8987
78.683	-1.8509	-36.9317
78.716	-1.85112	-36.9638
78.751	-1.85129	-36.9978
78.784	-1.8514	-37.0299
78.817	-1.85158	-37.062
78.85	-1.85179	-37.0942
78.883	-1.852	-37.1263
78.917	-1.85211	-37.1594
78.95	-1.85222	-37.1915
78.983	-1.85244	-37.2237
79.015	-1.8526	-37.2549
79.05	-1.85282	-37.289
79.083	-1.85309	-37.3211
79.116	-1.8534	-37.3533
79.15	-1.85382	-37.3865
79.183	-1.85413	-37.4187
79.217	-1.85439	-37.4519
79.251	-1.85469	-37.4851
79.284	-1.85484	-37.5173
79.317	-1.85501	-37.5496
79.35	-1.85516	-37.5818
79.384	-1.85541	-37.615
79.418	-1.85569	-37.6483
79.45	-1.85596	-37.6796
79.484	-1.8562	-37.7128
79.516	-1.85645	-37.7441
79.55	-1.85674	-37.7774
79.584	-1.85711	-37.8107
79.617	-1.85758	-37.8431
79.651	-1.85798	-37.8764
79.685	-1.85826	-37.9097
79.718	-1.85852	-37.9421
79.751	-1.85885	-37.9745
79.784	-1.85912	-38.0069
79.817	-1.85931	-38.0393
79.852	-1.85951	-38.0736
79.884	-1.85969	-38.1051
79.917	-1.85997	-38.1375
79.95	-1.8604	-38.1699
79.984	-1.86095	-38.2034
80.017	-1.86142	-38.2358
80.05	-1.86168	-38.2683
80.084	-1.86184	-38.3018
80.117	-1.86201	-38.3343
80.152	-1.86217	-38.3688
80.184	-1.86232	-38.4003
80.218	-1.86248	-38.4338
80.252	-1.86267	-38.4673
80.285	-1.86295	-38.4999
80.318	-1.86344	-38.5324
80.351	-1.86413	-38.565
80.384	-1.86463	-38.5975
80.418	-1.86503	-38.6311
80.451	-1.86535	-38.6638
80.484	-1.8656	-38.6964
80.518	-1.86582	-38.73
80.55	-1.86591	-38.7617
80.583	-1.86618	-38.7943
80.618	-1.86637	-38.829
80.651	-1.86645	-38.8616
80.685	-1.86655	-38.8953
80.718	-1.86666	-38.928
80.751	-1.86679	-38.9606
80.786	-1.86705	-38.9953
80.818	-1.86735	-39.027
80.851	-1.86773	-39.0597
80.885	-1.86818	-39.0934
80.919	-1.86861	-39.1272
80.952	-1.86884	-39.1599
80.985	-1.86902	-39.1927
81.018	-1.86925	-39.2255
81.052	-1.86945	-39.2592
81.085	-1.8697	-39.292
81.118	-1.86986	-39.3248
81.151	-1.87013	-39.3576
81.184	-1.87045	-39.3904
81.218	-1.87077	-39.4242
81.251	-1.87109	-39.4571
81.285	-1.87126	-39.4909
81.319	-1.87143	-39.5248
81.352	-1.87159	-39.5576
81.385	-1.87177	-39.5905
81.419	-1.87205	-39.6243
81.452	-1.87242	-39.6572
81.485	-1.87271	-39.6901
81.518	-1.8731	-39.7231
81.552	-1.87361	-39.757
81.585	-1.87406	-39.7899
81.619	-1.87432	-39.8239
81.652	-1.8744	-39.8568
81.686	-1.87448	-39.8908
81.719	-1.87469	-39.9238
81.752	-1.8749	-39.9567
81.786	-1.87498	-39.9907
81.819	-1.87507	-40.0237
81.852	-1.87521	-40.0567
81.885	-1.87547	-40.0897
81.918	-1.87592	-40.1227
81.952	-1.87645	-40.1568
81.985	-1.87696	-40.1898
82.019	-1.8774	-40.2239
82.052	-1.87763	-40.257
82.086	-1.8778	-40.2911
82.12	-1.8779	-40.3252
82.153	-1.87798	-40.3583
82.186	-1.87809	-40.3914
82.219	-1.87822	-40.4245
82.253	-1.87842	-40.4586
82.286	-1.87869	-40.4917
82.319	-1.87908	-40.5248
82.353	-1.87967	-40.559
82.387	-1.88011	-40.5932
82.42	-1.88027	-40.6264
82.453	-1.88042	-40.6596
82.488	-1.88051	-40.6947
82.52	-1.88059	-40.7269
82.554	-1.88069	-40.7612
82.586	-1.88079	-40.7933
82.62	-1.88103	-40.8276
82.654	-1.88131	-40.8618
82.688	-1.88166	-40.896
82.721	-1.88234	-40.9293
82.755	-1.88307	-40.9636
82.787	-1.88354	-40.9959
82.821	-1.88407	-41.0302
82.854	-1.8845	-41.0635
82.887	-1.88502	-41.0969
82.921	-1.88545	-41.1312
82.953	-1.8858	-41.1636
82.986	-1.88615	-41.197
83.02	-1.88648	-41.2314
83.054	-1.8869	-41.2658
83.087	-1.88714	-41.2993
83.121	-1.88731	-41.3337
83.154	-1.88748	-41.3672
83.188	-1.8877	-41.4016
83.221	-1.8881	-41.4351
83.255	-1.88863	-41.4696
83.287	-1.88902	-41.5021
83.321	-1.88925	-41.5366
83.355	-1.88939	-41.5711
83.388	-1.8896	-41.6046
83.42	-1.88994	-41.6372
83.454	-1.89032	-41.6717
83.487	-1.89082	-41.7053
83.521	-1.8913	-41.7399
83.555	-1.89183	-41.7745
83.588	-1.89256	-41.8081
83.62	-1.89365	-41.8407
83.654	-1.89449	-41.8755
83.688	-1.8953	-41.9102
83.721	-1.89571	-41.9439
83.755	-1.89602	-41.9787
83.787	-1.89618	-42.0114
83.821	-1.89633	-42.0462
83.854	-1.89643	-42.08
83.888	-1.89661	-42.1148
83.921	-1.89689	-42.1485
83.954	-1.89699	-42.1823
83.988	-1.89714	-42.2171
84.022	-1.89734	-42.252
84.055	-1.89772	-42.2858
84.088	-1.89802	-42.3196
84.122	-1.89822	-42.3544
84.156	-1.89852	-42.3893
84.189	-1.8988	-42.4232
84.222	-1.89904	-42.457
84.255	-1.8992	-42.4909
84.288	-1.8994	-42.5248
84.321	-1.89979	-42.5587
84.354	-1.90016	-42.5926
84.388	-1.90035	-42.6275
84.421	-1.90063	-42.6614
84.454	-1.901	-42.6954
84.487	-1.90131	-42.7293
84.521	-1.90172	-42.7643
84.555	-1.90218	-42.7993
84.588	-1.90253	-42.8333
84.621	-1.90289	-42.8673
84.655	-1.90327	-42.9023
84.689	-1.90373	-42.9374
84.722	-1.9041	-42.9714
84.756	-1.90429	-43.0065
84.789	-1.90441	-43.0406
84.821	-1.90453	-43.0736
84.855	-1.90463	-43.1087
84.888	-1.90469	-43.1428
84.922	-1.90476	-43.1779
84.956	-1.90486	-43.213
84.988	-1.90495	-43.2461
85.022	-1.90512	-43.2812
85.055	-1.90534	-43.3153
85.089	-1.90572	-43.3504
85.122	-1.90613	-43.3845
85.155	-1.90648	-43.4187
85.189	-1.90672	-43.4539
85.222	-1.90693	-43.488
85.256	-1.90715	-43.5232
85.289	-1.90735	-43.5574
85.322	-1.90755	-43.5916
85.356	-1.90767	-43.6268
85.388	-1.90777	-43.66
85.422	-1.90788	-43.6952
85.455	-1.90808	-43.7294
85.489	-1.90847	-43.7647
85.523	-1.90874	-43.7999
85.556	-1.90903	-43.8342
85.588	-1.90938	-43.8674
85.623	-1.90974	-43.9037
85.657	-1.91023	-43.939
85.69	-1.91075	-43.9733
85.722	-1.91109	-44.0066
85.756	-1.91132	-44.0419
85.788	-1.91157	-44.0752
85.821	-1.91198	-44.1096
85.856	-1.91245	-44.146
85.889	-1.91285	-44.1804
85.923	-1.91349	-44.2158
85.955	-1.91429	-44.2492
85.989	-1.91505	-44.2847
86.022	-1.91566	-44.3191
86.056	-1.91603	-44.3547
86.088	-1.91627	-44.3881
86.122	-1.91644	-44.4237
86.156	-1.91656	-44.4592
86.19	-1.91671	-44.4948
86.223	-1.91679	-44.5293
86.255	-1.91686	-44.5628
86.29	-1.91701	-44.5994
86.323	-1.91735	-44.6339
86.357	-1.91793	-44.6695
86.39	-1.91849	-44.7041
86.423	-1.91926	-44.7387
86.456	-1.92016	-44.7733
86.49	-1.92089	-44.809
86.523	-1.92139	-44.8437
86.557	-1.9218	-44.8794
86.59	-1.92207	-44.9141
86.623	-1.92228	-44.9489
86.657	-1.92254	-44.9846
86.69	-1.92285	-45.0194
86.724	-1.92302	-45.0551
86.756	-1.92316	-45.0889
86.79	-1.92337	-45.1247
86.823	-1.92363	-45.1594
86.857	-1.9238	-45.1952
86.89	-1.9239	-45.23
86.924	-1.92402	-45.2659
86.957	-1.92416	-45.3006
86.99	-1.9243	-45.3354
87.024	-1.92447	-45.3713
87.057	-1.92476	-45.4061
87.091	-1.92503	-45.442
87.123	-1.9255	-45.4757
87.157	-1.92599	-45.5117
87.191	-1.92657	-45.5476
87.225	-1.92704	-45.5835
87.257	-1.92771	-45.6174
87.291	-1.92835	-45.6534
87.324	-1.92889	-45.6883
87.357	-1.92931	-45.7233
87.391	-1.9296	-45.7593
87.423	-1.92984	-45.7932
87.457	-1.92997	-45.8293
87.491	-1.93014	-45.8653
87.524	-1.93024	-45.9004
87.558	-1.93038	-45.9364
87.591	-1.93047	-45.9714
87.626	-1.93071	-46.0086
87.658	-1.93115	-46.0426
87.692	-1.93158	-46.0787
87.725	-1.93191	-46.1138
87.759	-1.93227	-46.1499
87.79	-1.93271	-46.1829
87.823	-1.93299	-46.218
87.858	-1.93325	-46.2552
87.892	-1.93343	-46.2914
87.924	-1.93368	-46.3255
87.958	-1.93389	-46.3617
87.991	-1.93416	-46.3968
88.024	-1.93456	-46.432
88.058	-1.93486	-46.4682
88.091	-1.93501	-46.5034
88.125	-1.93513	-46.5397
88.158	-1.93527	-46.5749
88.191	-1.93541	-46.6101
88.225	-1.93561	-46.6463
88.258	-1.93569	-46.6815
88.291	-1.93579	-46.7168
88.325	-1.93589	-46.7531
88.358	-1.93605	-46.7883
88.391	-1.93634	-46.8235
88.425	-1.93653	-46.8598
88.459	-1.93674	-46.8961
88.492	-1.93699	-46.9314
88.525	-1.93739	-46.9667
88.558	-1.93795	-47.002
88.592	-1.93847	-47.0384
88.624	-1.93909	-47.0726
88.658	-1.93967	-47.109
88.691	-1.94007	-47.1444
88.725	-1.94042	-47.1808
88.758	-1.94075	-47.2162
88.791	-1.9409	-47.2516
88.825	-1.94102	-47.2881
88.857	-1.94108	-47.3225
88.892	-1.94114	-47.36
88.924	-1.94138	-47.3944
88.959	-1.94152	-47.432
88.991	-1.94171	-47.4663
89.025	-1.94178	-47.5028
89.059	-1.94189	-47.5393
89.092	-1.94208	-47.5748
89.125	-1.94244	-47.6103
89.159	-1.94268	-47.6468
89.191	-1.94295	-47.6812
89.225	-1.94315	-47.7178
89.258	-1.94331	-47.7533
89.292	-1.94351	-47.7899
89.325	-1.94357	-47.8254
89.36	-1.94363	-47.863
89.392	-1.94371	-47.8975
89.426	-1.94378	-47.9341
89.459	-1.94395	-47.9696
89.493	-1.94426	-48.0062
89.526	-1.9445	-48.0418
89.559	-1.94475	-48.0773
89.593	-1.94492	-48.1139
89.626	-1.94506	-48.1495
89.659	-1.94532	-48.1851
89.692	-1.94551	-48.2207
89.726	-1.94568	-48.2573
89.76	-1.94588	-48.294
89.793	-1.9462	-48.3296
89.826	-1.94665	-48.3653
89.86	-1.94722	-48.402
89.893	-1.94762	-48.4376
89.926	-1.94791	-48.4733
89.959	-1.94803	-48.509
89.993	-1.94813	-48.5457
90.026	-1.94819	-48.5814
90.06	-1.94844	-48.6182
90.093	-1.94851	-48.6539
90.127	-1.94863	-48.6907
90.16	-1.94882	-48.7264
90.194	-1.94933	-48.7632
90.226	-1.94993	-48.7979
90.26	-1.95063	-48.8347
90.294	-1.9513	-48.8716
90.326	-1.95182	-48.9063
90.359	-1.95218	-48.9421
90.393	-1.95238	-48.9791
90.426	-1.95256	-49.0149
90.46	-1.95278	-49.0518
90.493	-1.95295	-49.0877
90.527	-1.95316	-49.1247
90.561	-1.95336	-49.1616
90.592	-1.95367	-49.1953
90.626	-1.95398	-49.2323
90.66	-1.9542	-49.2693
90.693	-1.95441	-49.3052
90.727	-1.95465	-49.3422
90.76	-1.95486	-49.3781
90.794	-1.95504	-49.4152
90.827	-1.95518	-49.4511
90.86	-1.9553	-49.4871
90.893	-1.9555	-49.523
90.926	-1.95564	-49.559
90.961	-1.95584	-49.5971
90.994	-1.956	-49.6331
91.028	-1.95619	-49.6702
91.061	-1.95646	-49.7062
91.094	-1.9569	-49.7422
91.127	-1.95756	-49.7782
91.16	-1.95824	-49.8143
91.195	-1.959	-49.8525
91.227	-1.9597	-49.8875
91.26	-1.96025	-49.9236
91.294	-1.96082	-49.9609
91.327	-1.96117	-49.997
91.36	-1.96142	-50.0332
91.393	-1.96168	-50.0694
91.427	-1.96195	-50.1067
91.46	-1.96221	-50.1428
91.494	-1.96252	-50.1801
91.527	-1.96296	-50.2164
91.561	-1.96341	-50.2537
91.594	-1.9641	-50.29
91.628	-1.96447	-50.3273
91.661	-1.96503	-50.3636
91.694	-1.96536	-50.3999
91.729	-1.96566	-50.4385
91.761	-1.96594	-50.4737
91.795	-1.96622	-50.5111
91.828	-1.96665	-50.5475
91.861	-1.96698	-50.5838
91.894	-1.96766	-50.6202
91.928	-1.96813	-50.6577
91.961	-1.9687	-50.6942
91.994	-1.96914	-50.7306
92.028	-1.9696	-50.7681
92.061	-1.97013	-50.8046
92.095	-1.97072	-50.8422
92.129	-1.97132	-50.8798
92.162	-1.972	-50.9164
92.195	-1.97256	-50.9529
92.228	-1.97309	-50.9895
92.262	-1.9738	-51.0272
92.295	-1.97437	-51.0638
92.328	-1.975	-51.1005
92.362	-1.9754	-51.1382
92.394	-1.9757	-51.1738
92.428	-1.97595	-51.2116
92.461	-1.97613	-51.2483
92.495	-1.97629	-51.2861
92.528	-1.97643	-51.3228
92.562	-1.97659	-51.3606
92.595	-1.97683	-51.3974
92.629	-1.97714	-51.4352
92.662	-1.97745	-51.4719
92.694	-1.97809	-51.5076
92.728	-1.97888	-51.5455
92.762	-1.97957	-51.5834
92.795	-1.98021	-51.6202
92.829	-1.98074	-51.6582
92.861	-1.98105	-51.6939
92.895	-1.98126	-51.7319
92.929	-1.98157	-51.7699
92.961	-1.9818	-51.8057
92.996	-1.98203	-51.8449
93.028	-1.98223	-51.8806
93.062	-1.98258	-51.9187
93.095	-1.98307	-51.9556
93.128	-1.98366	-51.9926
93.162	-1.98414	-52.0307
93.195	-1.98456	-52.0677
93.228	-1.98491	-52.1047
93.262	-1.98511	-52.1428
93.295	-1.98525	-52.1798
93.329	-1.98536	-52.218
93.361	-1.98546	-52.2539
93.396	-1.98561	-52.2932
93.429	-1.98572	-52.3302
93.462	-1.98592	-52.3672
93.495	-1.98618	-52.4043
93.529	-1.98663	-52.4425
93.562	-1.98711	-52.4796
93.595	-1.98774	-52.5167
93.629	-1.98829	-52.5549
93.662	-1.98893	-52.5921
93.695	-1.98943	-52.6293
93.729	-1.99007	-52.6676
93.762	-1.99083	-52.7048
93.796	-1.99141	-52.7431
93.829	-1.99201	-52.7804
93.862	-1.99246	-52.8177
93.895	-1.99282	-52.855
93.928	-1.99295	-52.8923
93.963	-1.99307	-52.9318
93.996	-1.99315	-52.9691
94.029	-1.99325	-53.0064
94.063	-1.99333	-53.0449
94.096	-1.99341	-53.0822
94.129	-1.9935	-53.1195
94.162	-1.99361	-53.1569
94.196	-1.99376	-53.1953
94.228	-1.9939	-53.2315
94.263	-1.99402	-53.2711
94.295	-1.99411	-53.3074
94.328	-1.99415	-53.3447
94.362	-1.9942	-53.3832
94.396	-1.99426	-53.4217
94.43	-1.99442	-53.4602
94.462	-1.99455	-53.4964
94.496	-1.99465	-53.5349
94.531	-1.99475	-53.5746
94.563	-1.99483	-53.6108
94.596	-1.99491	-53.6482
94.63	-1.99503	-53.6867
94.663	-1.99514	-53.7241
94.696	-1.99522	-53.7615
[truncated: 6,061 more rows]

## Sheet: figure S8
MXene		MXene-TOCNF-Fe
Binding energy	Intensity	Binding energy	Intensity
eV	a.u.	eV	a.u.
1350.08	274729	1350.08	226037
1349.08	272212	1349.08	225414
1348.08	269387	1348.08	225885
1347.08	268991	1347.08	223208
1346.08	265128	1346.08	223460
1345.08	271750	1345.08	224254
1344.08	272088	1344.08	222728
1343.08	268063	1343.08	220925
1342.08	264053	1342.08	220255
1341.08	266442	1341.08	218129
1340.08	265145	1340.08	222496
1339.08	264716	1339.08	221144
1338.08	264403	1338.08	223694
1337.08	260561	1337.08	219139
1336.08	262101	1336.08	219145
1335.08	259926	1335.08	216814
1334.08	264187	1334.08	213760
1333.08	258061	1333.08	215857
1332.08	261559	1332.08	215193
1331.08	261477	1331.08	215197
1330.08	256693	1330.08	214699
1329.08	264047	1329.08	216684
1328.08	259937	1328.08	214058
1327.08	260853	1327.08	215289
1326.08	260318	1326.08	216478
1325.08	258669	1325.08	211318
1324.08	257510	1324.08	210941
1323.08	258423	1323.08	214839
1322.08	258605	1322.08	214191
1321.08	260960	1321.08	213290
1320.08	258221	1320.08	212627
1319.08	257728	1319.08	212024
1318.08	260415	1318.08	214889
1317.08	255276	1317.08	215698
1316.08	252969	1316.08	210728
1315.08	253658	1315.08	212248
1314.08	255698	1314.08	214608
1313.08	252017	1313.08	210358
1312.08	254894	1312.08	212570
1311.08	248917	1311.08	212771
1310.08	253727	1310.08	211683
1309.08	253000	1309.08	211095
1308.08	249199	1308.08	211020
1307.08	253280	1307.08	209571
1306.08	259592	1306.08	214345
1305.08	264580	1305.08	219300
1304.08	267677	1304.08	222818
1303.08	263198	1303.08	221393
1302.08	259473	1302.08	216173
1301.08	253815	1301.08	213891
1300.08	254484	1300.08	211044
1299.08	252204	1299.08	209220
1298.08	253611	1298.08	208217
1297.08	250528	1297.08	211327
1296.08	253107	1296.08	210632
1295.08	249765	1295.08	206567
1294.08	252471	1294.08	204867
1293.08	249590	1293.08	205236
1292.08	249761	1292.08	204112
1291.08	250990	1291.08	202337
1290.08	247627	1290.08	203031
1289.08	250696	1289.08	204706
1288.08	248982	1288.08	203118
1287.08	249948	1287.08	198812
1286.08	251832	1286.08	199947
1285.08	250388	1285.08	201461
1284.08	249069	1284.08	198139
1283.08	250812	1283.08	198545
1282.08	253292	1282.08	197347
1281.08	251487	1281.08	200290
1280.08	252079	1280.08	199045
1279.08	249237	1279.08	199075
1278.08	249942	1278.08	198143
1277.08	251399	1277.08	198823
1276.08	253238	1276.08	199199
1275.08	252113	1275.08	195680
1274.08	251374	1274.08	197937
1273.08	252021	1273.08	199447
1272.08	249766	1272.08	198020
1271.08	254263	1271.08	198678
1270.08	259033	1270.08	198625
1269.08	253994	1269.08	197633
1268.08	254437	1268.08	200204
1267.08	257315	1267.08	196858
1266.08	254213	1266.08	198522
1265.08	256228	1265.08	202823
1264.08	256843	1264.08	198556
1263.08	256517	1263.08	201159
1262.08	256479	1262.08	199253
1261.08	255960	1261.08	201447
1260.08	253611	1260.08	198016
1259.08	258934	1259.08	198189
1258.08	256671	1258.08	198511
1257.08	254125	1257.08	202422
1256.08	258970	1256.08	200055
1255.08	259562	1255.08	202243
1254.08	261175	1254.08	204228
1253.08	259450	1253.08	204263
1252.08	260056	1252.08	203220
1251.08	262004	1251.08	204424
1250.08	264623	1250.08	204197
1249.08	264674	1249.08	207161
1248.08	265232	1248.08	203587
1247.08	265219	1247.08	206629
1246.08	269447	1246.08	203121
1245.08	265883	1245.08	207113
1244.08	271733	1244.08	205721
1243.08	269329	1243.08	208577
1242.08	267874	1242.08	207592
1241.08	271930	1241.08	208415
1240.08	271935	1240.08	206515
1239.08	273027	1239.08	207763
1238.08	272329	1238.08	209443
1237.08	272929	1237.08	209310
1236.08	273073	1236.08	211577
1235.08	272010	1235.08	209720
1234.08	275516	1234.08	209197
1233.08	274804	1233.08	210931
1232.08	278481	1232.08	214658
1231.08	280758	1231.08	216013
1230.08	285092	1230.08	218049
1229.08	284474	1229.08	218151
1228.08	285410	1228.08	215823
1227.08	285514	1227.08	218730
1226.08	286569	1226.08	223265
1225.08	287432	1225.08	221222
1224.08	287705	1224.08	221599
1223.08	289840	1223.08	217348
1222.08	283817	1222.08	218653
1221.08	283088	1221.08	217862
1220.08	279021	1220.08	216368
1219.08	276475	1219.08	216135
1218.08	277937	1218.08	210369
1217.08	275858	1217.08	211706
1216.08	278370	1216.08	212209
1215.08	276777	1215.08	212371
1214.08	274476	1214.08	214269
1213.08	271968	1213.08	212409
1212.08	272244	1212.08	211470
1211.08	268162	1211.08	208037
1210.08	262007	1210.08	205121
1209.08	261173	1209.08	202187
1208.08	262577	1208.08	203484
1207.08	260446	1207.08	202308
1206.08	260121	1206.08	201644
1205.08	259505	1205.08	200722
1204.08	257934	1204.08	200246
1203.08	259767	1203.08	200036
1202.08	263939	1202.08	199908
1201.08	262326	1201.08	200474
1200.08	259756	1200.08	204368
1199.08	261493	1199.08	204702
1198.08	262892	1198.08	204198
1197.08	264401	1197.08	206076
1196.08	264351	1196.08	203901
1195.08	263574	1195.08	205118
1194.08	264427	1194.08	202168
1193.08	265492	1193.08	203536
1192.08	266706	1192.08	206541
1191.08	266899	1191.08	206103
1190.08	268640	1190.08	204781
1189.08	267909	1189.08	204053
1188.08	268570	1188.08	206129
1187.08	265919	1187.08	207689
1186.08	264711	1186.08	211437
1185.08	267115	1185.08	208962
1184.08	268600	1184.08	208842
1183.08	267460	1183.08	209358
1182.08	269186	1182.08	211998
1181.08	267157	1181.08	208043
1180.08	275561	1180.08	211841
1179.08	272869	1179.08	208499
1178.08	271826	1178.08	211879
1177.08	275527	1177.08	213831
1176.08	273997	1176.08	212555
1175.08	272896	1175.08	214492
1174.08	278275	1174.08	213629
1173.08	272787	1173.08	213893
1172.08	275559	1172.08	214774
1171.08	276218	1171.08	213094
1170.08	277542	1170.08	215607
1169.08	278352	1169.08	217456
1168.08	278682	1168.08	216459
1167.08	276284	1167.08	216531
1166.08	280886	1166.08	219224
1165.08	281386	1165.08	217970
1164.08	280983	1164.08	217405
1163.08	279299	1163.08	217027
1162.08	283319	1162.08	219527
1161.08	282600	1161.08	219933
1160.08	284946	1160.08	217479
1159.08	285967	1159.08	218520
1158.08	286771	1158.08	219397
1157.08	285730	1157.08	223114
1156.08	290182	1156.08	226603
1155.08	290051	1155.08	223589
1154.08	291902	1154.08	224933
1153.08	290124	1153.08	223259
1152.08	288329	1152.08	223400
1151.08	289009	1151.08	222602
1150.08	287788	1150.08	225815
1149.08	286252	1149.08	225304
1148.08	288539	1148.08	228107
1147.08	291132	1147.08	224339
1146.08	289589	1146.08	226601
1145.08	291580	1145.08	225547
1144.08	289785	1144.08	225315
1143.08	286983	1143.08	224035
1142.08	288323	1142.08	227513
1141.08	289130	1141.08	225794
1140.08	290790	1140.08	227501
1139.08	287913	1139.08	227818
1138.08	290528	1138.08	227785
1137.08	291252	1137.08	229828
1136.08	295780	1136.08	229882
1135.08	297542	1135.08	231764
1134.08	300347	1134.08	235170
1133.08	302463	1133.08	237379
1132.08	300708	1132.08	235673
1131.08	303246	1131.08	237410
1130.08	295230	1130.08	234887
1129.08	300610	1129.08	235580
1128.08	299483	1128.08	234191
1127.08	299635	1127.08	235283
1126.08	300434	1126.08	238694
1125.08	300192	1125.08	236281
1124.08	300509	1124.08	237891
1123.08	302552	1123.08	237920
1122.08	296970	1122.08	235349
1121.08	294155	1121.08	229552
1120.08	290865	1120.08	228109
1119.08	290742	1119.08	227937
1118.08	289376	1118.08	228757
1117.08	288419	1117.08	227789
1116.08	287929	1116.08	225972
1115.08	284882	1115.08	227794
1114.08	285831	1114.08	230689
1113.08	285953	1113.08	229591
1112.08	289481	1112.08	230458
1111.08	292245	1111.08	234740
1110.08	293327	1110.08	237328
1109.08	294672	1109.08	239698
1108.08	304385	1108.08	244865
1107.08	308664	1107.08	246189
1106.08	314896	1106.08	252099
1105.08	321860	1105.08	259714
1104.08	322135	1104.08	260627
1103.08	319142	1103.08	258542
1102.08	312770	1102.08	251964
1101.08	312168	1101.08	249594
1100.08	306172	1100.08	251155
1099.08	304045	1099.08	246703
1098.08	281009	1098.08	228303
1097.08	263426	1097.08	210970
1096.08	248058	1096.08	202162
1095.08	242484	1095.08	193323
1094.08	238723	1094.08	192037
1093.08	232422	1093.08	191346
1092.08	228780	1092.08	184585
1091.08	224899	1091.08	182790
1090.08	224252	1090.08	180047
1089.08	222705	1089.08	180120
1088.08	220074	1088.08	177388
1087.08	217764	1087.08	177257
1086.08	218346	1086.08	177642
1085.08	218816	1085.08	176558
1084.08	217159	1084.08	175099
1083.08	216153	1083.08	177140
1082.08	214226	1082.08	175590
1081.08	216126	1081.08	176812
1080.08	215206	1080.08	177535
1079.08	215514	1079.08	177518
1078.08	217768	1078.08	177671
1077.08	220311	1077.08	178710
1076.08	220418	1076.08	182259
1075.08	221615	1075.08	179703
1074.08	226379	1074.08	184407
1073.08	230338	1073.08	189880
1072.08	238884	1072.08	202100
1071.08	247513	1071.08	201393
1070.08	252280	1070.08	205559
1069.08	250594	1069.08	203237
1068.08	246706	1068.08	200986
1067.08	242862	1067.08	197140
1066.08	241716	1066.08	192909
1065.08	221885	1065.08	181133
1064.08	208358	1064.08	169544
1063.08	204758	1063.08	167565
1062.08	199580	1062.08	164238
1061.08	196310	1061.08	162042
1060.08	200103	1060.08	160238
1059.08	198057	1059.08	161506
1058.08	196731	1058.08	160024
1057.08	195317	1057.08	162097
1056.08	196691	1056.08	161323
1055.08	194230	1055.08	159304
1054.08	196307	1054.08	159413
1053.08	193914	1053.08	158619
1052.08	194734	1052.08	160369
1051.08	194032	1051.08	159639
1050.08	198086	1050.08	161808
1049.08	198060	1049.08	160801
1048.08	194347	1048.08	162983
1047.08	194491	1047.08	161279
1046.08	197694	1046.08	160879
1045.08	197672	1045.08	162194
1044.08	196065	1044.08	162891
1043.08	199685	1043.08	161488
1042.08	199464	1042.08	164437
1041.08	199294	1041.08	165963
1040.08	201310	1040.08	163448
1039.08	203772	1039.08	168518
1038.08	203344	1038.08	168376
1037.08	207124	1037.08	166065
1036.08	206563	1036.08	166570
1035.08	203622	1035.08	166161
1034.08	203261	1034.08	165776
1033.08	200536	1033.08	162932
1032.08	201728	1032.08	164623
1031.08	199849	1031.08	162993
1030.08	200538	1030.08	163233
1029.08	198857	1029.08	162040
1028.08	199214	1028.08	162563
1027.08	202333	1027.08	163368
1026.08	201730	1026.08	163131
1025.08	200030	1025.08	163918
1024.08	200362	1024.08	166650
1023.08	202623	1023.08	163748
1022.08	205242	1022.08	165649
1021.08	201451	1021.08	164445
1020.08	205637	1020.08	164232
1019.08	204487	1019.08	166664
1018.08	203108	1018.08	166742
1017.08	204264	1017.08	169120
1016.08	206432	1016.08	165863
1015.08	207485	1015.08	168121
1014.08	205353	1014.08	167904
1013.08	205184	1013.08	165868
1012.08	205452	1012.08	168343
1011.08	206963	1011.08	167743
1010.08	208052	1010.08	167404
1009.08	205560	1009.08	167886
1008.08	205324	1008.08	169061
1007.08	209362	1007.08	170509
1006.08	209947	1006.08	168677
1005.08	210894	1005.08	170297
1004.08	208618	1004.08	170021
1003.08	209531	1003.08	169885
1002.08	211252	1002.08	172470
1001.08	214906	1001.08	172758
1000.08	213517	1000.08	174729
999.08	213474	999.08	173783
998.08	212992	998.08	175559
997.08	216043	997.08	174910
996.08	213473	996.08	174515
995.08	215402	995.08	174938
994.08	218291	994.08	177376
993.08	221182	993.08	178018
992.08	217071	992.08	175971
991.08	216806	991.08	174063
990.08	213699	990.08	172920
989.08	211684	989.08	173437
988.08	212468	988.08	172675
987.08	214753	987.08	173815
986.08	212377	986.08	170438
985.08	214744	985.08	172277
984.08	212233	984.08	169828
983.08	214799	983.08	171423
982.08	214117	982.08	173054
981.08	215822	981.08	178774
980.08	219628	980.08	176801
979.08	222989	979.08	178606
978.08	222518	978.08	180460
977.08	228983	977.08	184449
976.08	231750	976.08	190185
975.08	233244	975.08	190127
974.08	239113	974.08	193790
973.08	241750	973.08	198602
972.08	238830	972.08	193541
971.08	224407	971.08	182862
970.08	218293	970.08	172548
969.08	211347	969.08	168229
968.08	207265	968.08	167751
967.08	206527	967.08	164783
966.08	207532	966.08	160039
965.08	207023	965.08	159238
964.08	205638	964.08	159233
963.08	202440	963.08	159953
962.08	204652	962.08	159010
961.08	201402	961.08	159326
960.08	203703	960.08	158610
959.08	204525	959.08	158531
958.08	205030	958.08	157901
957.08	205785	957.08	159588
956.08	205111	956.08	161623
955.08	205143	955.08	159415
954.08	206419	954.08	159590
953.08	206345	953.08	160224
952.08	205736	952.08	160590
951.08	206477	951.08	159295
950.08	207919	950.08	158221
949.08	207190	949.08	159272
948.08	205321	948.08	162368
947.08	204728	947.08	160913
946.08	210666	946.08	160970
945.08	209793	945.08	162824
944.08	208746	944.08	163249
943.08	208974	943.08	162673
942.08	209399	942.08	165289
941.08	208521	941.08	163409
940.08	209715	940.08	162081
939.08	209208	939.08	162008
938.08	210276	938.08	164062
937.08	211109	937.08	162590
936.08	213115	936.08	164414
935.08	213169	935.08	165856
934.08	211887	934.08	165996
933.08	213843	933.08	164480
932.08	212291	932.08	163118
931.08	210255	931.08	164575
930.08	214241	930.08	164793
929.08	214776	929.08	163744
928.08	214268	928.08	167002
927.08	212796	927.08	166639
926.08	214591	926.08	167609
925.08	215119	925.08	169440
924.08	214158	924.08	169817
923.08	219458	923.08	167574
922.08	216185	922.08	165711
921.08	216811	921.08	168951
920.08	219337	920.08	165862
919.08	215783	919.08	168827
918.08	217387	918.08	168992
917.08	217772	917.08	168792
916.08	218547	916.08	168076
915.08	218959	915.08	168607
914.08	219984	914.08	170000
913.08	221290	913.08	169676
912.08	220993	912.08	172064
911.08	222991	911.08	171265
910.08	221276	910.08	171061
909.08	221876	909.08	170318
908.08	224278	908.08	172383
907.08	224688	907.08	172663
906.08	223459	906.08	169611
905.08	224993	905.08	173095
904.08	223419	904.08	171240
903.08	225408	903.08	172665
902.08	225042	902.08	174257
901.08	228041	901.08	175216
900.08	227526	900.08	175229
899.08	226378	899.08	173250
898.08	228075	898.08	173508
897.08	227821	897.08	176316
896.08	227200	896.08	175391
895.08	228375	895.08	176090
894.08	229248	894.08	175052
893.08	228825	893.08	172990
892.08	227512	892.08	173203
891.08	228542	891.08	175240
890.08	228863	890.08	177920
889.08	231270	889.08	174452
888.08	231306	888.08	177703
887.08	231876	887.08	177437
886.08	230274	886.08	175582
885.08	231978	885.08	176566
884.08	235433	884.08	176876
883.08	235813	883.08	177644
882.08	236959	882.08	177918
881.08	234626	881.08	178915
880.08	237559	880.08	178446
879.08	237675	879.08	180028
878.08	236012	878.08	181393
877.08	238025	877.08	182027
876.08	236067	876.08	180732
875.08	237600	875.08	182612
874.08	238272	874.08	179359
873.08	240218	873.08	182613
872.08	238208	872.08	179116
871.08	237878	871.08	179725
870.08	237191	870.08	182725
869.08	236277	869.08	180391
868.08	238199	868.08	180572
867.08	239125	867.08	179539
866.08	237606	866.08	181294
865.08	238595	865.08	181988
864.08	237543	864.08	181781
863.08	236607	863.08	182149
862.08	240695	862.08	182696
861.08	241822	861.08	183044
860.08	246180	860.08	187036
859.08	246092	859.08	190914
858.08	246514	858.08	188509
857.08	247576	857.08	190306
856.08	252905	856.08	189013
855.08	251856	855.08	190015
854.08	253355	854.08	188573
853.08	248393	853.08	187459
852.08	246592	852.08	184044
851.08	246129	851.08	183302
850.08	246780	850.08	181919
849.08	245256	849.08	179739
848.08	247285	848.08	180557
847.08	246986	847.08	182362
846.08	243612	846.08	184296
845.08	242854	845.08	181429
844.08	241765	844.08	179465
843.08	242252	843.08	182116
842.08	237758	842.08	178907
841.08	244784	841.08	179423
840.08	239911	840.08	177859
839.08	242896	839.08	178892
838.08	243500	838.08	178857
837.08	246957	837.08	182264
836.08	249763	836.08	185559
835.08	253869	835.08	191040
834.08	257402	834.08	200875
833.08	257841	833.08	204765
832.08	261399	832.08	204095
831.08	260932	831.08	198474
830.08	266897	830.08	194792
829.08	284186	829.08	206531
828.08	301830	828.08	216974
827.08	267528	827.08	194832
826.08	242790	826.08	177512
825.08	238343	825.08	170958
824.08	236512	824.08	169080
823.08	237276	823.08	170140
822.08	236329	822.08	166969
821.08	239423	821.08	169086
820.08	238690	820.08	170646
819.08	237321	819.08	168122
818.08	238497	818.08	169263
817.08	237776	817.08	168891
816.08	241492	816.08	169175
815.08	236566	815.08	170459
814.08	240162	814.08	170777
813.08	239622	813.08	169867
812.08	243754	812.08	171188
811.08	239296	811.08	170368
810.08	239675	810.08	172821
809.08	242322	809.08	170257
808.08	244285	808.08	172183
807.08	242215	807.08	171277
806.08	241853	806.08	173499
805.08	243457	805.08	174123
804.08	241878	804.08	175095
803.08	242428	803.08	172757
802.08	245192	802.08	173644
801.08	243536	801.08	174302
800.08	245256	800.08	173916
799.08	247124	799.08	175697
798.08	244580	798.08	174019
797.08	243851	797.08	173946
796.08	244158	796.08	172551
795.08	246467	795.08	174498
794.08	248275	794.08	174573
793.08	246655	793.08	173459
792.08	246387	792.08	176030
791.08	244705	791.08	176901
790.08	247902	790.08	176976
789.08	248175	789.08	176779
788.08	250703	788.08	176294
787.08	249694	787.08	175780
786.08	249341	786.08	179653
785.08	250102	785.08	176338
784.08	249193	784.08	176397
783.08	252296	783.08	177519
782.08	250881	782.08	180490
781.08	253471	781.08	175371
780.08	250815	780.08	180477
779.08	250509	779.08	178934
778.08	251623	778.08	178732
777.08	253418	777.08	181375
776.08	254063	776.08	177470
775.08	256654	775.08	180688
774.08	255327	774.08	181211
773.08	254017	773.08	181238
772.08	256625	772.08	180089
771.08	258161	771.08	184123
770.08	258791	770.08	181692
769.08	258920	769.08	181025
768.08	259135	768.08	181910
767.08	258675	767.08	183149
766.08	259563	766.08	181648
765.08	258143	765.08	183802
764.08	259653	764.08	182130
763.08	260177	763.08	185164
762.08	261930	762.08	184481
761.08	259346	761.08	182955
760.08	259478	760.08	183679
759.08	264433	759.08	185361
758.08	262233	758.08	185968
757.08	264548	757.08	185360
756.08	267244	756.08	187208
755.08	262780	755.08	184909
754.08	264735	754.08	187483
753.08	266319	753.08	188030
752.08	263810	752.08	184963
751.08	264169	751.08	187128
750.08	265478	750.08	185500
749.08	265546	749.08	185549
748.08	270019	748.08	185521
747.08	267874	747.08	186437
746.08	266018	746.08	189701
745.08	270141	745.08	190262
744.08	266609	744.08	188325
743.08	269804	743.08	188886
742.08	270240	742.08	191164
741.08	270143	741.08	188274
740.08	270909	740.08	188955
739.08	271043	739.08	193533
738.08	274654	738.08	192034
737.08	272003	737.08	193394
736.08	272507	736.08	194139
735.08	271569	735.08	191560
734.08	271700	734.08	191971
733.08	277605	733.08	194090
732.08	275111	732.08	192807
731.08	276132	731.08	192044
730.08	273795	730.08	192367
729.08	276348	729.08	190880
728.08	274225	728.08	191956
727.08	274238	727.08	191378
726.08	275857	726.08	191669
725.08	275709	725.08	189378
724.08	274350	724.08	192885
723.08	276654	723.08	191659
722.08	280017	722.08	190833
721.08	277623	721.08	191540
720.08	277679	720.08	193663
719.08	281334	719.08	193337
718.08	279043	718.08	195102
717.08	280865	717.08	196514
716.08	279823	716.08	200011
715.08	281026	715.08	198227
714.08	282699	714.08	198514
713.08	285748	713.08	202446
712.08	288638	712.08	199854
711.08	289520	711.08	206743
710.08	290199	710.08	202600
709.08	289321	709.08	204625
708.08	292437	708.08	202196
707.08	290422	707.08	201653
706.08	286715	706.08	198142
705.08	287190	705.08	200081
704.08	283678	704.08	198651
703.08	280480	703.08	193499
702.08	280938	702.08	191879
701.08	282937	701.08	194156
700.08	284486	700.08	190245
699.08	279489	699.08	188371
698.08	279808	698.08	187100
697.08	278551	697.08	185008
696.08	277780	696.08	186744
695.08	279353	695.08	186061
694.08	280080	694.08	187830
693.08	276259	693.08	184806
692.08	276998	692.08	184426
691.08	282154	691.08	187770
690.08	283045	690.08	188292
689.08	287218	689.08	191733
688.08	294128	688.08	207744
687.08	329471	687.08	257824
686.08	411558	686.08	354064
685.08	446073	685.08	348869
684.08	331350	684.08	229868
683.08	282932	683.08	190832
682.08	273985	682.08	181801
681.08	277714	681.08	181210
680.08	274742	680.08	182141
679.08	274153	679.08	180080
678.08	274090	678.08	180192
677.08	276375	677.08	180399
676.08	276595	676.08	179637
675.08	278500	675.08	179983
674.08	277557	674.08	181791
673.08	279862	673.08	180795
672.08	279629	672.08	181863
671.08	278942	671.08	181992
670.08	279812	670.08	181952
669.08	279866	669.08	182585
668.08	281817	668.08	183613
667.08	281901	667.08	187306
666.08	278174	666.08	185625
665.08	284050	665.08	184597
664.08	281151	664.08	187470
663.08	286916	663.08	185591
662.08	282635	662.08	186533
661.08	283948	661.08	186763
660.08	286213	660.08	188347
659.08	286581	659.08	187264
658.08	287642	658.08	187739
657.08	288845	657.08	189286
656.08	287777	656.08	188423
655.08	289142	655.08	189910
654.08	287178	654.08	190489
653.08	288306	653.08	189767
652.08	288744	652.08	189360
651.08	289687	651.08	190806
650.08	292353	650.08	190288
649.08	287376	649.08	193594
648.08	290658	648.08	192842
647.08	290965	647.08	191452
646.08	292667	646.08	191627
645.08	292310	645.08	193660
644.08	295708	644.08	194596
643.08	293983	643.08	195159
642.08	293684	642.08	193270
641.08	296066	641.08	196298
640.08	294517	640.08	195759
639.08	295396	639.08	195456
638.08	297036	638.08	195528
637.08	296541	637.08	195874
636.08	298812	636.08	194677
635.08	296147	635.08	195450
634.08	299540	634.08	196144
633.08	301155	633.08	195866
632.08	301583	632.08	197737
631.08	299054	631.08	198918
630.08	304052	630.08	199708
629.08	302046	629.08	201636
628.08	301957	628.08	200132
627.08	303052	627.08	199802
626.08	304487	626.08	199401
625.08	303919	625.08	199906
624.08	304226	624.08	201070
623.08	303763	623.08	203906
622.08	305496	622.08	200558
621.08	307428	621.08	206254
620.08	307459	620.08	205015
619.08	306578	619.08	205606
618.08	305951	618.08	203993
617.08	308187	617.08	204640
616.08	311115	616.08	204164
615.08	310513	615.08	205291
614.08	311722	614.08	207881
613.08	312617	613.08	207076
612.08	315013	612.08	210024
611.08	313928	611.08	208063
610.08	312535	610.08	206003
609.08	313460	609.08	209523
608.08	313499	608.08	209373
607.08	318080	607.08	209607
606.08	312128	606.08	211577
605.08	315879	605.08	210580
604.08	316343	604.08	210027
603.08	316426	603.08	213036
602.08	315253	602.08	209118
601.08	319122	601.08	209532
600.08	317954	600.08	211925
599.08	318760	599.08	212429
598.08	321217	598.08	212986
597.08	320058	597.08	213740
596.08	317857	596.08	213999
595.08	320717	595.08	213369
594.08	321773	594.08	216850
593.08	322987	593.08	216097
592.08	325651	592.08	216593
591.08	325514	591.08	217674
590.08	328183	590.08	218322
589.08	328398	589.08	221502
588.08	332286	588.08	223799
587.08	331213	587.08	221433
586.08	331634	586.08	226207
585.08	335639	585.08	227138
584.08	332475	584.08	226632
583.08	333753	583.08	224430
582.08	335597	582.08	227490
581.08	333920	581.08	225479
580.08	335692	580.08	225552
579.08	332110	579.08	228023
578.08	331530	578.08	227736
577.08	332439	577.08	227075
576.08	331438	576.08	226174
575.08	331630	575.08	223596
574.08	327216	574.08	225571
573.08	328273	573.08	223167
572.08	326618	572.08	219945
571.08	325948	571.08	221057
570.08	327353	570.08	221244
569.08	325951	569.08	221368
568.08	330335	568.08	227634
567.08	336993	567.08	233162
566.08	348507	566.08	242702
565.08	360030	565.08	246110
564.08	376413	564.08	257855
563.08	385505	563.08	268729
562.08	387115	562.08	266419
561.08	368722	561.08	254804
560.08	345348	560.08	240952
559.08	324223	559.08	223389
558.08	307043	558.08	214004
557.08	298248	557.08	203375
556.08	297840	556.08	199709
555.08	289186	555.08	199395
554.08	285466	554.08	198705
553.08	284009	553.08	196071
552.08	282621	552.08	194099
551.08	283766	551.08	192181
550.08	280897	550.08	189052
549.08	279360	549.08	188809
548.08	280822	548.08	188791
547.08	278963	547.08	186504
546.08	275220	546.08	186871
545.08	276261	545.08	184998
544.08	277475	544.08	184001
543.08	274258	543.08	181628
542.08	272067	542.08	178071
541.08	271880	541.08	176259
540.08	268241	540.08	176080
539.08	269295	539.08	174575
538.08	267037	538.08	176105
537.08	265078	537.08	174840
536.08	268853	536.08	182104
535.08	282058	535.08	196327
534.08	310034	534.08	241976
533.08	340663	533.08	299929
532.08	375393	532.08	297004
531.08	373409	531.08	268489
530.08	387880	530.08	271092
529.08	316506	529.08	209980
528.08	266810	528.08	171899
527.08	260443	527.08	168770
526.08	258115	526.08	165125
525.08	255296	525.08	166128
524.08	259485	524.08	167219
523.08	257541	523.08	165641
522.08	254836	522.08	168864
521.08	258738	521.08	167443
520.08	260017	520.08	166799
519.08	257864	519.08	167354
518.08	259094	518.08	168056
517.08	257532	517.08	167345
516.08	259575	516.08	168569
515.08	263843	515.08	167595
514.08	263664	514.08	171240
513.08	259879	513.08	167690
512.08	263240	512.08	170969
511.08	264748	511.08	172867
510.08	264897	510.08	172942
509.08	268087	509.08	173842
508.08	268460	508.08	170329
507.08	271063	507.08	176365
506.08	267974	506.08	174663
505.08	268425	505.08	177129
504.08	265362	504.08	176250
503.08	267317	503.08	173733
502.08	265952	502.08	175390
501.08	265717	501.08	175237
500.08	265099	500.08	175708
499.08	262701	499.08	179312
498.08	258325	498.08	176961
497.08	262493	497.08	173479
496.08	262190	496.08	172514
495.08	261742	495.08	169688
494.08	260579	494.08	173237
493.08	266436	493.08	173254
492.08	265527	492.08	172240
491.08	268058	491.08	177067
490.08	266720	490.08	178758
489.08	273082	489.08	179104
488.08	274449	488.08	180895
487.08	277847	487.08	182648
486.08	282147	486.08	188745
485.08	283760	485.08	193312
484.08	289709	484.08	192323
483.08	290436	483.08	192433
482.08	291143	482.08	198335
481.08	292857	481.08	197860
480.08	291926	480.08	198342
479.08	293048	479.08	197350
478.08	290178	478.08	200354
477.08	289304	477.08	198442
476.08	287377	476.08	196152
475.08	284155	475.08	192364
474.08	277751	474.08	191609
473.08	272521	473.08	188358
472.08	268868	472.08	186838
471.08	262653	471.08	183418
470.08	258399	470.08	180294
469.08	253057	469.08	178329
468.08	252900	468.08	176304
467.08	246053	467.08	175228
466.08	245913	466.08	174527
465.08	257334	465.08	185093
464.08	287924	464.08	203823
463.08	340881	463.08	249232
462.08	397159	462.08	282044
461.08	378725	461.08	269829
460.08	298177	460.08	213378
459.08	280553	459.08	204856
458.08	336679	458.08	244882
457.08	450416	457.08	326231
456.08	561140	456.08	404126
455.08	473243	455.08	319994
454.08	174767	454.08	116937
453.08	87703.4	453.08	61986.8
452.08	74198.2	452.08	51806.7
451.08	69704.9	451.08	48478.5
450.08	67062.2	450.08	47540.9
449.08	64991.7	449.08	46586.2
448.08	64068.1	448.08	46125.2
447.08	62233.5	447.08	44161.7
446.08	62777.8	446.08	44050.1
445.08	62048.1	445.08	44996.3
444.08	62340.4	444.08	43730.6
443.08	63851.7	443.08	44718.8
442.08	64277.5	442.08	44140.4
441.08	62775.3	441.08	44268.6
440.08	62641.3	440.08	42644.5
439.08	63217.5	439.08	44539.8
438.08	61842.2	438.08	45487.3
437.08	63293.3	437.08	44343.6
436.08	62424.9	436.08	44579.9
435.08	62952.7	435.08	44221.3
434.08	62607.9	434.08	44776
433.08	64710.8	433.08	44620.1
432.08	63250.2	432.08	44877.3
431.08	64069.2	431.08	44365.7
430.08	63201.8	430.08	43594.8
429.08	63752.1	429.08	43310.2
428.08	63247.3	428.08	44822
427.08	63578.3	427.08	43613.5
426.08	63600.6	426.08	45202.7
425.08	64054.4	425.08	44642.9
424.08	65183.2	424.08	45490.4
423.08	64955.2	423.08	46068.7
422.08	66217.1	422.08	44708.4
421.08	63461.6	421.08	44650.8
420.08	65177	420.08	45588.5
419.08	64697.3	419.08	43999.9
418.08	64411.2	418.08	45238.7
417.08	65704.3	417.08	44986.3
416.08	66196.5	416.08	45683.6
415.08	64695.2	415.08	45230.1
414.08	64529.8	414.08	45693.4
413.08	64451	413.08	46225.8
412.08	64535.5	412.08	44905.8
411.08	64838.4	411.08	44886.9
410.08	65067.2	410.08	46005.9
409.08	64613.8	409.08	46084
408.08	65687.6	408.08	45924.7
407.08	65357.7	407.08	46404.4
406.08	65056.8	406.08	45145.8
405.08	64691.1	405.08	45190.4
404.08	67007.7	404.08	45832.3
403.08	67080.3	403.08	46766.9
402.08	65941.7	402.08	48081.5
401.08	67890.8	401.08	49032.1
400.08	68025.4	400.08	47969.9
399.08	68449.3	399.08	47189.1
398.08	68519.2	398.08	47122.8
397.08	70589.6	397.08	48548.1
396.08	69468.4	396.08	47591.4
395.08	66620.8	395.08	46768.8
394.08	66136.3	394.08	45937.5
393.08	66031.1	393.08	45143.4
392.08	67659.3	392.08	46182.2
391.08	67080.5	391.08	47084.5
390.08	67616.8	390.08	46829.7
389.08	66971.5	389.08	46226.5
388.08	68384.6	388.08	46634.9
387.08	68843.3	387.08	47551.5
386.08	67348.1	386.08	47577.5
385.08	68210.7	385.08	47445.1
384.08	67127.6	384.08	47350.5
383.08	67214.6	383.08	46861.7
382.08	68098.5	382.08	47347.7
381.08	68150.8	381.08	46551.7
380.08	68253.8	380.08	47896.2
379.08	68468.7	379.08	47516.6
378.08	68790.6	378.08	47999.3
377.08	69303.9	377.08	48298
376.08	68437.2	376.08	48548.9
375.08	69817.3	375.08	47146.8
374.08	70080.3	374.08	48821.2
373.08	69801.5	373.08	47727.9
372.08	69613.9	372.08	48986.6
371.08	71244.9	371.08	48122.4
370.08	71551.3	370.08	49546.1
369.08	69745.1	369.08	49209.2
368.08	70228.6	368.08	47809.9
367.08	71081.1	367.08	48645.8
366.08	70024	366.08	48320.6
365.08	71426.4	365.08	49855.3
364.08	69658.8	364.08	50901.5
363.08	71720.2	363.08	49384.9
362.08	71771.2	362.08	49387.3
361.08	72131.8	361.08	50013.1
360.08	73123.3	360.08	49446.9
359.08	71973.9	359.08	50262.8
358.08	72511.7	358.08	49769.4
357.08	72478.7	357.08	51155.8
356.08	75134	356.08	51064.6
355.08	72732.1	355.08	51471.8
354.08	73311.1	354.08	50003.3
353.08	72382	353.08	49292.7
352.08	73776.2	352.08	50475.3
351.08	73772.6	351.08	49508
350.08	75297.2	350.08	51136.9
349.08	73327.1	349.08	51975.6
348.08	73847.2	348.08	51668.1
347.08	73868.5	347.08	50590.7
346.08	74806.9	346.08	51783.5
345.08	75798.3	345.08	51267.7
344.08	74978.9	344.08	51032.9
343.08	73711.1	343.08	52275
342.08	75825.9	342.08	53730.9
341.08	76203.9	341.08	53158.5
340.08	74326.1	340.08	52083
339.08	76537	339.08	53482.8
338.08	78130.1	338.08	53111.4
337.08	77824.2	337.08	54489.5
336.08	79452.7	336.08	53915.7
335.08	78191.2	335.08	54283
334.08	78296.9	334.08	55001.7
333.08	79193.1	333.08	54317
332.08	78543.6	332.08	54296.8
331.08	79381.5	331.08	55516.3
330.08	80849.1	330.08	55065
329.08	81927.6	329.08	55600.5
328.08	79444.8	328.08	54789.5
327.08	79236.6	327.08	55037.2
326.08	81145.2	326.08	56443.9
325.08	81058.1	325.08	54644.3
324.08	78655.7	324.08	55690.8
323.08	81097.5	323.08	56036.3
322.08	80504.9	322.08	54509.9
321.08	80290.4	321.08	54975.3
320.08	81168.8	320.08	57058.1
319.08	81728.6	319.08	55580.5
318.08	80043.1	318.08	55458.4
317.08	80378.7	317.08	56271.1
316.08	82617.2	316.08	57320.7
315.08	81194.1	315.08	57543.8
314.08	82536.1	314.08	57102.9
313.08	85673	313.08	59065.1
312.08	83370.1	312.08	58453.3
311.08	84771	311.08	59661.6
310.08	86998.2	310.08	59242.9
309.08	86458.6	309.08	60412.3
308.08	86762.3	308.08	59726.7
307.08	87247.9	307.08	59814.2
306.08	86247.9	306.08	60211.1
305.08	86845.8	305.08	59545.5
304.08	85126.2	304.08	57574.5
303.08	84716.3	303.08	58148.1
302.08	82960.1	302.08	56465
301.08	81528.4	301.08	54600.8
300.08	80503.8	300.08	53597.2
299.08	78749.5	299.08	52172.6
298.08	77643.9	298.08	51866.5
297.08	75682.3	297.08	51082.5
296.08	74317.4	296.08	51041
295.08	72893.3	295.08	48855.4
294.08	73540.3	294.08	50262.9
293.08	73650.9	293.08	47838.3
292.08	72306.3	292.08	49410
291.08	72858.1	291.08	50725.8
290.08	80404.2	290.08	54498.9
289.08	88412.8	289.08	64137.9
288.08	87161.5	288.08	73076
287.08	100178	287.08	93342.3
286.08	160002	286.08	118448
285.08	237111	285.08	145322
284.08	200612	284.08	126532
283.08	151700	283.08	103592
282.08	185276	282.08	122313
281.08	92570.1	281.08	62380.7
280.08	58107.9	280.08	38688.8
279.08	53432.4	279.08	34591.5
278.08	52257	278.08	34518.8
277.08	53910.4	277.08	34808.4
276.08	53501.4	276.08	34415
275.08	51332.4	275.08	34606.4
274.08	54699.9	274.08	35555.7
273.08	57299.8	273.08	38217.2
272.08	65937.3	272.08	43844.5
271.08	76215.6	271.08	52292.2
270.08	78589.8	270.08	55296.9
269.08	64673.1	269.08	45386.1
268.08	55931.1	268.08	38165.2
267.08	52652.7	267.08	33968.1
266.08	50733.5	266.08	33331.2
265.08	49578.9	265.08	32323.3
264.08	48194.1	264.08	32456.5
263.08	48429.1	263.08	31506
262.08	49189.9	262.08	32107.6
261.08	48926	261.08	31129.3
260.08	48437	260.08	31146.9
259.08	47416.1	259.08	31785.2
258.08	46769.9	258.08	32166.2
257.08	48614.7	257.08	32088.1
256.08	48288.8	256.08	31341.4
255.08	49589.6	255.08	31586.5
254.08	50287.5	254.08	32277.3
253.08	48808.4	253.08	31827.1
252.08	49661.3	252.08	32525.9
251.08	49692.3	251.08	33501.3
250.08	48742	250.08	33435.2
249.08	50668.2	249.08	32353.2
248.08	49153.3	248.08	33298.6
247.08	48483.2	247.08	33006.6
246.08	50269	246.08	32940.9
245.08	48729.5	245.08	33120.2
244.08	49398.2	244.08	33061.2
243.08	49013.4	243.08	31914.6
242.08	47427.9	242.08	31943
241.08	48847.9	241.08	32291.3
240.08	48182	240.08	32858.1
239.08	49391.4	239.08	33387.9
238.08	49015.6	238.08	31683.7
237.08	49140.2	237.08	32383.4
236.08	48069.5	236.08	32422.7
235.08	48574.8	235.08	32872.6
234.08	48458.4	234.08	32791
233.08	49177.7	233.08	32962.9
232.08	49034.3	232.08	31175.2
231.08	50021.3	231.08	31656.1
230.08	50341.4	230.08	32494.7
229.08	48708.1	229.08	32806.5
228.08	50346.5	228.08	33225.4
227.08	51606.9	227.08	33438.5
226.08	52015.4	226.08	33737.2
225.08	50342.8	225.08	33323.1
224.08	52284.4	224.08	34090.9
223.08	52134.2	223.08	34637
222.08	51943.5	222.08	34434.8
221.08	51487.7	221.08	34384.1
220.08	51800.8	220.08	34086.4
219.08	50859	219.08	34511.1
218.08	50081.4	218.08	32942.7
217.08	49413.9	217.08	33889
216.08	49620	216.08	33242.9
215.08	50700.6	215.08	33968
214.08	49477.7	214.08	32691.4
213.08	49922.9	213.08	32156.8
212.08	46560.1	212.08	31940.9
211.08	47904.7	211.08	32433.2
210.08	46273.9	210.08	31920.8
209.08	45331.2	209.08	30511.9
208.08	47119.6	208.08	29298.5
207.08	45951.1	207.08	29814.6
206.08	45972.9	206.08	30314.6
205.08	47369.8	205.08	31851.1
204.08	49161.9	204.08	32202.2
203.08	51144.9	203.08	34437.9
202.08	64297.7	202.08	42475
201.08	87038.9	201.08	58371.4
200.08	98492.7	200.08	69138.5
199.08	100173	199.08	68837.9
198.08	57526.5	198.08	41459.5
197.08	45291.4	197.08	30662.5
196.08	43979.9	196.08	28984.3
195.08	41887.4	195.08	28132.3
194.08	42011.6	194.08	27887.6
193.08	43113.5	193.08	27702.9
192.08	41991	192.08	27915.8
191.08	41484.9	191.08	28963.3
190.08	42429.2	190.08	28105.5
189.08	42016.4	189.08	29004.9
188.08	42883.9	188.08	28583
187.08	42691.8	187.08	27814.2
186.08	43271.4	186.08	27634.3
185.08	43273.3	185.08	28066.4
184.08	41284.8	184.08	27811.8
183.08	42373.5	183.08	28912
182.08	42759.3	182.08	28511.6
181.08	42450.2	181.08	28255.3
180.08	42820.9	180.08	28762.2
179.08	43693.5	179.08	28241.8
178.08	42599.7	178.08	28677.3
177.08	42858.9	177.08	28752
176.08	41926.6	176.08	28142.7
175.08	42370.2	175.08	29247.3
174.08	44148.2	174.08	28831.3
173.08	43264.7	173.08	27939.8
172.08	43324.2	172.08	28945.8
171.08	43093.5	171.08	29299
170.08	43037.4	170.08	29599.2
169.08	43571.5	169.08	30234.9
168.08	44297.6	168.08	30318.6
167.08	44155.3	167.08	29072.7
166.08	44311.8	166.08	29604.6
165.08	45102.2	165.08	29566.5
164.08	46439.3	164.08	30435.3
163.08	44678	163.08	29236.5
162.08	44304.8	162.08	29988.5
161.08	43722.2	161.08	29779.1
160.08	44988.1	160.08	29347.8
159.08	44432.9	159.08	29330
158.08	44508.2	158.08	31024.9
157.08	44970.5	157.08	30141.7
156.08	44287.8	156.08	30964.6
155.08	45024.7	155.08	31073.2
154.08	46706.2	154.08	31303.5
153.08	48107.1	153.08	34136
152.08	46374.6	152.08	33202.9
151.08	47114.1	151.08	31012.5
150.08	45247.2	150.08	30511.7
149.08	45625.6	149.08	30559.9
148.08	45207.3	148.08	30770.7
147.08	46703.8	147.08	30732.5
146.08	46133.6	146.08	30645
145.08	44479.3	145.08	30500.9
144.08	45045.8	144.08	30217.1
143.08	46745.9	143.08	31400.7
142.08	46382.2	142.08	31693.2
141.08	44676.7	141.08	30630.9
140.08	46247.7	140.08	30258.4
139.08	46510.2	139.08	31379.9
138.08	46755.3	138.08	31326.1
137.08	46569.6	137.08	31317.4
136.08	46950.6	136.08	31204.3
135.08	47469.1	135.08	31721.8
134.08	47269	134.08	31489.4
133.08	46232.5	133.08	29929.8
132.08	47223.4	132.08	31801.9
131.08	47489.5	131.08	31001.1
130.08	48111	130.08	30670.6
129.08	47392.2	129.08	31027.4
128.08	47982.5	128.08	31504.5
127.08	47514	127.08	31789.8
126.08	45659.9	126.08	31693.8
125.08	46669.3	125.08	31120.6
124.08	46921.6	124.08	32267.9
123.08	48090.5	123.08	31906.6
122.08	47711	122.08	34326.1
121.08	47811.2	121.08	36079.6
120.08	48244.3	120.08	36052.9
119.08	49727.2	119.08	34524.4
118.08	48619.8	118.08	33583.4
117.08	49941.3	117.08	33657.3
116.08	48050.8	116.08	31766.8
115.08	48266.9	115.08	33197.3
114.08	47597.1	114.08	31890.9
113.08	48574.3	113.08	31898.7
112.08	48986	112.08	32005
111.08	50003	111.08	31915.1
110.08	49964.4	110.08	32861.8
109.08	49748.4	109.08	33132.7
108.08	49790.3	108.08	34192.1
107.08	50644.1	107.08	33280.6
106.08	50731.5	106.08	32955.7
105.08	51643.8	105.08	34097.3
104.08	49528.6	104.08	33922.6
103.08	50552.6	103.08	35165.6
102.08	52217.3	102.08	36446
101.08	51567.9	101.08	36104.2
100.08	49639.6	100.08	34130.8
99.08	49185.8	99.08	34069.8
98.08	48874.8	98.08	34003.1
97.08	49301.9	97.08	33351.1
96.08	50249.3	96.08	32617.1
95.08	49572.4	95.08	32975.2
94.08	49613	94.08	33113.6
93.08	49858.1	93.08	33634.3
92.08	51839.3	92.08	34459.7
91.08	51752.6	91.08	33987.6
90.08	52800.5	90.08	35428.2
89.08	51530.6	89.08	36197.5
88.08	52187.2	88.08	35183.1
87.08	53683.8	87.08	36732.5
86.08	53319.2	86.08	35936.5
85.08	54019.5	85.08	35741
84.08	55790.2	84.08	36227.7
83.08	54332.6	83.08	36184
82.08	54347.6	82.08	36113.3
81.08	54338.3	81.08	35988.9
80.08	54815.7	80.08	35435.7
79.08	54148.9	79.08	36497.6
78.08	52128.2	78.08	36628.5
77.08	52705.2	77.08	35858
76.08	52278.4	76.08	39594
75.08	50067.2	75.08	38201.8
74.08	51452.9	74.08	36025.5
73.08	48578.9	73.08	33654
72.08	47575.2	72.08	32784.2
71.08	47702.2	71.08	33126.4
70.08	47415.7	70.08	32451.7
69.08	48266.3	69.08	33089.1
68.08	46562.7	68.08	32217.9
67.08	48713.1	67.08	32771.8
66.08	48857.2	66.08	34559.9
65.08	50543.1	65.08	36084.4
64.08	55157.9	64.08	39453.7
63.08	60708.1	63.08	43187.5
62.08	68149.1	62.08	47743.6
61.08	77792.1	61.08	54747.7
60.08	81871.8	60.08	56130.5
59.08	74177.1	59.08	51683.8
58.08	61134.5	58.08	43500.6
57.08	54260.8	57.08	38008
56.08	49948.4	56.08	34716
55.08	45416.3	55.08	33412.6
54.08	43865.8	54.08	30934.9
53.08	41795.2	53.08	31457.5
52.08	41887.6	52.08	29163.7
51.08	41054.6	51.08	29688
50.08	41485.4	50.08	28639.6
49.08	40486.6	49.08	28769.7
48.08	38037.9	48.08	28055.4
47.08	38914.2	47.08	28546.2
46.08	38341.1	46.08	27441.3
45.08	35100	45.08	25478.7
44.08	35572	44.08	25350.1
43.08	34666.8	43.08	26304.9
42.08	35782.2	42.08	25657.2
41.08	37655.2	41.08	27503
40.08	40492.9	40.08	29816.6
39.08	45569.8	39.08	33638.3
38.08	54250.2	38.08	38382.1
37.08	69737	37.08	51974.6
36.08	91219.3	36.08	64837.2
35.08	105156	35.08	73623
34.08	87772.9	34.08	59964.8
33.08	45554.2	33.08	32037.3
32.08	25848	32.08	21772.4
31.08	23179.1	31.08	24078.6
30.08	23432.5	30.08	22363.3
29.08	19595.9	29.08	17764.4
28.08	14960.2	28.08	13133.5
27.08	12602.2	27.08	11653.6
26.08	11535.7	26.08	11263.4
25.08	11491.9	25.08	10289.1
24.08	11452.4	24.08	9815.32
23.08	12329.4	23.08	9594.07
22.08	13249.5	22.08	9857.06
21.08	11410.8	21.08	8889.8
20.08	10173.2	20.08	7327.73
19.08	9640.42	19.08	7659.38
18.08	9721.02	18.08	7561.34
17.08	10548.4	17.08	7602.68
16.08	8332.51	16.08	6839.82
15.08	7228.61	15.08	5476.41
14.08	7871.56	14.08	6629.65
13.08	9945.28	13.08	6799.6
12.08	10353.2	12.08	8404.1
11.08	10787.7	11.08	8817
10.08	10284.6	10.08	8199.11
9.08	10933.2	9.08	9739.42
8.08	10278.9	8.08	9131.52
7.08	12175.2	7.08	9102.57
6.08	14876.3	6.08	10847.2
5.08	13242.4	5.08	9755.97
4.08	9894.17	4.08	7940.82
3.08	7496.9	3.08	5242.88
2.08	3669.91	2.08	3099.2
1.08	1486.89	1.08	1303.47
0.08	869.162	0.08	514.33
-0.92	392.976	-0.92	295.957
-1.92	207.149	-1.92	88.962
-2.92	141.921	-2.92	110.398
-3.92	97.2242	-3.92	48.7335
-4.92	75.6828	-4.92	57.827
-5.92	63.8128	-5.92	98.3262
-6.92	48.4487	-6.92	71.4194
-7.92	72.1598	-7.92	32.5244
-8.92	54.219	-8.92	16.4334
-9.92	62.6545	-9.92	59.4861

## Sheet: figure S9
MXene													MXene-Fe													TOCNF-MXene													TOCNF-MXene-Fe
B.E.(eV)	Raw Intensity												B.E.(eV)	Raw Intensity									--			B.E.(eV)	Raw Intensity												B.E.(eV)	Raw Intensity
698.08	46044.3	693.08	45776.1	693.08	45668.3	693.08	45633.9	693.08	45526.1	693.08	45526.1		698.08	32918.8	693.08	31913.4	693.08	31622.1	693.08	31777.7	693.08	31704.7	693.08	31675.2		698.08	32127.6	692.08	32656.8	692.08	32423.8	692.08	32506.5	692.08	32273.5	692.08	32273.5		698.08	31428.8	691.08	30890	691.08	30599.3	691.08	30577	691.08	30341	691.08
697.98	46492.9	692.98	45782.9	692.98	45671.9	692.98	45637.1	692.98	45526.1	692.98	45526.1		697.98	32580.9	692.98	31909.2	692.98	31610.1	692.98	31770.2	692.98	31694.6	692.98	31664.6		697.98	32295.7	691.98	32659.3	691.98	32418.3	691.98	32504.5	691.98	32263.5	691.98	32263.5		697.98	31237.4	690.98	30873	690.98	30569.5	690.98	30548.9	690.98	30302.2	690.98
697.88	46168.7	692.88	45790	692.88	45675.8	692.88	45640.3	692.88	45526.1	692.88	45526.1		697.88	33020.8	692.88	31905.5	692.88	31598.3	692.88	31763	692.88	31684.8	692.88	31654.2		697.88	32638	691.88	32662.5	691.88	32413	691.88	32503	691.88	32253.5	691.88	32253.5		697.88	31074.5	690.88	30858.2	690.88	30541	690.88	30522.5	690.88	30264.3	690.88
697.78	45808.9	692.78	45797.3	692.78	45679.7	692.78	45643.7	692.78	45526.1	692.78	45526.1		697.78	32654.4	692.78	31902.2	692.78	31586.6	692.78	31756.1	692.78	31675.2	692.78	31644		697.78	31897.6	691.78	32666.3	691.78	32407.9	691.78	32501.9	691.78	32243.5	691.78	32243.5		697.78	31660.2	690.78	30843.2	690.78	30511.3	690.78	30495.1	690.78	30224.8	690.78
697.68	45861.1	692.68	45805	692.68	45683.8	692.68	45647.3	692.68	45526.1	692.68	45526.1		697.68	32258.1	692.68	31899	692.68	31574.6	692.68	31749.2	692.68	31665.4	692.68	31633.6		697.68	32215.1	691.68	32670.9	691.68	32403.2	691.68	32501.4	691.68	32233.6	691.68	32233.6		697.68	31790.1	690.68	30830.3	690.68	30482.6	690.68	30469.2	690.68	30185.7	690.68
697.58	46814.3	692.58	45813	692.58	45688	692.58	45651	692.58	45526	692.58	45526		697.58	33249.1	692.58	31896.4	692.58	31562.9	692.58	31742.8	692.58	31655.9	692.58	31623.5		697.58	32655.4	691.58	32676.3	691.58	32398.6	691.58	32501.4	691.58	32223.7	691.58	32223.7		697.58	31491.7	690.58	30819.4	690.58	30454.9	690.58	30444.5	690.58	30147	690.58
697.48	46104.2	692.48	45821.3	692.48	45692.4	692.48	45654.9	692.48	45526	692.48	45526		697.48	32563.5	692.48	31894.2	692.48	31551	692.48	31736.5	692.48	31646.4	692.48	31613.3		697.48	32075.4	691.48	32682.3	691.48	32394.1	691.48	32501.8	691.48	32213.6	691.48	32213.6		697.48	30650.5	690.48	30811.9	690.48	30429.3	690.48	30422.4	690.48	30109.8	690.48
697.38	46521.8	692.38	45830.1	692.38	45697.1	692.38	45659	692.38	45526	692.38	45526		697.38	32645.2	692.38	31892.2	692.38	31539.1	692.38	31730.4	692.38	31637	692.38	31603.2		697.38	32335.9	691.38	32689.3	691.38	32390	691.38	32502.9	691.38	32203.6	691.38	32203.6		697.38	31289	690.38	30806	690.38	30403.9	690.38	30401.1	690.38	30072.3	690.38
697.28	45991.4	692.28	45839.2	692.28	45701.9	692.28	45663.3	692.28	45526	692.28	45526		697.28	32799	692.28	31890.9	692.28	31527.3	692.28	31724.6	692.28	31627.7	692.28	31593.2		697.28	32389	691.28	32697.2	691.28	32386.2	691.28	32504.7	691.28	32193.7	691.28	32193.7		697.28	30959.2	690.28	30803	690.28	30379.9	690.28	30381.7	690.28	30035.3	690.28
697.18	45696.9	692.18	45848.8	692.18	45706.9	692.18	45667.8	692.18	45526	692.18	45526		697.18	32774.9	692.18	31889.9	692.18	31515.5	692.18	31719.1	692.18	31618.5	692.18	31583.3		697.18	32118.7	691.18	32706.2	691.18	32382.8	691.18	32507.1	691.18	32183.7	691.18	32183.7		697.18	30991.4	690.18	30802.6	690.18	30356.9	690.18	30364	690.18	29998.6	690.18
697.08	45967.6	692.08	45858.8	692.08	45712.2	692.08	45672.5	692.08	45526	692.08	45526		697.08	32368.3	692.08	31889.6	692.08	31503.7	692.08	31714.1	692.08	31609.5	692.08	31573.5		697.08	32285	691.08	32716.3	691.08	32379.7	691.08	32510.4	691.08	32173.8	691.08	32173.8		697.08	31383.4	690.08	30804.3	690.08	30334.2	690.08	30347.2	690.08	29961.3	690.08
696.98	46343.2	691.98	45869.2	691.98	45717.7	691.98	45677.5	691.98	45525.9	691.98	45525.9		696.98	32392.5	691.98	31889.8	691.98	31492	691.98	31709.3	691.98	31600.6	691.98	31563.9		696.98	31855.1	690.98	32727.5	690.98	32377	690.98	32514.4	690.98	32163.9	690.98	32163.9		696.98	31154.8	689.98	30809	689.98	30312.3	689.98	30332.2	689.98	29924	689.98
696.88	45867	691.88	45880.2	691.88	45723.4	691.88	45682.7	691.88	45525.9	691.88	45525.9		696.88	32695.9	691.88	31890.5	691.88	31480.2	691.88	31704.9	691.88	31591.7	691.88	31554.3		696.88	32081.5	690.88	32740	690.88	32374.6	690.88	32519.3	690.88	32153.9	690.88	32153.9		696.88	30650.1	689.88	30818.9	689.88	30293.3	689.88	30321.1	689.88	29888.6	689.88
696.78	45812.8	691.78	45891.7	691.78	45729.4	691.78	45688.2	691.78	45525.9	691.78	45525.9		696.78	32153.5	691.78	31891.8	691.78	31468.5	691.78	31700.9	691.78	31583	691.78	31544.8		696.78	31748.4	690.78	32753.8	690.78	32372.6	690.78	32525.1	690.78	32143.9	690.78	32143.9		696.78	30905	689.78	30832.9	689.78	30275.9	689.78	30312.7	689.78	29853.8	689.78
696.68	45422	691.68	45903.8	691.68	45735.6	691.68	45694	691.68	45525.9	691.68	45525.9		696.68	31933.2	691.68	31893.9	691.68	31456.8	691.68	31697.3	691.68	31574.6	691.68	31535.6		696.68	32036.4	690.68	32769.1	690.68	32371	690.68	32532	690.68	32133.9	690.68	32133.9		696.68	31188.5	689.68	30851.5	689.68	30260.3	689.68	30307.4	689.68	29819.5	689.68
696.58	46101.6	691.58	45916.4	691.58	45742.2	691.58	45700.1	691.58	45525.9	691.58	45525.9		696.58	32624.4	691.58	31896.3	691.58	31444.8	691.58	31693.9	691.58	31565.9	691.58	31526.1		696.58	32246.7	690.58	32786.1	690.58	32370	690.58	32540.1	690.58	32124	690.58	32124		696.58	30878.7	689.58	30874.1	689.58	30245.5	689.58	30304.5	689.58	29784.9	689.58
696.48	45168.6	691.48	45929.8	691.48	45749.1	691.48	45706.6	691.48	45525.9	691.48	45525.9		696.48	32491.6	691.48	31899.6	691.48	31432.9	691.48	31691.1	691.48	31557.5	691.48	31516.9		696.48	32309.9	690.48	32804.8	690.48	32369.5	690.48	32549.4	690.48	32114.1	690.48	32114.1		696.48	29960.9	689.48	30901.5	689.48	30231.8	689.48	30304.3	689.48	29750	689.48
696.38	45872.8	691.38	45943.7	691.38	45756.2	691.38	45713.3	691.38	45525.8	691.38	45525.8		696.38	32683.4	691.38	31903.9	691.38	31421.4	691.38	31689	691.38	31549.6	691.38	31508.1		696.38	31995.5	690.38	32825.4	690.38	32369.5	690.38	32560.1	690.38	32104.2	690.38	32104.2		696.38	31053.5	689.38	30935.8	689.38	30220.9	689.38	30309.1	689.38	29716.5	689.38
696.28	45433.2	691.28	45958.5	691.28	45763.7	691.28	45720.5	691.28	45525.7	691.28	45525.7		696.28	32127.7	691.28	31909	691.28	31409.7	691.28	31687.4	691.28	31541.7	691.28	31499.3		696.28	32390.4	690.28	32848.1	690.28	32370.2	690.28	32572.2	690.28	32094.3	690.28	32094.3		696.28	30358.8	689.28	30977.2	689.28	30212.5	689.28	30318.8	689.28	29683.8	689.28
696.18	46286.4	691.18	45974.1	691.18	45771.7	691.18	45728.1	691.18	45525.7	691.18	45525.7		696.18	32268	691.18	31915.1	691.18	31398.1	691.18	31686.5	691.18	31534	691.18	31490.7		696.18	32587.3	690.18	32872.9	690.18	32371.4	690.18	32585.9	690.18	32084.4	690.18	32084.4		696.18	30968.4	689.18	31026.5	689.18	30206.7	689.18	30334	689.18	29652	689.18
696.08	45900.1	691.08	45990.4	691.08	45780	691.08	45736.1	691.08	45525.7	691.08	45525.7		696.08	32453.3	691.08	31922	691.08	31386.4	691.08	31686	691.08	31526.5	691.08	31482.3		696.08	31538.9	690.08	32900.3	690.08	32373.4	690.08	32601.4	690.08	32074.5	690.08	32074.5		696.08	31054.3	689.08	31083.9	689.08	30202.9	689.08	30354.5	689.08	29620.3	689.08
695.98	46068.5	690.98	46007.8	690.98	45788.7	690.98	45744.7	690.98	45525.6	690.98	45525.6		695.98	32848.1	690.98	31930.2	690.98	31375	690.98	31686.5	690.98	31519.4	690.98	31474.2		695.98	31812.4	689.98	32930.4	689.98	32376.1	689.98	32618.9	689.98	32064.6	689.98	32064.6		695.98	30718.7	688.98	31151.9	688.98	30202.7	688.98	30382.6	688.98	29589.9	688.98
695.88	45594.9	690.88	46026	690.88	45797.9	690.88	45753.7	690.88	45525.5	690.88	45525.5		695.88	31789	690.88	31939.3	690.88	31363.3	690.88	31687.5	690.88	31512.3	690.88	31466.1		695.88	32150.8	689.88	32963.5	689.88	32379.7	689.88	32638.5	689.88	32054.7	689.88	32054.7		695.88	30267.7	688.88	31231.5	688.88	30205.7	688.88	30418.8	688.88	29560.6	688.88
695.78	46105.3	690.78	46045.4	690.78	45807.6	690.78	45763.3	690.78	45525.5	690.78	45525.5		695.78	31589.5	690.78	31949.6	690.78	31351.7	690.78	31689.3	690.78	31505.4	690.78	31458.2		695.78	32374.9	689.78	32999.9	689.78	32384.1	689.78	32660.6	689.78	32044.9	689.78	32044.9		695.78	30463.3	688.78	31323.3	688.78	30211.4	688.78	30463.7	688.78	29531.2	688.78
695.68	46109.6	690.68	46065.9	690.68	45817.8	690.68	45773.6	690.68	45525.4	690.68	45525.4		695.68	32095.2	690.68	31961.3	690.68	31340.2	690.68	31692.1	690.68	31498.9	690.68	31450.7		695.68	32003.7	689.68	33039.9	689.68	32389.6	689.68	32685.4	689.68	32035.1	689.68	32035.1		695.68	30738.4	688.68	31431.6	688.68	30221.9	688.68	30520.7	688.68	29503.9	688.68
695.58	45697.5	690.58	46087.7	690.58	45828.6	690.58	45784.5	690.58	45525.4	690.58	45525.4		695.58	32425.4	690.58	31974.6	690.58	31328.8	690.58	31695.9	690.58	31492.8	690.58	31443.6		695.58	31940	689.58	33084	689.58	32396.3	689.58	32713.1	689.58	32025.4	689.58	32025.4		695.58	30483.6	688.58	31557.1	688.58	30235.8	688.58	30590.3	688.58	29476.7	688.58
695.48	44967.8	690.48	46110.9	690.48	45840.1	690.48	45796.2	690.48	45525.3	690.48	45525.3		695.48	32507.6	690.48	31989.3	690.48	31317.5	690.48	31700.7	690.48	31486.9	690.48	31436.6		695.48	32325.6	689.48	33132.5	689.48	32404	689.48	32744.1	689.48	32015.6	689.48	32015.6		695.48	30808.2	688.48	31705	688.48	30254.9	688.48	30676.9	688.48	29451.2	688.48
695.38	46260.1	690.38	46135.4	690.38	45852.1	690.38	45808.6	690.38	45525.3	690.38	45525.3		695.38	32319.4	690.38	32005.4	690.38	31305.8	690.38	31706.3	690.38	31481.1	690.38	31429.7		695.38	32651.2	689.38	33185.8	689.38	32412.9	689.38	32778.7	689.38	32005.8	689.38	32005.8		695.38	30774.6	688.38	31878.6	688.38	30278.5	688.38	30783.2	688.38	29426.4	688.38
695.28	45681.2	690.28	46161.7	690.28	45864.9	690.28	45822	690.28	45525.2	690.28	45525.2		695.28	32150.4	690.28	32023.4	690.28	31294.4	690.28	31713.3	690.28	31475.7	690.28	31423.2		695.28	32419	689.28	33244.7	689.28	32423.2	689.28	32817.5	689.28	31996	689.28	31996		695.28	30622.7	688.28	32085.3	688.28	30309.1	688.28	30916	688.28	29404.1	688.28
695.18	45737.3	690.18	46189.6	690.18	45878.5	690.18	45836.3	690.18	45525.2	690.18	45525.2		695.18	31746.5	690.18	32043.4	690.18	31283	690.18	31721.7	690.18	31470.7	690.18	31417.1		695.18	31936.8	689.18	33309.8	689.18	32435.2	689.18	32861	689.18	31986.3	689.18	31986.3		695.18	29937.6	688.18	32332.3	688.18	30346.6	688.18	31081.1	688.18	29383.9	688.18
695.08	45422.4	690.08	46219.4	690.08	45892.9	690.08	45851.7	690.08	45525.2	690.08	45525.2		695.08	32436.2	690.08	32065.3	690.08	31271.4	690.08	31731.2	690.08	31465.8	690.08	31411.1		695.08	32277.5	689.08	33381.8	689.08	32448.7	689.08	32909.7	689.08	31976.5	689.08	31976.5		695.08	30766.9	688.08	32628.3	688.08	30391.7	688.08	31286.5	688.08	29365.9	688.08
694.98	45684.1	689.98	46251.3	689.98	45908.2	689.98	45868.2	689.98	45525.1	689.98	45525.1		694.98	32581.6	689.98	32089.7	689.98	31260	689.98	31742.5	689.98	31461.5	689.98	31405.7		694.98	32295.4	688.98	33461.9	688.98	32464.2	688.98	32964.6	688.98	31966.9	688.98	31966.9		694.98	30565.7	687.98	32985.1	687.98	30445.3	687.98	31542.3	687.98	29350.1	687.98
694.88	45691.6	689.88	46285.4	689.88	45924.4	689.88	45886	689.88	45525.1	689.88	45525.1		694.88	31814.1	689.88	32116.7	689.88	31248.7	689.88	31755.6	689.88	31457.7	689.88	31400.7		694.88	31836	688.88	33550.9	688.88	32481.7	688.88	33026.4	688.88	31957.2	688.88	31957.2		694.88	29815.6	687.88	33415.8	687.88	30508.5	687.88	31860.3	687.88	29337.2	687.88
694.78	45164	689.78	46321.9	689.78	45941.7	689.78	45905.2	689.78	45525	689.78	45525		694.78	32117.2	689.78	32146.3	689.78	31237.4	689.78	31770.5	689.78	31454.4	689.78	31396.2		694.78	32300.4	688.78	33650.3	688.78	32501.5	688.78	33096.4	688.78	31947.6	688.78	31947.6		694.78	30041	687.78	33937.2	687.78	30583.4	687.78	32255.3	687.78	29328.1	687.78
694.68	46213.4	689.68	46361.2	689.68	45960.2	689.68	45925.9	689.68	45525	689.68	45525		694.68	32197.6	689.68	32179	689.68	31226.1	689.68	31787.6	689.68	31451.4	689.68	31392.2		694.68	31949.2	688.68	33761.8	688.68	32523.9	688.68	33175.8	688.68	31937.9	688.68	31937.9		694.68	30609	687.68	34570.4	687.68	30674.5	687.68	32745.8	687.68	29326.5	687.68
694.58	45765.9	689.58	46403.5	689.58	45980	689.58	45948.4	689.58	45524.9	689.58	45524.9		694.58	31766.2	689.58	32214.8	689.58	31214.7	689.58	31806.8	689.58	31448.9	689.58	31388.5		694.58	32111.1	688.58	33887.5	688.58	32549.1	688.58	33266.7	688.58	31928.3	688.58	31928.3		694.58	30511	687.58	35328.5	687.58	30778.7	687.58	33342.5	687.58	29328.2	687.58
694.48	45621.3	689.48	46449	689.48	46001.1	689.48	45972.8	689.48	45524.9	689.48	45524.9		694.48	31674.9	689.48	32254.2	689.48	31203.2	689.48	31828.5	689.48	31446.8	689.48	31385.3		694.48	32345.3	688.48	34030	688.48	32577.7	688.48	33371.1	688.48	31918.9	688.48	31918.9		694.48	30156.4	687.48	36237.2	687.48	30903.9	687.48	34066.9	687.48	29339.6	687.48
694.38	45390.5	689.38	46498.1	689.38	46023.6	689.38	45999.3	689.38	45524.8	689.38	45524.8		694.38	32331	689.38	32297.8	689.38	31191.9	689.38	31853.1	689.38	31445.5	689.38	31382.9		694.38	32108.7	688.38	34192.2	688.38	32609.9	688.38	33491.8	688.38	31909.5	688.38	31909.5		694.38	30214.1	687.38	37312.8	687.38	31052.2	687.38	34931	687.38	29361.6	687.38
694.28	45380.1	689.28	46551.4	689.28	46047.9	689.28	46028.2	689.28	45524.8	689.28	45524.8		694.28	32843.4	689.28	32346	689.28	31180.8	689.28	31881.2	689.28	31445	689.28	31381.4		694.28	32274.8	688.28	34378.3	688.28	32646.2	688.28	33632.3	688.28	31900.2	688.28	31900.2		694.28	30250.5	687.28	38569.2	687.28	31226.6	687.28	35942.4	687.28	29395.1	687.28
694.18	45490.7	689.18	46609.1	689.18	46073.9	689.18	46059.8	689.18	45524.6	689.18	45524.6		694.18	32493.5	689.18	32399.5	689.18	31170	689.18	31913.1	689.18	31445.5	689.18	31380.9		694.18	31941.6	688.18	34592.9	688.18	32687	688.18	33796.7	688.18	31890.8	688.18	31890.8		694.18	30637.8	687.18	40014.1	687.18	31432.5	687.18	37101.1	687.18	29443.7	687.18
694.08	46258.6	689.08	46671.8	689.08	46101.9	689.08	46094.4	689.08	45524.6	689.08	45524.6		694.08	31787.4	689.08	32458.4	689.08	31159.2	689.08	31948.8	689.08	31446.7	689.08	31381.2		694.08	32075.2	688.08	34841.7	688.08	32732.9	688.08	33990.2	688.08	31881.4	688.08	31881.4		694.08	30843.1	687.08	41638.7	687.08	31677	687.08	38386.9	687.08	29512.2	687.08
693.98	45652.2	688.98	46740.1	688.98	46132.1	688.98	46132.5	688.98	45524.4	688.98	45524.4		693.98	31928.8	688.98	32523.3	688.98	31148.2	688.98	31988.9	688.98	31448.5	688.98	31382.2		693.98	32069.2	687.98	35132.1	687.98	32784.9	687.98	34219.3	687.98	31872.2	687.98	31872.2		693.98	30638	686.98	43414.8	686.98	31971.3	686.98	39755.4	686.98	29609.7	686.98
693.88	46341.8	688.88	46814.8	688.88	46164.7	688.88	46174.4	688.88	45524.2	688.88	45524.2		693.88	31746.5	688.88	32594.9	688.88	31137.1	688.88	32033.9	688.88	31451.1	688.88	31384.1		693.88	32172.5	687.88	35471.8	687.88	32843.7	687.88	34491.1	687.88	31863	687.88	31863		693.88	30193.3	686.88	45272.4	686.88	32325.4	686.88	41113.1	686.88	29745.9	686.88
693.78	46091.8	688.78	46896.8	688.78	46200	688.78	46221	688.78	45524.1	688.78	45524.1		693.78	31902.5	688.78	32674.6	688.78	31126.3	688.78	32084.8	688.78	31455	688.78	31387.4		693.78	31978.3	687.78	35870.4	687.78	32910.5	687.78	34814	687.78	31854.1	687.78	31854.1		693.78	30835.9	686.78	47111	686.78	32757.1	686.78	42322.4	686.78	29942.2	686.78
693.68	45371.1	688.68	46987.1	688.68	46238.3	688.68	46272.8	688.68	45524	688.68	45524		693.68	31818.3	688.68	32763.1	688.68	31115.5	688.68	32142.3	688.68	31459.9	688.68	31392		693.68	32409.2	687.68	36338.7	687.68	32986.2	687.68	35197.6	687.68	31845.1	687.68	31845.1		693.68	30565.4	686.68	48813	686.68	33289.1	686.68	43208.9	686.68	30232.7	686.68
693.58	45922.3	688.58	47086.9	688.58	46279.9	688.58	46330.9	688.58	45523.8	688.58	45523.8		693.58	31563.5	688.58	32861.8	688.58	31104.9	688.58	32207.4	688.58	31466.1	688.58	31398.1		693.58	31864.2	687.58	36887.7	687.58	33072.6	687.58	35651.5	687.58	31836.3	687.58	31836.3		693.58	30764.4	686.58	50294.3	686.58	33949.4	686.58	43608.7	686.58	30668.4	686.58
693.48	45341.6	688.48	47198	688.48	46325.3	688.48	46396.4	688.48	45523.7	688.48	45523.7		693.48	32438.9	688.48	32971.6	688.48	31093.9	688.48	32280.8	688.48	31473.2	688.48	31405.4		693.48	32556.7	687.48	37530.3	687.48	33171.2	687.48	36186.8	687.48	31827.7	687.48	31827.7		693.48	30271.8	686.48	51579.7	686.48	34775.1	686.48	43438.3	686.48	31318.4	686.48
693.38	45782.7	688.38	47322	688.38	46374.8	688.38	46470.7	688.38	45523.6	688.38	45523.6		693.38	31800.1	688.38	33094.4	688.38	31082.9	688.38	32364.2	688.38	31481.7	688.38	31414.4		693.38	32416.7	687.38	38278.3	687.38	33284.4	687.38	36813.2	687.38	31819.3	687.38	31819.3		693.38	30095	686.38	52831.3	686.38	35814.5	686.38	42741.2	686.38	32261.6	686.38
693.28	45995.5	688.28	47461.4	688.28	46429.1	688.28	46555.6	688.28	45523.4	688.28	45523.4		693.28	31716.5	688.28	33233.1	688.28	31072.4	688.28	32459.8	688.28	31492.2	688.28	31425.9		693.28	32138.6	687.28	39144.1	687.28	33414.9	687.28	37540.4	687.28	31811.2	687.28	31811.2		693.28	30158.5	686.28	54286.8	686.28	37116.8	686.28	41653.4	686.28	33542.5	686.28
693.18	45521.5	688.18	47619.1	688.18	46488.8	688.18	46653.6	688.18	45523.2	688.18	45523.2		693.18	31827.6	688.18	33390.1	688.18	31062	688.18	32569.8	688.18	31504.5	688.18	31439.7		693.18	32240.9	687.18	40138.7	687.18	33565.8	687.18	38376	687.18	31803.2	687.18	31803.2		693.18	30564.1	686.18	56116	686.18	38741.2	686.18	40352.6	686.18	35095.8	686.18
693.08	45526.1	688.08	47798.4	688.08	46554.4	688.08	46767.1	688.08	45523	688.08	45523		693.08	31634.1	688.08	33568.2	688.08	31051.3	688.08	32696.7	688.08	31518.4	688.08	31455.8		693.08	32145.2	687.08	41269.1	687.08	33741.7	687.08	39322.9	687.08	31795.5	687.08	31795.5		693.08	30157.6	686.08	58157.9	686.08	40741.3	686.08	38994.4	686.08	36547	686.08
692.98	45348	687.98	48003.9	687.98	46626.9	687.98	46899.8	687.98	45522.8	687.98	45522.8		692.98	31962.8	687.98	33772.5	687.98	31040.9	687.98	32844.6	687.98	31534.6	687.98	31475.1		692.98	32327	686.98	42539.2	686.98	33948.2	686.98	40379	686.98	31788	686.98	31788		692.98	30357.5	685.98	59839.2	685.98	43172.5	685.98	37688.3	685.98	37163.3	685.98
692.88	45947.1	687.88	48240.3	687.88	46707.3	687.88	47055.6	687.88	45522.7	687.88	45522.7		692.88	32051.9	687.88	34008.1	687.88	31030.4	687.88	33018.1	687.88	31553.1	687.88	31497.7		692.88	32399.5	686.88	43942.2	686.88	34193.1	686.88	41529.9	686.88	31780.8	686.88	31780.8		692.88	30204.4	685.88	60819.6	685.88	46061.9	685.88	36498.8	685.88	36513.6	685.88
692.78	45724.7	687.78	48513.6	687.78	46796.7	687.78	47239.3	687.78	45522.4	687.78	45522.4		692.78	31650.6	687.78	34282.1	687.78	31020	687.78	33223.6	687.78	31574.4	687.78	31524.2		692.78	32055.5	686.78	45460.2	686.78	34487.4	686.78	42746.8	686.78	31774	686.78	31774		692.78	30130.1	685.78	61608.1	685.78	49394.7	685.78	35451.1	685.78	35091.8	685.78
692.68	45846.5	687.68	48830.8	687.68	46896.5	687.68	47456.5	687.68	45522.1	687.68	45522.1		692.68	32065.6	687.68	34604	687.68	31010	687.68	33469.5	687.68	31598.8	687.68	31555.5		692.68	32301.7	686.68	47058.1	686.68	34846.2	686.68	43979.1	686.68	31767.3	686.68	31767.3		692.68	30510.9	685.68	62834.5	685.68	53076.1	685.68	34551.9	685.68	33616.6	685.68
692.58	46247	687.58	49199.3	687.58	47008.2	687.58	47712.9	687.58	45521.8	687.58	45521.8		692.58	31829.7	687.58	34983.7	687.58	30999.9	687.58	33764.9	687.58	31626.6	687.58	31592.1		692.58	32625.2	686.58	48676.5	686.58	35290.7	686.58	45146.9	686.58	31761	686.58	31761		692.58	29701.2	685.58	64589.8	685.58	56862.3	685.58	33796.8	685.58	32426.5	685.58
692.48	45417.2	687.48	49627.9	687.48	47134	687.48	48015.4	687.48	45521.5	687.48	45521.5		692.48	31761.4	687.48	35435.4	687.48	30990	687.48	34122.3	687.48	31658.2	687.48	31634.9		692.48	32066	686.48	50242.5	686.48	35850.3	686.48	46147.3	686.48	31755.1	686.48	31755.1		692.48	30214.7	685.48	66483.4	685.48	60325.7	685.48	33175.4	685.48	31574.5	685.48
692.38	45653.8	687.38	50125.4	687.38	47276.1	687.38	48370.4	687.38	45521.1	687.38	45521.1		692.38	31905.9	687.38	35974.3	687.38	30980.4	687.38	34555.5	687.38	31694.4	687.38	31685.3		692.38	31975.8	686.38	51676.9	686.38	36563.3	686.38	46863.2	686.38	31749.6	686.38	31749.6		692.38	29899	685.38	67835.9	685.38	62852.5	685.38	32669.9	685.38	31005.4	685.38
692.28	45838.2	687.28	50701.4	687.28	47437.6	687.28	48784.5	687.28	45520.7	687.28	45520.7		692.28	31746.7	687.28	36618.7	687.28	30971.1	687.28	35080.6	687.28	31735.6	687.28	31744.6		692.28	32172.7	686.28	52929.6	686.28	37479.1	686.28	47194.9	686.28	31744.4	686.28	31744.4		692.28	29707.5	685.28	67967.6	685.28	63856.4	685.28	32263.4	685.28	30642.7	685.28
692.18	45613.5	687.18	51366.1	687.18	47622.2	687.18	49264.2	687.18	45520.3	687.18	45520.3		692.18	32004.2	687.18	37388.8	687.18	30961.9	687.18	35715.7	687.18	31782.5	687.18	31814.4		692.18	31931.8	686.18	54008.7	686.18	38658.1	686.18	47090	686.18	31739.5	686.18	31739.5		692.18	29862.6	685.18	66527.3	685.18	63070.3	685.18	31937.2	685.18	30415.2	685.18
692.08	45855.8	687.08	52127.9	687.08	47834.4	687.08	49813.3	687.08	45519.8	687.08	45519.8		692.08	31994.6	687.08	38306.5	687.08	30953.6	687.08	36479.4	687.08	31836.5	687.08	31897.8		692.08	32283.5	686.08	54995.4	686.08	40165.7	686.08	46564.6	686.08	31734.9	686.08	31734.9		692.08	29942.5	685.08	63683.2	685.08	60726.4	685.08	31676.2	685.08	30272	685.08
691.98	45810.5	686.98	52995.7	686.98	48080.5	686.98	50434.5	686.98	45519.3	686.98	45519.3		691.98	31833.6	686.98	39394.2	686.98	30945.6	686.98	37389.8	686.98	31898.1	686.98	31997.3		691.98	32411.9	685.98	56037.4	685.98	42072.5	685.98	45695.7	685.98	31730.8	685.98	31730.8		691.98	30132.5	684.98	59961.9	684.98	57397.4	684.98	31465.3	684.98	30178.5	684.98
691.88	45736.7	686.88	53974.2	686.88	48368.1	686.88	51124.8	686.88	45518.7	686.88	45518.7		691.88	31945.4	686.88	40672.5	686.88	30938.2	686.88	38462.4	686.88	31968.8	686.88	32117.8		691.88	32219.8	685.88	57304.9	685.88	44436	685.88	44595.9	685.88	31727.1	685.88	31727.1		691.88	29743.9	684.88	55947.4	684.88	53697.2	684.88	31290.9	684.88	30112.5	684.88
691.78	45606.3	686.78	55065.8	686.78	48708.4	686.78	51875.4	686.78	45518	686.78	45518		691.78	32066.8	686.78	42160.9	686.78	30931.9	686.78	39708.8	686.78	32050.3	686.78	32265.7		691.78	32672.6	685.78	58943.5	685.78	47289.3	685.78	43378.1	685.78	31723.8	685.78	31723.8		691.78	30078.9	684.78	52063.2	684.78	50069.4	684.78	31141.7	684.78	30060.3	684.78
691.68	45723.7	686.68	56267.2	686.68	49117.3	686.68	52667.2	686.68	45517.3	686.68	45517.3		691.68	31488.7	686.68	43872.1	686.68	30926.3	686.68	41130.6	686.68	32144.1	686.68	32450		691.68	32474.5	685.68	61017.3	685.68	50603.5	685.68	42134.7	685.68	31721	685.68	31721		691.68	29815.5	684.68	48546.3	684.68	46765.2	684.68	31012.7	684.68	30017.3	684.68
691.58	45794.4	686.58	57564.5	686.58	49615.9	686.58	53465.1	686.58	45516.5	686.58	45516.5		691.58	31626.1	686.58	45804	686.58	30921.8	686.58	42710.9	686.58	32252.6	686.58	32684.2		691.58	31980.4	685.58	63433.7	685.58	54218.9	685.58	40933.5	685.58	31718.7	685.58	31718.7		691.58	30350.6	684.58	45493.7	684.58	43891.1	684.58	30896.2	684.58	29977.2	684.58
691.48	46295.4	686.48	58938.3	686.48	50235.5	686.48	54218.5	686.48	45515.7	686.48	45515.7		691.48	32206.9	686.48	47936.1	686.48	30918.3	686.48	44407.5	686.48	32378.4	686.48	32986.8		691.48	32207	685.48	65868.9	685.48	57772.3	685.48	39813.4	685.48	31716.8	685.48	31716.8		691.48	30579.4	684.48	42914.4	684.48	41463.8	684.48	30789.7	684.48	29938.7	684.48
691.38	46221.2	686.38	60361.1	686.38	51017.3	686.38	54858.5	686.38	45514.7	686.38	45514.7		691.38	32006	686.38	50208.7	686.38	30916	686.38	46133	686.38	32525.2	686.38	33382.6		691.38	32372.1	685.38	67716.8	685.38	60635	685.38	38797.1	685.38	31715.3	685.38	31715.3		691.38	30779.5	684.38	40778.2	684.38	39458	684.38	30689.6	684.38	29899.6	684.38
691.28	45836.3	686.28	61814.9	686.28	52017.5	686.28	55311	686.28	45513.6	686.28	45513.6		691.28	32125.8	686.28	52520.8	686.28	30914.8	686.28	47749.4	686.28	32697.5	686.28	33903.6		691.28	32296.7	685.28	68249.1	685.28	62071.4	685.28	37891.8	685.28	31714.1	685.28	31714.1		691.28	30262.2	684.28	39030.3	684.28	37823.2	684.28	30593.6	684.28	29858.6	684.28
691.18	46225.8	686.18	63308.4	686.18	53307.9	686.18	55512.9	686.18	45512.4	686.18	45512.4		691.18	31953.5	686.18	54730.2	686.18	30914.6	686.18	49069.4	686.18	32901.8	686.18	34588.2		691.18	32593.9	685.18	67002.8	685.18	61619.2	685.18	37096.3	685.18	31712.8	685.18	31712.8		691.18	30429.9	684.18	37611.9	684.18	36503.8	684.18	30502.4	684.18	29817	684.18
691.08	46315.9	686.08	64892.7	686.08	54971.4	686.08	55432.4	686.08	45511.1	686.08	45511.1		691.08	32422.9	686.08	56682.9	686.08	30915.6	686.08	49889.4	686.08	33147.4	686.08	35477.3		691.08	32426	685.08	64125.3	685.08	59430.6	685.08	36406.1	685.08	31711.3	685.08	31711.3		691.08	30353.7	684.08	36466.7	684.08	35445.6	684.08	30416.2	684.08	29775.9	684.08
690.98	46611.9	685.98	66676.1	685.98	57103.9	685.98	55081.9	685.98	45509.7	685.98	45509.7		690.98	31962.2	685.98	58283.9	685.98	30918	685.98	50060.1	685.98	33448	685.98	36611.7		690.98	32323.5	684.98	60251.8	684.98	56149.7	684.98	35811.4	684.98	31709.3	684.98	31709.3		690.98	30684.8	683.98	35537.2	683.98	34593.3	683.98	30332.7	683.98	29733.6	683.98
690.88	46099.1	685.88	68801.2	685.88	59795.9	685.88	54513.3	685.88	45508.1	685.88	45508.1		690.88	32028.8	685.88	59545.6	685.88	30921.4	685.88	49547.6	685.88	33821.6	685.88	38019.2		690.88	32169.7	684.88	56098	684.88	52501.5	684.88	35303.1	684.88	31706.7	684.88	31706.7		690.88	29908.9	683.88	34778.9	683.88	33903.7	683.88	30252.7	683.88	29691.1	683.88
690.78	46407.7	685.78	71416.6	685.78	63124.1	685.78	53798.7	685.78	45506.2	685.78	45506.2		690.78	32296.1	685.78	60599.8	685.78	30925.5	685.78	48451.4	685.78	34294.6	685.78	39704.9		690.78	32165.4	684.78	52157.4	684.78	48990.5	684.78	34870.1	684.78	31703.2	684.78	31703.2		690.78	30041.3	683.78	34151.1	683.78	33337.3	683.78	30173.9	683.78	29646.5	683.78
690.68	46115.1	685.68	74622.9	685.68	67117.1	685.68	53009.9	685.68	45504.2	685.68	45504.2		690.68	32466.5	685.68	61623.7	685.68	30930.3	685.68	46956.8	685.68	34902.9	685.68	41624.6		690.68	32524.8	684.68	48675.4	684.68	45872.5	684.68	34501.6	684.68	31698.6	684.68	31698.6		690.68	30107.3	683.68	33625.2	683.68	32866.6	683.68	30098.2	683.68	29602.2	683.68
690.58	45758.9	685.58	78392.2	685.58	71686.7	685.58	52207.4	685.58	45501.9	685.58	45501.9		690.58	32433.1	685.58	62726.4	685.58	30935.9	685.58	45267.4	685.58	35691.9	685.58	43639		690.58	32442.5	684.58	45734.8	684.58	43239.6	684.58	34188.4	684.58	31693.2	684.58	31693.2		690.58	30652.3	683.58	33178.5	683.58	32469.8	683.58	30025.3	683.58	29558.1	683.58
690.48	46709.8	685.48	82475.8	685.48	76543.3	685.48	51431.7	685.48	45499.2	685.48	45499.2		690.48	31989.9	685.48	63851.8	685.48	30942	685.48	43545.6	685.48	36717.7	685.48	45472.4		690.48	32619.6	684.48	43318.7	684.48	41084.3	684.48	33921.4	684.48	31687	684.48	31687		690.48	30415.4	683.48	32792.9	683.48	32129.3	683.48	29954.6	683.48	29513.9	683.48
690.38	45965.8	685.38	86268.1	685.38	81054.9	685.38	50709.6	685.38	45496.4	685.38	45496.4		690.38	32291.9	685.38	64764	685.38	30948.2	685.38	41903.9	685.38	38041.2	685.38	46715.4		690.38	32599.5	684.38	41374.2	684.38	39361.2	684.38	33693.2	684.38	31680.1	684.38	31680.1		690.38	30587	683.38	32455.9	683.38	31833.2	683.38	29885.8	683.38	29469.5	683.38
690.28	45860	685.28	88827.6	685.28	84267.2	685.28	50053.8	685.28	45493.4	685.28	45493.4		690.28	32374.2	685.28	65211.8	685.28	30955.2	685.28	40404	685.28	39726.3	685.28	46991.9		690.28	32264.1	684.28	39827.6	684.28	38003.5	684.28	33496.9	684.28	31672.8	684.28	31672.8		690.28	30588.2	683.28	32158.2	683.28	31572.8	683.28	29819.4	683.28	29425.6	683.28
690.18	46035.6	685.18	89211.3	685.18	85232.7	685.18	49468.8	685.18	45490.2	685.18	45490.2		690.18	32031.2	685.18	65181.5	685.18	30962	685.18	39072.2	685.18	41827.5	685.18	46205.7		690.18	32320.8	684.18	38603.4	684.18	36941.8	684.18	33326.5	684.18	31664.8	684.18	31664.8		690.18	30243.2	683.18	31891.9	683.18	31340.4	683.18	29754.3	683.18	29381.3	683.18
690.08	46180.6	685.08	87085.3	685.08	83616.9	685.08	48955.4	685.08	45487.1	685.08	45487.1		690.08	32242.7	685.08	64974.4	685.08	30968.8	685.08	37916.1	685.08	44372.5	685.08	44623.3		690.08	32626.7	684.08	37634.8	684.08	36113.5	684.08	33177.8	684.08	31656.5	684.08	31656.5		690.08	30149.9	683.08	31653.2	683.08	31133	683.08	29692	683.08	29338.3	683.08
689.98	45862.3	684.98	82986.5	684.98	79961.2	684.98	48509.3	684.98	45484	684.98	45484		689.98	32583.3	684.98	64988.7	684.98	30976	684.98	36927.9	684.98	47346.2	684.98	42666.6		689.98	32481.1	683.98	36861.6	683.98	35462.8	683.98	33046.6	683.98	31647.7	683.98	31647.7		689.98	30845.6	682.98	31436.5	682.98	30944.8	682.98	29631	682.98	29295.1	682.98
689.88	46590.5	684.88	77919.6	684.88	75275	684.88	48125.7	684.88	45481.2	684.88	45481.2		689.88	32503.3	684.88	65453.2	684.88	30983.7	684.88	36095.1	684.88	50637	684.88	40688.5		689.88	32743.3	683.88	36237.5	683.88	34946.1	683.88	32930.1	683.88	31638.7	683.88	31638.7		689.88	30944.6	682.88	31239.9	682.88	30774.5	682.88	29572.3	682.88	29252.9	682.88
689.78	46243.4	684.78	72763.9	684.78	70444.5	684.78	47798	684.78	45478.6	684.78	45478.6		689.78	32457.9	684.78	66291.9	684.78	30991.3	684.78	35398.9	684.78	53986.3	684.78	38889.2		689.78	32971.4	683.78	35725.3	683.78	34528.9	683.78	32825.7	683.78	31629.3	683.78	31629.3		689.78	31061.6	682.78	31058.8	682.78	30617.7	682.78	29514.1	682.78	29210.1	682.78
689.68	45753.7	684.68	68042.2	684.68	65999.2	684.68	47519.3	684.68	45476.4	684.68	45476.4		689.68	32256.8	684.68	67105.5	684.68	30999.6	684.68	34821.5	684.68	56929.8	684.68	37353.3		689.68	33206.3	683.68	35297.9	683.68	34186.2	683.68	32731.7	683.68	31620	683.68	31620		689.68	30797.7	682.68	30891.5	682.68	30472.8	682.68	29456.9	682.68	29167.3	682.68
689.58	46475.5	684.58	63981.9	684.58	62173	684.58	47283.4	684.58	45474.5	684.58	45474.5		689.58	32180.4	684.58	67261.5	684.58	31007.7	684.58	34344.5	684.58	58834.9	684.58	36097.6		689.58	32915.9	683.58	34936	683.58	33900	683.58	32646.5	683.58	31610.5	683.58	31610.5		689.58	30529.1	682.58	30737.5	682.58	30339.6	682.58	29401.8	682.58	29125.5	682.58
689.48	46982.8	684.48	60619.2	684.48	59008.5	684.48	47083.7	684.48	45473	684.48	45473		689.48	32360.4	684.48	66186.7	684.48	31015.7	684.48	33950.3	684.48	59166.7	684.48	35101		689.48	32778.9	683.48	34624.9	683.48	33657.2	683.48	32568.7	683.48	31601	683.48	31601		689.48	30944.3	682.48	30594	682.48	30215.4	682.48	29347.3	682.48	29083.5	682.48
689.38	45701.7	684.38	57909.4	684.38	56466.4	684.38	46914.7	684.38	45471.8	684.38	45471.8		689.38	32895.3	684.38	63727.6	684.38	31022.8	684.38	33623.8	684.38	57821.4	684.38	34328.1		689.38	32924.3	683.38	34354.8	683.38	33448.8	683.38	32497.5	683.38	31591.5	683.38	31591.5		689.38	31138.4	682.38	30460.7	682.38	30099.9	682.38	29294.6	682.38	29042.4	682.38
689.28	46898	684.28	55762.8	684.28	54462.4	684.28	46771.2	684.28	45470.8	684.28	45470.8		689.28	33340.8	684.28	60236.7	684.28	31028.7	684.28	33351	684.28	55206.7	684.28	33736.3		689.28	33215.2	683.28	34117.7	683.28	33267.7	683.28	32431.9	683.28	31581.9	683.28	31581.9		689.28	31304.9	682.28	30335.2	682.28	29991.1	682.28	29242.1	682.28	29000.9	682.28
689.18	46780.9	684.18	54079.3	684.18	52900.7	684.18	46648.6	684.18	45470	684.18	45470		689.18	33261.2	684.18	56294.7	684.18	31033	684.18	33121.1	684.18	51954.4	684.18	33285.2		689.18	32853.7	683.18	33907.8	683.18	33108.8	683.18	32370.9	683.18	31572	683.18	31572		689.18	31108.1	682.18	30215.2	682.18	29886.6	682.18	29188.6	682.18	28957.7	682.18
689.08	47046.7	684.08	52765.4	684.08	51691.4	684.08	46543.3	684.08	45469.4	684.08	45469.4		689.08	32886.3	684.08	52404.8	684.08	31035.7	684.08	32925.2	684.08	48611.2	684.08	32939.9		689.08	33286.2	683.08	33721	683.08	32968.6	683.08	32314.5	683.08	31562.1	683.08	31562.1		689.08	31483.5	682.08	30102.9	682.08	29788.9	682.08	29137	682.08	28915.6	682.08
688.98	47903	683.98	51734.8	683.98	50751.4	683.98	46452.3	683.98	45468.9	683.98	45468.9		688.98	32792.2	683.98	48860.6	683.98	31036.4	683.98	32755.7	683.98	45506.5	683.98	32671.2		688.98	33325.7	682.98	33553.8	682.98	32844.2	682.98	32262	682.98	31552.3	682.98	31552.3		688.98	31651.9
688.88	46952.7	683.88	50919.4	683.88	50014.9	683.88	46373	683.88	45468.5	683.88	45468.5		688.88	33265.3	683.88	45795.7	683.88	31034.8	683.88	32607	683.88	42800.8	683.88	32457.5		688.88	33370.4	682.88	33403.4	682.88	32733	682.88	32212.9	682.88	31542.5	682.88	31542.5		688.88	31380.6
688.78	47312	683.78	50264.3	683.78	49429.2	683.78	46303.4	683.78	45468.2	683.78	45468.2		688.78	33278.3	683.78	43235.1	683.78	31031.7	683.78	32475.7	683.78	40538.9	683.78	32283.9		688.78	33246.5	682.78	33267.4	682.78	32633.1	682.78	32166.9	682.78	31532.6	682.78	31532.6		688.78	31876
688.68	47642.4	683.68	49728.8	683.68	48955	683.68	46241.8	683.68	45468	683.68	45468		688.68	33576.3	683.68	41148.1	683.68	31027.3	683.68	32358.5	683.68	38704.8	683.68	32139.5		688.68	33689.4	682.68	33143.8	682.68	32542.8	682.68	32123.7	682.68	31522.7	682.68	31522.7		688.68	31599.7
688.58	47221.3	683.58	49284	683.58	48564.8	683.58	46187.1	683.58	45467.9	683.58	45467.9		688.58	32958.6	683.58	39479.6	683.58	31021.2	683.58	32252.4	683.58	37253.1	683.58	32016.4		688.58	34058.4	682.58	33031.2	682.58	32461	682.58	32083	682.58	31512.8	682.58	31512.8		688.58	31893.2
688.48	47806	683.48	48908.5	683.48	48238.3	683.48	46138	683.48	45467.8	683.48	45467.8		688.48	32926.5	683.48	38159.8	683.48	31013.8	683.48	32156	683.48	36121.4	683.48	31909.9		688.48	34418.4	682.48	32927.9	682.48	32386.3	682.48	32044.5	682.48	31502.9	682.48	31502.9		688.48	31728.7
688.38	47429.2	683.38	48587.8	683.38	47961.6	683.38	46093.8	683.38	45467.6	683.38	45467.6		688.38	33656.9	683.38	37122.2	683.38	31005.6	683.38	32068.1	683.38	35248.4	683.38	31816.8		688.38	34806.5	682.38	32833.2	682.38	32317.9	682.38	32008.1	682.38	31492.9	682.38	31492.9		688.38	32206.9
688.28	47490.8	683.28	48310.8	683.28	47724.5	683.28	46053.8	683.28	45467.5	683.28	45467.5		688.28	33881	683.28	36303.1	683.28	30996.6	683.28	31987.4	683.28	34574.5	683.28	31734.3		688.28	34098.2	682.28	32745.7	682.28	32255.1	682.28	31973.5	682.28	31482.9	682.28	31482.9		688.28	32447.2
688.18	48450.6	683.18	48069.4	683.18	47519.3	683.18	46017.6	683.18	45467.4	683.18	45467.4		688.18	33507.8	683.18	35650	683.18	30987.3	683.18	31913.3	683.18	34050.3	683.18	31661		688.18	34582.7	682.18	32664.8	682.18	32197.1	682.18	31940.5	682.18	31472.8	682.18	31472.8		688.18	32581.6
688.08	48108.6	683.08	47857.8	683.08	47340.6	683.08	45984.6	683.08	45467.4	683.08	45467.4		688.08	33798.7	683.08	35121.4	683.08	30977.3	683.08	31844.6	683.08	33636.7	683.08	31594.8		688.08	34727.2	682.08	32589.8	682.08	32143.4	682.08	31909.2	682.08	31462.8	682.08	31462.8		688.08	32675
687.98	48030.8	682.98	47671	682.98	47183.9	682.98	45954.4	682.98	45467.4	682.98	45467.4		687.98	33746.6	682.98	34685.4	682.98	30967	682.98	31780.8	682.98	33303.6	682.98	31534.9		687.98	35330.5	681.98	32520.1	681.98	32093.7	681.98	31879.4	681.98	31453	681.98	31453		687.98	32759.7
687.88	48625.5	682.88	47505.3	682.88	47045.9	682.88	45926.8	682.88	45467.3	682.88	45467.3		687.88	33963.7	682.88	34319.7	682.88	30956.7	682.88	31721.8	682.88	33030.4	682.88	31480.8		687.88	36079.2	681.88	32455.1	681.88	32047.3	681.88	31850.9	681.88	31443.1	681.88	31443.1		687.88	33103.1
687.78	49134.8	682.78	47357.7	682.78	46923.6	682.78	45901.4	682.78	45467.3	682.78	45467.3		687.78	34464.9	682.78	34006.8	682.78	30945.6	682.78	31666.3	682.78	32801.1	682.78	31430.7		687.78	36065.9	681.78	32394.3	681.78	32004	681.78	31823.6	681.78	31433.2	681.78	31433.2		687.78	34599.7
687.68	49362	682.68	47225.5	682.68	46814.8	682.68	45878	682.68	45467.3	682.68	45467.3		687.68	34423.5	682.68	33735.6	682.68	30934.5	682.68	31614.4	682.68	32605.6	682.68	31384.7		687.68	36727.8	681.68	32337.1	681.68	31963.2	681.68	31797.2	681.68	31423.3	681.68	31423.3		687.68	34083.5
687.58	50162.6	682.58	47106.8	682.58	46717.6	682.58	45856.5	682.58	45467.3	682.58	45467.3		687.58	34749.4	682.58	33498.2	682.58	30923.5	682.58	31565.9	682.58	32437	682.58	31342.4		687.58	37228	681.58	32283.4	681.58	31924.8	681.58	31771.9	681.58	31413.3	681.58	31413.3		687.58	35665.6
687.48	50536.7	682.48	46999.7	682.48	46630.4	682.48	45836.6	682.48	45467.3	682.48	45467.3		687.48	35360.4	682.48	33287.8	682.48	30912.2	682.48	31520	682.48	32289.3	682.48	31302.8		687.48	38341.6	681.48	32232.7	681.48	31888.6	681.48	31747.4	681.48	31403.3	681.48	31403.3		687.48	36969.4
687.38	50824.6	682.38	46902.8	682.38	46552	682.38	45818.2	682.38	45467.3	682.38	45467.3		687.38	35776.4	682.38	33100.6	682.38	30900.9	682.38	31476.9	682.38	32159.3	682.38	31266.1		687.38	39438.5	681.38	32184.9	681.38	31854.4	681.38	31723.9	681.38	31393.4	681.38	31393.4		687.38	37814.3
687.28	51383.7	682.28	46814.9	682.28	46481.1	682.28	45801	682.28	45467.3	682.28	45467.3		687.28	35852.6	682.28	32932.8	682.28	30889.8	682.28	31436.4	682.28	32044	682.28	31231.9		687.28	39610.2	681.28	32139.5	681.28	31821.8	681.28	31701	681.28	31383.3	681.28	31383.3		687.28	38839.9
687.18	51487.3	682.18	46734.8	682.18	46417	682.18	45785.2	682.18	45467.4	682.18	45467.4		687.18	37701.9	682.18	32781.3	682.18	30878.5	682.18	31397.9	682.18	31940.8	682.18	31199.7		687.18	41078.8	681.18	32096.5	681.18	31790.9	681.18	31678.9	681.18	31373.3	681.18	31373.3		687.18	40090.3
687.08	52361.1	682.08	46661.6	682.08	46358.6	682.08	45770.4	682.08	45467.4	682.08	45467.4		687.08	37959.8	682.08	32643.8	682.08	30866.9	682.08	31361	682.08	31847.7	682.08	31169		687.08	41723.3	681.08	32055.5	681.08	31761.3	681.08	31657.3	681.08	31363.2	681.08	31363.2		687.08	42089.1
686.98	53685.4	681.98	46594.6	681.98	46305.4	681.98	45756.5	681.98	45467.3	681.98	45467.3		686.98	39276.6	681.98	32519	681.98	30855.7	681.98	31326.3	681.98	31763.8	681.98	31140.3		686.98	43213.9	680.98	32016.6	680.98	31733.2	680.98	31636.5	680.98	31353.1	680.98	31353.1		686.98	43365.1
686.88	54169.3	681.88	46533.1	681.88	46256.8	681.88	45743.6	681.88	45467.3	681.88	45467.3		686.88	41094.1	681.88	32404.7	681.88	30844.3	681.88	31293	681.88	31687.5	681.88	31112.8		686.88	44382.3	680.88	31979.4	680.88	31706.2	680.88	31616.2	680.88	31343.1	680.88	31343.1		686.88	45021.7
686.78	54955.2	681.78	46476.5	681.78	46212.3	681.78	45731.6	681.78	45467.4	681.78	45467.4		686.78	42283.8	681.78	32300	681.78	30832.9	681.78	31261.2	681.78	31617.8	681.78	31086.8		686.78	45072.8	680.78	31943.9	680.78	31680.5	680.78	31596.6	680.78	31333.2	680.78	31333.2		686.78	46759
686.68	56559.8	681.68	46424.3	681.68	46171.4	681.68	45720.3	681.68	45467.3	681.68	45467.3		686.68	44373.2	681.68	32203.3	681.68	30821.3	681.68	31230.6	681.68	31553.7	681.68	31061.7		686.68	46660.4	680.68	31910	680.68	31655.7	680.68	31577.5	680.68	31323.2	680.68	31323.2		686.68	48252.6
686.58	56731.2	681.58	46376.2	681.58	46133.9	681.58	45709.7	681.58	45467.4	681.58	45467.4		686.58	45996.5	681.58	32113.8	681.58	30809.6	681.58	31201.1	681.58	31494.5	681.58	31037.5		686.58	47992	680.58	31877.4	680.58	31631.8	680.58	31558.8	680.58	31313.2	680.58	31313.2		686.58	49400.5
686.48	58434	681.48	46331.5	681.48	46099.1	681.48	45699.8	681.48	45467.4	681.48	45467.4		686.48	48300.8	681.48	32031	681.48	30798.1	681.48	31172.9	681.48	31439.9	681.48	31014.4		686.48	49834.4	680.48	31846	680.48	31608.7	680.48	31540.4	680.48	31303.1	680.48	31303.1		686.48	52265.6
686.38	60105.5	681.38	46290.1	681.38	46067.1	681.38	45690.5	681.38	45467.4	681.38	45467.4		686.38	50143.6	681.38	31953.8	681.38	30786.4	681.38	31145.5	681.38	31389.1	681.38	30992		686.38	50764.4	680.38	31815.9	680.38	31586.5	680.38	31522.6	680.38	31293.2	680.38	31293.2		686.38	53503.7
686.28	61062.2	681.28	46251.6	681.28	46037.4	681.28	45681.7	681.28	45467.5	681.28	45467.5		686.28	51865.3	681.28	31881.6	681.28	30774.6	681.28	31119	681.28	31341.5	681.28	30970.2		686.28	52312.5	680.28	31786.9	680.28	31565	680.28	31505.2	680.28	31283.2	680.28	31283.2		686.28	55131.9
686.18	62429.3	681.18	46215.8	681.18	46009.9	681.18	45673.4	681.18	45467.5	681.18	45467.5		686.18	54098.5	681.18	31814.2	681.18	30762.9	681.18	31093.5	681.18	31297.1	681.18	30949.3		686.18	53357.2	680.18	31758.8	680.18	31544	680.18	31488	680.18	31273.1	680.18	31273.1		686.18	55866.4
686.08	64497.6	681.08	46182.3	681.08	45984.2	681.08	45665.6	681.08	45467.5	681.08	45467.5		686.08	56558.2	681.08	31751.1	681.08	30751.3	681.08	31068.9	681.08	31255.7	681.08	30929.2		686.08	55051.3	680.08	31731.9	680.08	31523.8	680.08	31471.2	680.08	31263.2	680.08	31263.2		686.08	57713.8
685.98	67045.6	680.98	46151.1	680.98	45960.4	680.98	45658.2	680.98	45467.5	680.98	45467.5		685.98	58380.8	680.98	31691.8	680.98	30739.8	680.98	31045.1	680.98	31216.7	680.98	30909.7		685.98	56941.7												685.98	59679
685.88	69586.9	680.88	46121.9	680.88	45938.2	680.88	45651.3	680.88	45467.6	680.88	45467.6		685.88	59692.1	680.88	31635.5	680.88	30727.9	680.88	31021.7	680.88	31179.4	680.88	30890.2		685.88	58843.4												685.88	60804.4
685.78	72752.9	680.78	46094.4	680.78	45917.4	680.78	45644.6	680.78	45467.6	680.78	45467.6		685.78	60792.3	680.78	31582.5	680.78	30716.2	680.78	30999	680.78	31144.4	680.78	30871.6		685.78	60145.9												685.78	61984.7
685.68	76157.1	680.68	46068.8	680.68	45898	680.68	45638.4	680.68	45467.6	680.68	45467.6		685.68	62456.7	680.68	31532.5	680.68	30704.8	680.68	30977.2	680.68	31111.3	680.68	30853.5		685.68	62516.9												685.68	63103.4
685.58	80405.8	680.58	46044.6	680.58	45879.8	680.58	45632.4	680.58	45467.6	680.58	45467.6		685.58	63043.2	680.58	31485	680.58	30693.2	680.58	30955.9	680.58	31079.6	680.58	30835.8		685.58	64184.2												685.58	65269.3
685.48	82816.7	680.48	46021.9	680.48	45862.7	680.48	45626.8	680.48	45467.6	680.48	45467.6		685.48	63495.6	680.48	31439.7	680.48	30681.5	680.48	30935	680.48	31049.4	680.48	30818.4		685.48	65839.8												685.48	66060.8
685.38	85498	680.38	46000.5	680.38	45846.6	680.38	45621.5	680.38	45467.6	680.38	45467.6		685.38	64767.6	680.38	31396.6	680.38	30670	680.38	30914.6	680.38	31020.5	680.38	30801.4		685.38	66909.1												685.38	66763.6
685.28	87993.9	680.28	45980.3	680.28	45831.6	680.28	45616.4	680.28	45467.7	680.28	45467.7		685.28	64443.8	680.28	31355.2	680.28	30658.2	680.28	30894.5	680.28	30992.6	680.28	30784.4		685.28	66390.5												685.28	66283.5
685.18	86923.1	680.18	45961.3	680.18	45817.4	680.18	45611.6	680.18	45467.7	680.18	45467.7		685.18	64542.8	680.18	31315.7	680.18	30646.4	680.18	30874.8	680.18	30965.8	680.18	30767.8		685.18	65941												685.18	65435.9
685.08	86140.3	680.08	45943.3	680.08	45804	680.08	45607	680.08	45467.7	680.08	45467.7		685.08	65221.6	680.08	31278	680.08	30634.8	680.08	30855.7	680.08	30940.2	680.08	30751.7		685.08	63523.2												685.08	63851.7
684.98	82794.7	679.98	45926.3	679.98	45791.4	679.98	45602.6	679.98	45467.7	679.98	45467.7		684.98	66096.6	679.98	31242	679.98	30623.5	679.98	30837.2	679.98	30915.8	679.98	30736.1		684.98	61223.4												684.98	60962.9
684.88	78929.8	679.88	45910.2	679.88	45779.5	679.88	45598.5	679.88	45467.8	679.88	45467.8		684.88	65917	679.88	31207.4	679.88	30612.1	679.88	30818.9	679.88	30892	679.88	30720.6		684.88	57760												684.88	57195.2
684.78	75029.6	679.78	45894.8	679.78	45768.1	679.78	45594.4	679.78	45467.8	679.78	45467.8		684.78	67184.5	679.78	31173.9	679.78	30600.6	679.78	30800.9	679.78	30869	679.78	30705.2		684.78	53475.2												684.78	54278.8
684.68	70707	679.68	45880.3	679.68	45757.5	679.68	45590.7	679.68	45467.8	679.68	45467.8		684.68	66908.7	679.68	31141.8	679.68	30589.2	679.68	30783.3	679.68	30846.7	679.68	30690.2		684.68	49889.6												684.68	50472.7
684.58	65705.6	679.58	45866.6	679.58	45747.4	679.58	45587.1	679.58	45467.8	679.58	45467.8		684.58	66656	679.58	31110.5	679.58	30577.5	679.58	30765.7	679.58	30824.8	679.58	30675		684.58	46922.7												684.58	47414.7
684.48	61726.9	679.48	45853.5	679.48	45737.8	679.48	45583.6	679.48	45467.8	679.48	45467.8		684.48	65102.7	679.48	31080.1	679.48	30565.7	679.48	30748.2	679.48	30803.3	679.48	30659.9		684.48	44143.3												684.48	44193.6
684.38	57923.5	679.38	45841	679.38	45728.6	679.38	45580.2	679.38	45467.8	679.38	45467.8		684.38	62782.9	679.38	31050.6	679.38	30553.7	679.38	30730.9	679.38	30782.3	679.38	30644.8		684.38	42459.9												684.38	41102.7
684.28	56278.9	679.28	45829.2	679.28	45720	679.28	45577.1	679.28	45467.9	679.28	45467.9		684.28	60232.4	679.28	31022.3	679.28	30542.1	679.28	30714.1	679.28	30762.2	679.28	30630.2		684.28	39810.6												684.28	39053.2
684.18	53754.6	679.18	45817.9	679.18	45711.8	679.18	45574	679.18	45467.9	679.18	45467.9		684.18	57231.2	679.18	30994.8	679.18	30530.5	679.18	30697.5	679.18	30742.5	679.18	30615.8		684.18	38297.9												684.18	37742.2
684.08	51791.3	679.08	45807.1	679.08	45703.9	679.08	45571.1	679.08	45467.9	679.08	45467.9		684.08	53672.8	679.08	30968.2	679.08	30519	679.08	30681.3	679.08	30723.3	679.08	30601.6		684.08	36531.7												684.08	35990.5
683.98	50367.2	678.98	45796.8	678.98	45696.4	678.98	45568.3	678.98	45467.9	678.98	45467.9		683.98	49542.9												683.98	35566.9												683.98	34916.5
683.88	49034.3	678.88	45787	678.88	45689.3	678.88	45565.6	678.88	45467.9	678.88	45467.9		683.88	46931.3												683.88	34269.2												683.88	33240.4
683.78	48237.4	678.78	45777.6	678.78	45682.6	678.78	45563	678.78	45468	678.78	45468		683.78	44576.5												683.78	34271.5												683.78	32622.1
683.68	47663.3	678.68	45768.6	678.68	45676.1	678.68	45560.5	678.68	45468	678.68	45468		683.68	41438.1												683.68	33644												683.68	32069
683.58	47141.2	678.58	45760	678.58	45669.9	678.58	45558.1	678.58	45468	678.58	45468		683.58	39216												683.58	33634.9												683.58	31507.5
683.48	47513.3	678.48	45751.8	678.48	45664	678.48	45555.9	678.48	45468	678.48	45468		683.48	37876.9												683.48	33567												683.48	31004.6
683.38	46780.7	678.38	45743.9	678.38	45658.3	678.38	45553.7	678.38	45468	678.38	45468		683.38	36369.7												683.38	32965.4												683.38	30777.1
683.28	46065.7	678.28	45736.4	678.28	45652.9	678.28	45551.5	678.28	45468	678.28	45468		683.28	35819.7												683.28	32009.2												683.28	30289
683.18	46240.1	678.18	45729.2	678.18	45647.7	678.18	45549.5	678.18	45468.1	678.18	45468.1		683.18	34632.3												683.18	32091.9												683.18	30485.3
683.08	45924.7	678.08	45722.2	678.08	45642.8	678.08	45547.6	678.08	45468.1	678.08	45468.1		683.08	33872.7												683.08	32556.4												683.08	30143.8
682.98	45647.1												682.98	34001												682.98	31965.7												682.98	30328.9
682.88	46176.5												682.88	32621.2												682.88	32102.9												682.88	29857.9
682.78	45721.8												682.78	32627												682.78	32101.8												682.78	29629.7
682.68	45281.4												682.68	32653												682.68	31987.6												682.68	29870.9
682.58	45325.6												682.58	32073.5												682.58	31622.3												682.58	29663.1
682.48	45217.2												682.48	32199.9												682.48	31604.5												682.48	29845.3
682.38	45433.8												682.38	32502.1												682.38	31395.7												682.38	29543.6
682.28	44713.6												682.28	32155.1												682.28	31274.6												682.28	28699.4
682.18	45637.3												682.18	31648.8												682.18	31455.6												682.18	29088.6
682.08	46068												682.08	32239.1												682.08	32100												682.08	28869.3
681.98	45184.6												681.98	31871.2												681.98	31927.3												681.98	29377.1
681.88	45202.8												681.88	31989.9												681.88	32064.8												681.88	29360.2
681.78	45532.2												681.78	31621.8												681.78	31440.6												681.78	29346.2
681.68	44544.5												681.68	31296.7												681.68	31588.9												681.68	29037.7
681.58	45466.7												681.58	31709.1												681.58	31453.4												681.58	28977.3
681.48	45022.3												681.48	31317.3												681.48	31738.4												681.48	28857.1
681.38	45093.3												681.38	31082.6												681.38	30966												681.38	29428.6
681.28	44854.7												681.28	31275.5												681.28	31367.6												681.28	29309.9
681.18	45515.6												681.18	31638												681.18	30861.3												681.18	29178.9
681.08	45355.6												681.08	31584												681.08	31313.7												681.08	29227.3
680.98	44759.2												680.98	30901.1												680.98	31173.2												680.98	29926.1
680.88	45709.3												680.88	31300.8												680.88	31577.4												680.88	29100.7
680.78	44819.2												680.78	31691.8												680.78	31536.2												680.78	29347.3
680.68	45668												680.68	31419												680.68	31372.5												680.68	29257
680.58	45215.2												680.58	31315.7												680.58	30882.8												680.58	29447.4
680.48	45239.3												680.48	31484.8												680.48	31614.6												680.48	29173.2
680.38	44905.5												680.38	31005												680.38	31348.8												680.38	28963.3
680.28	45332.5												680.28	31093.3												680.28	31028.7												680.28	29072.8
680.18	45129.2												680.18	31432												680.18	31524.8												680.18	29397.7
680.08	45384												680.08	31811.3												680.08	31263.2												680.08	29049.4
679.98	44713.4												679.98	31632.6												679.98	31003.4												679.98	29215.8
679.88	45881.8												679.88	31490.7												679.88	31302.9												679.88	29481.7
679.78	45006.4												679.78	31711.3												679.78	31391.6												679.78	28916.3
679.68	44914												679.68	31066.1												679.68	31650												679.68	29458.2
679.58	45398.9												679.58	30952.3												679.58	31331.2												679.58	29535.3
679.48	45552.1												679.48	30656.7												679.48	31414.2												679.48	29288.7
679.38	44751.1												679.38	31292.3												679.38	31267.5												679.38	29799.2
679.28	45156.9												679.28	31205.3												679.28	31202.1												679.28	29960.8
679.18	45988.7												679.18	31414.4												679.18	31337.8												679.18	29581.7
679.08	45076.9												679.08	30519												679.08	31525.5												679.08	29397.6
678.98	45081.1												678.98	31082.8												678.98	30716.1												678.98	29422.1
678.88	44689.7												678.88	31124.5												678.88	31539.8												678.88	29430
678.78	45550.9												678.78	31452												678.78	31231.4												678.78	29443
678.68	45456.5												678.68	31322.7												678.68	30815.4												678.68	29136.6
678.58	45077												678.58	31435												678.58	31016												678.58	29565.6
678.48	45300.3												678.48	30471.7												678.48	31285.4												678.48	29542.6
678.38	45392												678.38	31258.3												678.38	31697.5												678.38	29768.8
678.28	44486.1												678.28	31738.1												678.28	31515.6												678.28	29806.2
678.18	45399.5												678.18	31378.7												678.18	31803.5												678.18	29640.9
678.08	45468.1												678.08	30915.3												678.08	31080.8												678.08	29106.7
[truncated: 3 more columns]

## Sheet: figure S10 b
1 layer		4 layer		8 layer		16 layer
Strain	Stress	Strain	Stress	Strain	Stress	Strain	Stress
%	MPa	%	MPa	%	MPa	%	MPa
0	0.000367505	0	-0.000621395	0	-0.000480326	0	0.000281144
0	0.000540732	-0.00111	-0.000484373	0	-0.00031091	0	0.000327731
-0.00111	0.000466366	-0.00111	-0.000548636	0	-0.000364248	0.000387481	0.000242357
-0.00221	0.000160993	-0.00165	-0.000551379	0	-0.000372818	0.000332126	0.000259073
-0.000730678	0.000442775	-0.00221	-0.000688681	0	-0.000428462	0.00111	0.000297122
0.02434	0.000550047	-0.00221	-0.000579847	0.02494	-0.000429771	0.00972	0.000458305
0.05337	0.000360109	-0.00111	-0.000540904	0.05068	-0.000404009	0.03264	0.000409927
0.0847	0.00054718	0.01159	-0.000509893	0.07572	-0.000477027	0.06133	0.000488221
0.11664	0.000755973	0.03246	-0.000332776	0.0977	-0.000286699	0.08363	0.00057541
0.14907	0.000366171	0.05539	-0.000638107	0.13061	-0.000344745	0.10853	0.000516804
0.18333	0.000561241	0.07608	-0.000493653	0.1563	-0.000298097	0.13747	0.00060561
0.21727	0.000438128	0.09789	-0.000673613	0.18241	-0.000294124	0.16911	0.000627083
0.24916	0.000632523	0.11866	-0.000469291	0.21235	-0.000421173	0.20013	0.000661138
0.28449	0.000269985	0.1395	-0.000369437	0.24308	-0.000259322	0.23161	0.000732877
0.3223	0.000711827	0.16292	-0.000393565	0.27533	-0.000416054	0.26662	0.000853389
0.34299	0.000519696	0.18661	-0.00051031	0.31047	-0.000255715	0.30371	0.000978864
0.38389	0.000883888	0.20766	-0.000555302	0.34385	-0.000177056	0.32537	0.000970216
0.4058	0.00088491	0.22996	-0.00031221	0.38103	-0.000210574	0.34658	0.000951284
0.42767	0.000608982	0.25149	-0.00026052	0.41879	-0.000165082	0.36789	0.001
0.44981	0.000646573	0.25439	-0.000366636	0.45933	-1.54491e-05	0.39149	0.00109
0.47309	0.000791771	0.27475	-0.000283948	0.48207	-0.000105313	0.41667	0.0012
0.49713	0.00063477	0.29145	-0.000323073	0.50532	-0.000120317	0.4422	0.00113
0.51956	0.000591865	0.32534	-0.000510425	0.55869	-9.10905e-05	0.46766	0.00119
0.54114	0.000749123	0.35717	-0.00029152	0.61833	2.74495e-06	0.49279	0.00111
0.56563	0.000577676	0.4231	-0.00027886	0.6789	-1.98609e-05	0.51782	0.00111
0.58886	0.000567311	0.54723	-0.00015646	0.73797	9.52031e-05	0.54049	0.00128
0.61182	0.000524416	0.74007	-0.000123595	0.793	0.000142061	0.56239	0.00139
0.65883	0.000588719	0.9651	-0.000124473	0.84891	0.000208748	0.5859	0.00144
0.70613	0.000898992	1.18513	1.17577e-05	0.90586	0.000334869	0.60884	0.0014
0.75622	0.000711647	1.41749	0.000315886	0.96684	0.000236379	0.63147	0.00136
0.80956	0.00103	1.65417	0.000365213	1.03401	0.000259681	0.65619	0.00142
0.86606	0.000878593	1.89096	0.000411368	1.10063	0.000416994	0.68204	0.0016
1.08474	0.000788014	2.10539	0.000593777	1.16504	0.000392336	0.7075	0.00166
1.32345	0.00139	2.33589	0.000941941	1.23372	0.000455488	0.73494	0.00172
1.59373	0.00154	2.54866	0.000819035	1.30576	0.00073943	0.76212	0.00174
1.81828	0.00116	2.78859	0.00101	1.52036	0.00076832	0.78996	0.00176
2.0654	0.00162	3.03215	0.000984797	1.72285	0.000912627	0.82003	0.00182
2.32167	0.00206	3.2559	0.00129	1.95773	0.00114	0.85149	0.00185
2.60957	0.00239	3.48997	0.00153	2.17848	0.00132	0.90974	0.00192
2.8443	0.00222	3.72724	0.00145	2.40545	0.00138	0.96692	0.00204
3.10569	0.00245	3.9351	0.00177	2.63403	0.00155	1.02453	0.00217
3.37966	0.0022	4.14983	0.00186	2.85604	0.00163	1.08419	0.00225
3.63464	0.00276	4.3648	0.00181	3.09806	0.00186	1.14436	0.00234
3.90166	0.00295	4.62024	0.00202	3.3621	0.00202	1.37	0.00292
4.192	0.00307	4.87526	0.00199	3.56672	0.00204	1.60369	0.00351
4.52707	0.00361	5.12238	0.0023	3.77966	0.00223	1.8453	0.00385
4.86525	0.00437	5.33926	0.00265	3.98798	0.00213	2.05626	0.00415
5.19305	0.00444	5.54581	0.00241	4.28499	0.00238	2.28798	0.00447
5.53509	0.00467	5.75901	0.00274	4.48873	0.00251	2.5233	0.00471
5.92189	0.00543	6.00815	0.0027	4.71223	0.00255	2.78373	0.00516
6.31143	0.00583	6.27025	0.0031	4.95325	0.00278	3.07355	0.00548
6.69731	0.00592	6.53423	0.00324	5.20913	0.00291	3.31698	0.00557
6.90728	0.00586	6.74946	0.00325	5.4493	0.00303	3.56999	0.0058
7.1251	0.00658	6.95556	0.00325	5.69114	0.00319	3.81719	0.00583
7.35069	0.00729	7.15952	0.00339	5.93858	0.0032	4.05226	0.00608
7.56997	0.00741	7.41077	0.0037	6.21839	0.00329	4.2961	0.00623
7.78827	0.0075	7.67112	0.00404	6.50467	0.00334	4.5757	0.00647
8.00727	0.00763	7.87662	0.00398	6.78448	0.00348	4.88937	0.00662
8.23841	0.00807	8.09315	0.00411	7.062	0.00366	5.20322	0.00705
8.47785	0.00864	8.29477	0.00384	7.3495	0.00363	5.49874	0.00717
8.72263	0.00874	8.55462	0.00442	7.66463	0.00386	5.80165	0.00741
8.96209	0.00881	8.81413	0.00467	7.97747	0.00412	6.15268	0.00772
9.20199	0.00927	9.06907	0.00477	8.28283	0.00401	6.52181	0.00802
9.44438	0.00936	9.28814	0.00494	8.59118	0.00406	6.86738	0.00814
9.7015	0.00968	9.50047	0.00496	8.93406	0.00437	7.22305	0.0085
9.96557	0.01004	9.70214	0.00491	9.278	0.00469	7.62155	0.00881
10.2256	0.01022	9.94938	0.0052	9.60353	0.00456	7.82496	0.00889
10.4823	0.0105	10.2144	0.00549	9.93742	0.00486	8.216	0.0093
10.7394	0.01088	10.4688	0.0055	10.306	0.00512	8.62911	0.00945
11.0112	0.01119	10.6931	0.00594	10.6755	0.00527	8.84827	0.00985
11.2952	0.0118	10.9001	0.00587	11.0219	0.0053	9.07322	0.01012
11.5727	0.01192	11.1614	0.00618	11.3856	0.00551	9.29271	0.01026
11.8429	0.01207	11.4073	0.00622	11.7856	0.00566	9.51085	0.01028
12.1185	0.01256	11.609	0.00659	12.1619	0.00602	9.72852	0.01043
12.4099	0.01308	11.8716	0.00682	12.5303	0.00585	9.96085	0.01065
12.7109	0.01348	12.0925	0.00671	12.9383	0.00621	10.1999	0.01088
12.999	0.01372	12.2994	0.00682	13.1486	0.00654	10.4401	0.01125
13.2816	0.01393	12.5498	0.00695	13.3494	0.00652	10.6742	0.01134
13.5767	0.01428	12.7993	0.00719	13.7233	0.00649	10.9089	0.01148
13.8898	0.01461	13.0571	0.00764	14.1232	0.00664	11.1473	0.0115
14.2035	0.01472	13.2771	0.0076	14.3388	0.00688	11.4005	0.01176
14.5041	0.01527	13.4882	0.00773	14.5526	0.00709	11.6583	0.01206
14.8103	0.01574	13.6944	0.0077	14.9374	0.00709	11.9104	0.01241
15.1392	0.01592	13.9371	0.00795	15.3175	0.00723	12.1601	0.01248
15.4761	0.01599	14.1958	0.00845	15.5284	0.00736	12.4101	0.0126
15.7975	0.01629	14.4566	0.00853	15.7463	0.00765	12.6732	0.01265
16.1165	0.01706	14.6897	0.00858	15.9591	0.00767	12.9472	0.01286
16.4574	0.01756	14.8971	0.00856	16.3425	0.00781	13.2179	0.01316
16.8128	0.01766	15.0984	0.00884	16.7312	0.00785	13.4773	0.01324
17.1533	0.01773	15.3362	0.00908	16.9439	0.00803	13.7403	0.01335
17.4895	0.01871	15.5949	0.00926	17.1613	0.00829	14.0174	0.01356
17.8456	0.01921	15.8711	0.00939	17.3688	0.00843	14.3059	0.01375
18.2144	0.01925	16.0941	0.00972	17.7479	0.0084	14.588	0.01368
18.5678	0.01958	16.3045	0.00965	18.1362	0.0086	14.8582	0.01388
18.9174	0.02009	16.5546	0.0099	18.348	0.00879	15.1318	0.01424
19.2904	0.02049	16.8066	0.01015	18.5644	0.00904	15.4252	0.01443
19.6691	0.02065	17.0556	0.01018	18.7671	0.00931	15.7295	0.01441
20.0311	0.02118	17.2821	0.01061	19.1433	0.00937	16.0201	0.01462
20.3986	0.02179	17.4995	0.01042	19.5375	0.00958	16.3036	0.01498
20.7853	0.02226	17.7115	0.01077	19.7479	0.00978	16.6025	0.01517
21.1677	0.02236	17.9526	0.01096	19.9579	0.00994	16.923	0.01523
21.541	0.0229	18.208	0.01132	20.3455	0.01018	17.24	0.01542
21.9278	0.02346	18.4612	0.01151	20.7283	0.01019	17.5395	0.01578
22.3235	0.02385	18.6848	0.0117	20.9296	0.01029	17.8426	0.016
22.7139	0.0245	18.8983	0.01169	21.1394	0.0105	18.1694	0.01623
23.1118	0.02493	19.1044	0.01194	21.3444	0.01073	18.5066	0.01637
23.5137	0.02533	19.3489	0.01207	21.7292	0.01072	18.8268	0.01659
23.9109	0.02566	19.6028	0.01254	22.1283	0.01102	19.1412	0.01692
24.3124	0.02607	19.8676	0.01264	22.335	0.0113	19.4768	0.0172
24.7222	0.02664	20.0815	0.01269	22.544	0.01145	19.8258	0.0172
25.1265	0.02696	20.2964	0.01277	22.7441	0.01154	20.1584	0.01737
25.5259	0.02746	20.5535	0.01293	23.1328	0.01168	20.4773	0.0178
25.9346	0.02775	20.8104	0.01361	23.3333	0.01185	20.8119	0.01829
26.3406	0.0283	21.0562	0.01371	23.5423	0.0121	21.1605	0.01833
26.7373	0.02865	21.2723	0.01371	23.7501	0.01247	21.4933	0.01835
27.1408	0.02919	21.4787	0.01379	23.9538	0.01242	21.8114	0.01879
27.5483	0.02988	21.6905	0.01403	24.3451	0.01275	22.1421	0.01934
27.9409	0.03026	21.9409	0.01438	24.7457	0.01319	22.4854	0.0195
28.3363	0.03041	22.2042	0.01495	24.9561	0.01345	22.8176	0.01981
28.7423	0.03089	22.4662	0.01465	25.1641	0.01378	23.1375	0.02034
29.1344	0.03186	22.6829	0.01494	25.5542	0.01418	23.4648	0.02066
29.5206	0.03244	22.8873	0.01515	25.9455	0.01483	23.8038	0.02092
29.9236	0.03297	23.0911	0.01563	26.1529	0.01498	24.1337	0.02135
30.3216	0.03324	23.3406	0.01594	26.3631	0.01546	24.4585	0.02209
30.7075	0.03378	23.5437	0.01585	26.5703	0.01578	24.7943	0.02242
31.111	0.03418	23.8085	0.01622	26.9516	0.01635	25.1364	0.02276
31.5194	0.03453	24.0257	0.0165	27.3423	0.01699	25.4699	0.02327
31.9092	0.03514	24.2258	0.01675	27.5511	0.01733	25.7997	0.02402
32.3042	0.03573	24.4864	0.01702	27.7611	0.01792	26.1366	0.02461
32.7189	0.03597	24.7431	0.01707	27.9613	0.01834	26.4784	0.02522
33.1212	0.03627	24.9431	0.01769	28.3367	0.01898	26.812	0.02581
33.5143	0.03682	25.1461	0.01771	28.7301	0.01991	27.1443	0.02654
33.9251	0.03735	25.3661	0.01826	28.9406	0.02041	27.4841	0.02732
34.3349	0.03784	25.5678	0.0178	29.1494	0.02105	27.8255	0.02799
34.7259	0.03833	25.8226	0.0179	29.5332	0.02204	28.1558	0.02896
35.1254	0.03888	26.0777	0.01877	29.9154	0.02278	28.4822	0.02985
35.5368	0.03948	26.3375	0.01919	30.1264	0.02341	28.8231	0.03073
35.93	0.03992	26.5548	0.01943	30.3421	0.02407	29.166	0.03152
36.3206	0.04056	26.7633	0.01914	30.5524	0.02462	29.4919	0.03254
36.7272	0.04112	26.971	0.01938	30.9322	0.02544	29.8161	0.03369
37.1264	0.04153	27.2152	0.02006	31.3197	0.02638	30.1546	0.03496
37.5152	0.04188	27.4748	0.02079	31.5342	0.02711	30.4935	0.03588
37.9141	0.04232	27.7307	0.02035	31.7527	0.02788	30.8141	0.03698
38.3127	0.04307	27.9554	0.02081	31.9594	0.0284	31.1349	0.03844
38.7055	0.04356	28.1605	0.02096	32.3389	0.02935	31.4719	0.03978
39.1075	0.04398	28.366	0.02165	32.7335	0.03048	31.8123	0.04087
39.5136	0.04438	28.603	0.02183	32.9478	0.03118	32.1332	0.04214
39.9127	0.04488	28.8655	0.02212	33.1658	0.03181	32.4549	0.04386
40.3133	0.04529	29.1329	0.02226	33.3666	0.03244	32.7976	0.0452
40.7209	0.04595	29.3543	0.02273	33.7425	0.03333	33.1421	0.04644
41.1226	0.0466	29.5585	0.02293	34.1393	0.03439	33.4668	0.04781
41.5225	0.04698	29.8133	0.02343	34.3525	0.03516	33.788	0.04963
41.932	0.04721	30.0594	0.02325	34.5656	0.03575	34.13	0.05109
42.3382	0.04771	30.323	0.02381	34.9524	0.03696	34.479	0.05224
42.7358	0.04837	30.5462	0.0244	35.3324	0.03788	34.8078	0.05371
43.142	0.04886	30.7633	0.02461	35.5382	0.03849	35.1319	0.05554
43.5468	0.04943	30.9679	0.02457	35.7508	0.03918	35.474	0.05707
43.9378	0.05004	31.2096	0.02466	35.9577	0.03981	35.8239	0.05838
44.3367	0.05043	31.4667	0.02558	36.3418	0.04083	36.1526	0.05995
44.7431	0.05071	31.7249	0.02593	36.7274	0.04175	36.4742	0.06155
45.1321	0.05123	31.9568	0.02618	36.9318	0.04237	36.8126	0.06322
45.5211	0.05204	32.1686	0.02601	37.1411	0.04307	37.1591	0.06454
45.9272	0.05257	32.3692	0.02616	37.3413	0.04368	37.4883	0.06608
46.3225	0.05277	32.6098	0.02685	37.7258	0.04462	37.8084	0.06784
46.7095	0.05341	32.866	0.0274	38.1292	0.04558	38.1414	0.06945
47.1159	0.05404	33.1366	0.02745	38.3378	0.04645	38.4835	0.07077
47.5221	0.05452	33.3611	0.02771	38.5445	0.04706	38.8141	0.07223
47.9106	0.05489	33.5772	0.02784	38.9375	0.04805	39.1343	0.07389
48.3093	0.05543	33.8257	0.0286	39.3363	0.04903	39.4643	0.07555
48.7247	0.05606	34.0806	0.02899	39.545	0.04975	39.8021	0.0771
49.1223	0.05641	34.3243	0.02895	39.7517	0.05039	40.1298	0.07841
49.5159	0.057	34.5438	0.02934	39.9523	0.05092	40.4562	0.0801
49.9285	0.05766	34.7552	0.02973	40.3428	0.0518	40.7945	0.08164
50.3344	0.05812	34.9732	0.03	40.7477	0.05301	41.1348	0.08309
50.7231	0.05832	35.2193	0.03042	40.9584	0.05355	41.4662	0.08462
51.1275	0.05892	35.4752	0.03068	41.1657	0.05419	41.7958	0.08641
51.5386	0.05926	35.7265	0.03104	41.5563	0.05525	42.1377	0.08784
51.9306	0.05976	35.9463	0.03154	41.9483	0.05636	42.479	0.08925
52.323	0.06054	36.1569	0.03152	42.157	0.05688	42.8104	0.09081
52.7305	0.061	36.3655	0.03187	42.3672	0.05747	43.1422	0.09243
53.1271	0.06148	36.6118	0.03199	42.5698	0.05804	43.485	0.09398
53.5144	0.06172	36.868	0.03261	42.9489	0.05908	43.826	0.09529
53.9147	0.06246	37.132	0.03316	43.3456	0.06006	44.1576	0.09692
54.3137	0.06321	37.3428	0.03322	43.5553	0.06068	44.4873	0.09856
54.7067	0.06355	37.5538	0.0333	43.7647	0.06131	44.8279	0.10007
55.1106	0.06422	37.813	0.03374	44.1457	0.06234	45.1664	0.1013
55.5159	0.06501	38.0709	0.03424	44.5277	0.06331	45.4907	0.10302
55.9128	0.06535	38.3287	0.03458	44.7362	0.06383	45.818	0.10452
56.3156	0.0656	38.5482	0.03473	44.9457	0.06454	46.1595	0.10597
56.7244	0.0664	38.7528	0.03497	45.1527	0.0652	46.4952	0.10729
57.1248	0.06718	38.9611	0.03523	45.5297	0.06612	46.814	0.10881
57.5272	0.06749	39.2114	0.03575	45.9185	0.06712	47.1375	0.11057
57.9372	0.06785	39.4748	0.03633	46.1341	0.06768	47.477	0.11214
58.339	0.06838	39.7388	0.03637	46.3488	0.06837	47.8134	0.11331
58.7346	0.06893	39.9596	0.03661	46.5539	0.06893	48.132	0.11458
59.1418	0.06922	40.16	0.03708	46.9287	0.06987	48.4575	0.11645
59.5449	0.06996	40.4202	0.03762	47.3239	0.07074	48.8026	0.11788
59.9363	0.07078	40.6784	0.0376	47.541	0.07154	49.1431	0.1193
60.3381	0.0711	40.9369	0.03813	47.7589	0.07219	49.4645	0.12068
60.7414	0.07122	41.151	0.03836	47.9596	0.07271	49.7891	0.12237
61.1282	0.07196	41.3666	0.03873	48.3339	0.0735	50.136	0.12383
61.5199	0.07293	41.5695	0.03888	48.7354	0.07456	50.4835	0.125
61.9258	0.07342	41.8187	0.03927	48.9524	0.07532	50.8076	0.12638
62.3168	0.07386	42.0832	0.03971	49.1673	0.07601	51.1322	0.12818
62.7049	0.07446	42.3359	0.04009	49.5536	0.07687	51.4773	0.12981
63.1142	0.07499	42.5609	0.04062	49.9343	0.0778	51.8236	0.13082
63.5182	0.07547	42.7647	0.04036	50.1421	0.07844	52.1494	0.13225
63.9051	0.07617	42.9678	0.04086	50.3575	0.07905	52.4725	0.13384
64.3085	0.07672	43.2086	0.04124	50.5667	0.07945	52.8143	0.13545
64.7243	0.07713	43.473	0.04178	50.9492	0.08062	53.1603	0.13671
65.1195	0.07744	43.7369	0.04208	51.3339	0.08136	53.4854	0.13813
65.5149	0.07825	43.9578	0.04224	51.542	0.08198	53.8061	0.13959
65.9295	0.07882	44.1669	0.04233	51.7549	0.08273	54.1428	0.14099
66.3322	0.07916	44.4196	0.04289	51.9568	0.08327	54.4851	0.14239
66.7222	0.07982	44.6691	0.04331	52.3373	0.08409	54.812	0.1438
67.1293	0.08038	44.9245	0.04358	52.7284	0.08497	55.1328	0.14534
67.5387	0.08086	45.1429	0.04394	52.9345	0.08558	55.4653	0.14661
67.9286	0.08134	45.3554	0.04419	53.1431	0.08629	55.803	0.14805
68.3236	0.0822	45.5617	0.04451	53.5333	0.08724	56.1305	0.14939
68.7308	0.0829	45.8067	0.04497	53.9261	0.08802	56.4588	0.15086
69.1245	0.08333	46.0628	0.04523	54.133	0.08859	56.7982	0.15217
69.5135	0.08359	46.3241	0.04565	54.3413	0.08939	57.1372	0.15355
69.9154	0.08444	46.5551	0.04579	54.5454	0.0898	57.4681	0.15493
70.3133	0.08522	46.7626	0.04621	54.935	0.09079	57.8005	0.15642
70.7069	0.08552	46.9656	0.04649	55.339	0.0917	58.1416	0.15771
71.1113	0.0861	47.2041	0.04683	55.5479	0.09233	58.4803	0.15908
71.5157	0.08674	47.4603	0.04725	55.7549	0.09298	58.8103	0.16053
71.9131	0.08715	47.7329	0.04768	56.1489	0.09388	59.145	0.16201
72.3178	0.08753	47.9629	0.04796	56.5412	0.09494	59.4884	0.16334
72.725	0.08818	48.1724	0.04822	56.752	0.09535	59.8264	0.16456
73.1247	0.08889	48.4252	0.04843	56.9621	0.09591	60.1551	0.16608
73.5281	0.08952	48.6732	0.04912	57.1652	0.09649	60.4863	0.16766
73.9382	0.0899	48.9216	0.0495	57.5546	0.0973	60.8286	0.16888
74.3373	0.09035	49.147	0.04963	57.9481	0.09842	61.1647	0.16995
74.7346	0.09084	49.365	0.04978	58.1568	0.09901	61.488	0.17157
75.1432	0.09145	49.5767	0.05003	58.3679	0.09941	61.8173	0.17298
75.5439	0.09211	49.8195	0.05062	58.7556	0.10058	62.1593	0.17417
75.9343	0.09303	50.0781	0.05117	59.1401	0.10127	62.4916	0.17531
76.3373	0.09337	50.3248	0.05129	59.3472	0.10177	62.8097	0.17693
76.7395	0.09384	50.5509	0.05173	59.5576	0.10245	63.1359	0.1785
77.1252	0.09451	50.7638	0.05172	59.7643	0.10296	63.4781	0.17959
77.5191	0.09499	50.9717	0.05234	60.1415	0.1039	63.8107	0.18066
77.9257	0.09551	51.2167	0.0525	60.5269	0.10476	64.127	0.18223
78.3148	0.09627	51.4703	0.05278	60.7367	0.10532	64.4554	0.184
78.7053	0.09696	51.7291	0.05338	60.9479	0.10597	64.8023	0.1851
79.1164	0.09745	51.9497	0.05361	61.1514	0.10656	65.1408	0.18629
79.5171	0.09792	52.1628	0.05394	61.5258	0.10758	65.461	0.18772
79.9044	0.09846	52.4206	0.05422	61.9212	0.10835	65.7891	0.18923
80.3105	0.09929	52.6766	0.05488	62.1367	0.10908	66.1386	0.19038
80.7244	0.0997	52.9249	0.05487	62.3507	0.10969	66.4814	0.19169
81.118	0.10002	53.1379	0.05548	62.5515	0.11011	66.8037	0.19321
81.5164	0.10079	53.3416	0.05546	62.9249	0.11099	67.1316	0.1947
81.9316	0.10167	53.5582	0.05598	63.3274	0.11178	67.4794	0.19583
82.3316	0.10217	53.8092	0.05616	63.5448	0.1124	67.8244	0.1968
82.7229	0.10259	54.0718	0.05681	63.7597	0.11319	68.1481	0.19838
83.1331	0.10307	54.3339	0.05709	64.1443	0.11392	68.4735	0.19991
83.5387	0.10357	54.5518	0.05726	64.5286	0.11486	68.8185	0.20112
83.9267	0.10394	54.8235	0.05748	64.7406	0.11534	69.1609	0.20216
84.3252	0.10465	55.0839	0.05811	64.9582	0.11604	69.4827	0.20358
84.7319	0.10567	55.3441	0.0585	65.1687	0.11663	69.8054	0.20505
85.1237	0.10602	55.5976	0.05857	65.5489	0.11736	70.1451	0.2064
85.5143	0.10633	55.824	0.05922	65.9352	0.11818	70.4839	0.2074
85.9165	0.10689	56.0262	0.05927	66.1456	0.11866	70.808	0.20881
86.3103	0.10758	56.2289	0.05961	66.3616	0.11921	71.1315	0.21024
86.7051	0.10819	56.4798	0.05991	66.5664	0.11972	71.4676	0.21146
87.1105	0.10878	56.681	0.06029	66.944	0.12055	71.8028	0.21274
87.5122	0.10949	56.9343	0.06064	67.3352	0.12164	72.1246	0.21417
87.9093	0.10993	57.1606	0.06096	67.545	0.1221	72.4558	0.21553
88.3153	0.11046	57.3667	0.06115	67.7532	0.12272	72.799	0.21659
88.7213	0.11105	57.6291	0.06154	68.143	0.12398	73.1377	0.21775
89.1192	0.1118	57.8792	0.06175	68.5277	0.12484	73.4677	0.21916
89.5242	0.11205	58.0795	0.06223	68.7302	0.12521	73.8007	0.22075
89.9347	0.11255	58.3407	0.06252	68.9393	0.12579	74.1438	0.22193
90.3335	0.11344	58.5615	0.06309	69.1444	0.12628	74.4804	0.22314
90.7316	0.11378	58.7694	0.06302	69.5314	0.12705	74.8103	0.22439
91.1416	0.11418	59.0241	0.06357	69.9266	0.12776	75.1466	0.22582
91.5403	0.11474	59.2741	0.06405	70.134	0.12828	75.4894	0.22711
91.9325	0.11566	59.5316	0.0644	70.3429	0.12885	75.8249	0.22828
92.3384	0.11594	59.7447	0.06465	70.5447	0.12946	76.153	0.22971
92.7383	0.11638	59.9608	0.06477	70.9341	0.13038	76.4865	0.23117
93.1235	0.1171	60.1688	0.06489	71.3414	0.13156	76.8309	0.23233
93.5215	0.11769	60.4118	0.06558	71.5499	0.13228	77.1647	0.23339
93.9283	0.11828	60.6686	0.06585	71.7553	0.13275	77.4871	0.23475
94.3166	0.11879	60.9244	0.06631	72.1465	0.13368	77.819	0.23624
94.7098	0.11963	61.1516	0.06662	72.5439	0.1343	78.1614	0.2375
95.1211	0.1201	61.3549	0.06659	72.7549	0.13483	78.4908	0.23843
95.5183	0.1205	61.5605	0.06713	72.9642	0.13541	78.8075	0.23987
95.9059	0.1212	61.7995	0.0674	73.3553	0.1362	79.1356	0.24144
96.3158	0.12196	62.0607	0.06794	73.7459	0.13701	79.4775	0.24249
96.728	0.12225	62.3303	0.06826	73.9532	0.13762	79.8064	0.24345
97.119	0.12262	62.5594	0.0684	74.1633	0.13823	80.123	0.24505
97.5195	0.12334	62.7668	0.06859	74.3699	0.13882	80.4565	0.24661
97.9337	0.12386	63.0217	0.06904	74.7515	0.13983	80.8046	0.24753
98.3294	0.1243	63.2666	0.06946	75.1414	0.14085	81.1393	0.24858
98.7216	0.12484	63.5196	0.06999	75.3504	0.14129	81.4585	0.25014
99.1329	0.12531	63.7436	0.07018	75.5604	0.14179	81.7895	0.25169
99.5365	0.12586	63.9608	0.07053	75.764	0.14222	82.1406	0.25269
99.9246	0.12631	64.1709	0.07062	76.1395	0.14296	82.4807	0.25371
100.325	0.12703	64.4177	0.07096	76.528	0.14369	82.8027	0.25518
100.73	0.12773	64.6731	0.07162	76.7395	0.14417	83.1357	0.25671
101.12	0.12813	64.9254	0.07198	76.9498	0.14481	83.4843	0.25771
101.512	0.12876	65.157	0.07227	77.3348	0.14592	83.823	0.2588
101.915	0.12919	65.3688	0.07236	77.7146	0.14679	84.1448	0.2603
102.309	0.12972	65.576	0.07256	77.924	0.14734	84.474	0.2616
102.706	0.13048	65.8168	0.0729	78.141	0.14792	84.8218	0.26272
103.112	0.13128	66.071	0.07337	78.3534	0.14854	85.1611	0.26387
103.514	0.13156	66.3324	0.07369	78.7347	0.14943	85.4808	0.26529
103.911	0.13173	66.5539	0.07409	79.117	0.15005	85.807	0.26674
104.318	0.1324	66.7691	0.07427	79.3298	0.15041	86.1491	0.2679
104.724	0.13306	67.028	0.07486	79.5493	0.15109	86.4855	0.26884
105.122	0.13364	67.2789	0.07511	79.7597	0.15163	86.8073	0.2702
105.53	0.13403	67.5219	0.07537	80.1422	0.15233	87.1314	0.27166
105.94	0.13481	67.7325	0.07576	80.5331	0.15333	87.4689	0.27294
106.339	0.13533	67.9524	0.07583	80.7471	0.15388	87.8022	0.27402
106.739	0.13543	68.1671	0.07628	80.9642	0.15454	88.1259	0.27517
107.148	0.13596	68.4171	0.07654	81.1681	0.15513	88.4571	0.27658
107.544	0.137	68.6764	0.07704	81.5454	0.15598	88.7982	0.27783
107.937	0.13758	68.925	0.07732	81.9391	0.15689	89.1342	0.27885
108.342	0.13777	69.1416	0.07769	82.1517	0.15744	89.4616	0.28021
108.738	0.13854	69.3481	0.07786	82.3666	0.15782	89.7956	0.28169
109.123	0.13915	69.5575	0.07805	82.755	0.15862	90.139	0.28268
109.523	0.1395	69.8063	0.07845	83.1325	0.15941	90.4771	0.28374
109.926	0.14001	70.0673	0.07903	83.3369	0.15978	90.8067	0.28513
110.312	0.14059	70.3377	0.07942	83.548	0.16042	91.1449	0.28665
110.709	0.14122	70.552	0.07942	83.7571	0.16096	91.4897	0.28768
111.12	0.1417	70.7575	0.07977	84.1434	0.16193	91.8241	0.28877
111.514	0.14209	71.0134	0.07997	84.5279	0.16303	92.151	0.29006
111.905	0.14285	71.2771	0.08054	84.7304	0.16356	92.4863	0.29148
112.317	0.14335	71.5341	0.08084	84.9411	0.16399	92.8298	0.29244
112.724	0.14352	71.7575	0.08104	85.1428	0.1644	93.1609	0.29364
113.115	0.14421	71.9583	0.08137	85.5276	0.16525	93.4841	0.29515
113.521	0.14485	72.1632	0.08161	85.9297	0.16588	93.8185	0.29644
113.933	0.14526	72.4148	0.082	86.1375	0.16648	94.1612	0.29734
114.328	0.14582	72.6796	0.08259	86.3439	0.16693	94.488	0.29845
114.724	0.14651	72.9378	0.08262	86.7369	0.16787	94.8068	0.29995
115.136	0.14691	73.1644	0.08307	87.1295	0.16877	95.1389	0.30119
115.535	0.14721	73.366	0.08319	87.3388	0.16926	95.4811	0.30228
115.924	0.14762	73.626	0.08374	87.5485	0.17001	95.8068	0.30336
116.328	0.14845	73.8786	0.08417	87.7513	0.17054	96.1248	0.30472
116.73	0.14915	74.1371	0.08442	88.1427	0.17126	96.4625	0.30609
117.118	0.14951	74.3472	0.0847	88.5447	0.17217	96.8109	0.30725
117.513	0.14993	74.5611	0.08486	88.7564	0.17268	97.1399	0.3083
117.915	0.15044	74.7707	0.08528	88.9653	0.17312	97.4578	0.3096
118.309	0.15088	75.0201	0.0856	89.356	0.17387	97.7939	0.31096
118.707	0.15138	75.2753	0.08606	89.7444	0.17463	98.1461	0.31211
119.114	0.15226	75.5305	0.08633	89.9528	0.17512	98.4804	0.3132
119.514	0.15286	75.7536	0.08679	90.1634	0.17581	98.8004	0.31461
119.912	0.1531	75.9608	0.08674	90.3682	0.1763	99.1365	0.31605
120.32	0.15339	76.1667	0.08722	90.7497	0.17707	99.4876	0.3171
120.724	0.15397	76.4071	0.08746	91.1419	0.17816	99.8224	0.31796
121.123	0.15461	76.667	0.08796	91.352	0.17862	100.142	0.31923
121.53	0.15523	76.9289	0.08831	91.5628	0.17924	100.475	0.3208
121.937	0.1556	77.154	0.08852	91.7632	0.17957	100.823	0.32204
122.334	0.15626	77.3576	0.08862	92.1366	0.18018	101.159	0.323
122.736	0.15668	77.6153	0.08912	92.5335	0.18098	101.478	0.32424
123.14	0.15702	77.8617	0.08953	92.744	0.18154	101.807	0.32567
123.533	0.15766	78.122	0.08984	92.9529	0.18206	102.15	0.32676
123.934	0.15808	78.3406	0.09017	93.3308	0.18292	102.483	0.32792
124.344	0.15862	78.563	0.09039	93.7174	0.18387	102.803	0.3293
124.736	0.15919	78.7691	0.09047	93.9317	0.18429	103.13	0.33057
125.122	0.15976	79.0129	0.09082	94.147	0.18489	103.47	0.33176
125.525	0.1602	79.2665	0.09149	94.3555	0.1856	103.802	0.33284
125.926	0.16068	79.52	0.09166	94.7321	0.1863	104.126	0.33407
126.31	0.16129	79.7506	0.09212	95.1218	0.18704	104.46	0.33537
126.711	0.16191	79.9655	0.0922	95.3375	0.18746	104.802	0.33654
127.122	0.16224	80.1724	0.09249	95.556	0.18798	105.136	0.33768
127.512	0.16263	80.4143	0.09281	95.7603	0.18851	105.465	0.33902
127.906	0.16348	80.6693	0.09341	96.136	0.18922	105.802	0.34016
128.321	0.16401	80.9321	0.09352	96.5354	0.19008	106.145	0.34123
128.724	0.16431	81.1612	0.09398	96.7516	0.1908	106.479	0.34253
129.115	0.16462	81.3733	0.09399	96.9672	0.19134	106.809	0.34386
129.523	0.16515	81.6284	0.09447	97.3559	0.19235	107.15	0.34508
129.935	0.1657	81.88	0.09486	97.7339	0.19316	107.493	0.34621
130.327	0.16596	82.1252	0.09533	97.9419	0.19359	107.826	0.34739
130.724	0.16655	82.3425	0.09552	98.1564	0.19417	108.153	0.34872
131.137	0.16721	82.5566	0.09567	98.3671	0.19461	108.491	0.35008
131.535	0.16761	82.7742	0.0959	98.7508	0.19534	108.835	0.35101
131.924	0.16786	83.0219	0.0965	99.1336	0.19598	109.163	0.35216
132.33	0.16852	83.2757	0.09699	99.3407	0.19661	109.486	0.35364
132.73	0.16933	83.5248	0.09719	99.554	0.19716	109.821	0.35482
133.116	0.16964	83.7452	0.09755	99.7579	0.19743	110.161	0.35582
133.513	0.17004	83.9554	0.09743	100.138	0.19853	110.484	0.35708
133.915	0.17061	84.1668	0.09798	100.528	0.19939	110.804	0.35854
134.308	0.17112	84.4127	0.09802	100.734	0.20001	111.139	0.35967
134.707	0.1716	84.6679	0.09863	100.943	0.20056	111.48	0.36058
135.11	0.17234	84.9309	0.09894	101.334	0.20123	111.803	0.36167
135.509	0.17268	85.1431	0.09932	101.724	0.20224	112.123	0.36338
135.909	0.17298	85.3526	0.09949	101.932	0.20247	112.463	0.36474
136.32	0.17339	85.5548	0.09965	102.14	0.20296	112.808	0.3656
136.722	0.17396	85.8041	0.09988	102.346	0.20341	113.135	0.36676
137.121	0.17461	86.0623	0.10065	102.737	0.20428	113.456	0.36811
137.531	0.17502	86.2699	0.10064	103.137	0.20512	113.796	0.36948
137.938	0.17558	86.4848	0.10115	103.345	0.20566	114.146	0.3705
138.335	0.17601	86.6899	0.10126	103.552	0.2063	114.476	0.37177
138.737	0.17634	86.9502	0.10165	103.753	0.2068	114.797	0.37315
139.144	0.1768	87.2069	0.10204	104.142	0.20753	115.137	0.37444
139.538	0.17759	87.4632	0.10234	104.55	0.20848	115.487	0.37541
139.936	0.178	87.6865	0.10264	104.761	0.20896	115.819	0.3766
140.344	0.1783	87.892	0.10284	104.967	0.20948	116.142	0.3781
140.735	0.17885	88.0968	0.10309	105.357	0.21007	116.478	0.37944
141.123	0.17954	88.3484	0.10357	105.75	0.21095	116.825	0.38045
141.527	0.1799	88.6115	0.10387	105.959	0.21148	117.156	0.38142
141.925	0.18017	88.8696	0.10415	106.169	0.21199	117.475	0.38294
142.31	0.18081	89.097	0.10449	106.558	0.21291	117.808	0.38434
142.713	0.18144	89.3003	0.10461	106.941	0.21363	118.151	0.38539
143.121	0.18175	89.5589	0.10519	107.146	0.21417	118.481	0.38639
143.511	0.18223	89.8132	0.10547	107.356	0.2149	118.801	0.38787
143.908	0.18289	90.0727	0.10564	107.563	0.21544	119.13	0.38913
144.322	0.18346	90.28	0.10611	107.943	0.21611	119.47	0.39016
144.723	0.18367	90.4961	0.10623	108.327	0.21672	119.801	0.39129
145.116	0.18394	90.7029	0.10648	108.536	0.21716	120.126	0.39272
145.526	0.18472	90.9511	0.10693	108.746	0.21782	120.461	0.39394
145.935	0.18531	91.2089	0.10717	108.952	0.21834	120.803	0.39503
146.325	0.18571	91.4631	0.10778	109.327	0.21904	121.136	0.3962
146.726	0.18608	91.685	0.10798	109.719	0.21992	121.465	0.39762
147.136	0.18666	91.8951	0.10827	109.935	0.22048	121.805	0.39886
147.53	0.18698	92.1018	0.10839	110.148	0.22122	122.146	0.39984
147.922	0.18735	92.3406	0.1087	110.351	0.22165	122.478	0.40113
148.329	0.18784	92.6021	0.10932	110.727	0.2225	122.809	0.40255
148.727	0.18847	92.8607	0.10954	111.127	0.22321	123.151	0.40369
149.115	0.18911	93.087	0.10975	111.343	0.22373	123.493	0.40482
149.513	0.18953	93.29	0.10998	111.558	0.22431	123.823	0.40619
149.914	0.18991	93.4918	0.11004	111.946	0.22522	124.152	0.40744
150.306	0.19015	93.7312	0.11074	112.327	0.22584	124.493	0.40874
150.709	0.19068	93.9928	0.11113	112.538	0.22617	124.834	0.40977
151.115	0.19134	94.1942	0.11132	112.755	0.22687	125.159	0.41103
151.513	0.19197	94.4248	0.11148	112.966	0.22752	125.484	0.41242
151.914	0.19234	94.6326	0.11171	113.349	0.22836	125.823	0.41368
152.322	0.19266	94.8899	0.11216	113.736	0.22918	126.162	0.41475
152.722	0.19311	95.133	0.11263	113.945	0.22978	126.482	0.416
153.122	0.19349	95.3884	0.11283	114.16	0.23039	126.803	0.41732
153.533	0.19408	95.6058	0.11325	114.365	0.23075	127.141	0.41857
153.938	0.19459	95.8295	0.11337	114.745	0.23149	127.48	0.41973
154.335	0.19499	96.04	0.11372	115.135	0.23216	127.799	0.42092
154.741	0.19541	96.2863	0.114	115.344	0.23282	128.121	0.42242
155.147	0.19593	96.54	0.11452	115.557	0.23325	128.465	0.42362
155.538	0.19643	96.7909	0.11486	115.947	0.23411	128.809	0.4246
155.936	0.19692	97.0204	0.11499	116.326	0.23507	129.133	0.4258
156.343	0.1973	97.2357	0.11541	116.527	0.23547	129.455	0.42746
156.731	0.19767	97.4437	0.11564	116.735	0.23608	129.8	0.4288
157.12	0.19834	97.6843	0.1158	116.943	0.23662	130.149	0.42979
157.527	0.19884	97.9407	0.11635	117.333	0.23753	130.476	0.43085
157.921	0.19939	98.1949	0.11682	117.728	0.23817	130.799	0.43239
158.307	0.19982	98.4205	0.11698	117.936	0.23868	131.142	0.43374
158.714	0.20013	98.6366	0.11722	118.145	0.23925	131.491	0.43472
159.122	0.20058	98.8957	0.1174	118.347	0.23966	131.819	0.43597
159.51	0.2011	99.1465	0.11803	118.736	0.24034	132.14	0.43744
159.909	0.20176	99.3916	0.11838	119.14	0.24143	132.479	0.43875
160.324	0.20224	99.6046	0.11868	119.349	0.24176	132.827	0.43969
160.722	0.20263	99.8178	0.1187	119.555	0.24235	133.155	0.44096
161.117	0.2028	100.033	0.11899	119.948	0.24337	133.476	0.4423
161.529	0.20324	100.285	0.11955	120.342	0.24418	133.811	0.44373
161.935	0.20376	100.541	0.12007	120.554	0.24473	134.153	0.44478
162.325	0.20421	100.79	0.12011	120.763	0.2453	134.48	0.44596
162.729	0.20466	101.008	0.12046	120.965	0.2457	134.8	0.44745
163.139	0.20516	101.212	0.12046	121.352	0.24644	135.132	0.44883
163.53	0.20546	101.425	0.12115	121.752	0.24705	135.47	0.44991
163.924	0.2058	101.674	0.12146	121.962	0.24768	135.798	0.45094
164.332	0.20637	101.936	0.1216	122.169	0.24843	136.125	0.45234
164.727	0.20688	102.202	0.12198	122.554	0.24925	136.463	0.45367
165.114	0.2073	102.419	0.12225	122.941	0.24991	136.803	0.45494
165.515	0.20788	102.623	0.12252	123.15	0.25059	137.134	0.45606
165.915	0.20839	102.824	0.12291	123.361	0.25126	137.465	0.45748
166.308	0.2087	103.075	0.12311	123.566	0.25165	137.805	0.45868
166.71	0.20917	103.334	0.12353	123.94	0.25253	138.145	0.45974
167.115	0.20969	103.545	0.12398	124.328	0.25315	138.476	0.46095
167.514	0.21036	103.759	0.12421	124.538	0.25368	138.809	0.46236
167.916	0.21045	103.962	0.12421	124.748	0.25441	139.152	0.46371
168.323	0.21091	104.223	0.12452	124.949	0.25479	139.491	0.46488
168.724	0.21155	104.48	0.12514	125.322	0.25546	139.821	0.46622
169.126	0.21196	104.733	0.12529	125.723	0.25636	140.151	0.46747
169.537	0.21226	104.955	0.12561	125.939	0.2569	140.491	0.46865
169.939	0.21277	105.166	0.1259	126.152	0.25744	140.83	0.46976
170.336	0.21322	105.371	0.12596	126.536	0.25862	141.156	0.47123
170.744	0.21344	105.617	0.12669	126.919	0.25914	141.484	0.47253
171.148	0.21388	105.879	0.12706	127.131	0.25978	141.826	0.47367
171.538	0.21451	106.139	0.12716	127.35	0.26039	142.163	0.47479
171.938	0.21524	106.362	0.1276	127.562	0.26074	142.481	0.47617
172.342	0.21538	106.567	0.12762	127.943	0.26171	142.804	0.47743
172.731	0.21574	106.827	0.12819	128.33	0.26225	143.144	0.47859
173.122	0.21635	107.075	0.12852	128.543	0.2627	143.48	0.4798
173.528	0.21682	107.334	0.12898	128.761	0.26348	143.798	0.481
173.921	0.21722	107.541	0.12917	128.969	0.26415	144.125	0.48239
174.309	0.21787	107.759	0.12941	129.348	0.26482	144.47	0.4836
174.717	0.21829	107.966	0.12954	129.738	0.26561	144.809	0.48488
175.119	0.21854	108.214	0.12999	129.948	0.26615	145.131	0.48607
175.507	0.21884	108.468	0.13036	130.164	0.26683	145.457	0.4875
175.911	0.2195	108.723	0.13079	130.366	0.26739	145.804	0.48871
176.325	0.22004	108.946	0.13116	130.743	0.26803	146.148	0.48992
176.719	0.22038	109.152	0.13116	131.137	0.26878	146.472	0.49118
177.115	0.2207	109.361	0.13152	131.348	0.26939	146.8	0.49258
177.526	0.22113	109.606	0.13163	131.557	0.26993	147.146	0.49394
177.926	0.22156	109.863	0.1323	131.945	0.27078	147.492	0.4949
178.317	0.22194	110.129	0.13267	132.326	0.27168	147.819	0.49616
178.725	0.22275	110.358	0.13275	132.53	0.27207	148.142	0.49765
179.133	0.22309	110.563	0.133	132.739	0.27269	148.483	0.49907
179.523	0.22313	110.823	0.13354	132.942	0.27322	148.824	0.50007
179.919	0.22351	111.067	0.13368	133.329	0.27408	149.147	0.50131
180.327	0.2245	111.323	0.13438	133.729	0.27508	149.47	0.50273
180.721	0.2247	111.54	0.13443	133.936	0.27553	149.809	0.50397
181.111	0.22499	111.762	0.13468	134.144	0.27594	150.15	0.50508
181.514	0.22547	111.973	0.13489	134.539	0.27688	150.475	0.50651
181.911	0.22603	112.217	0.1353	134.933	0.27766	150.795	0.50799
182.305	0.2263	112.471	0.13569	135.142	0.27812	151.13	0.50904
182.71	0.22652	112.721	0.13609	135.35	0.27872	151.467	0.51021
183.114	0.2273	112.952	0.13638	135.553	0.27916	151.794	0.51166
183.511	0.22794	113.168	0.13664	135.944	0.28006	152.123	0.51302
183.915	0.22828	113.375	0.13692	136.346	0.28105	152.463	0.51414
184.323	0.22844	113.615	0.13742	136.556	0.28146	152.802	0.51539
184.723	0.22893	113.873	0.13763	136.765	0.28204	153.132	0.51675
185.127	0.22932	114.132	0.13802	137.155	0.28308	153.464	0.51812
185.538	0.22999	114.353	0.13835	137.546	0.28363	153.806	0.51918
185.939	0.23032	114.567	0.13841	137.753	0.28405	154.145	0.52046
186.336	0.23063	114.77	0.13899	137.963	0.28474	154.476	0.52194
186.744	0.23104	115.015	0.13915	138.169	0.28523	154.81	0.52325
187.143	0.23154	115.268	0.13959	138.551	0.28615	155.154	0.52432
187.532	0.23209	115.536	0.14007	138.942	0.28685	155.494	0.52556
187.936	0.23228	115.749	0.14022	139.154	0.28726	155.823	0.52693
188.339	0.23272	115.964	0.14038	139.364	0.28811	156.154	0.52836
188.726	0.23337	116.22	0.14092	139.75	0.289	156.497	0.52963
189.12	0.23371	116.474	0.14129	140.128	0.28972	156.832	0.53073
189.526	0.234	116.724	0.14173	140.332	0.29013	157.156	0.5321
189.915	0.23474	116.94	0.14196	140.542	0.29072	157.485	0.53349
190.305	0.23542	117.146	0.1421	140.752	0.29123	157.828	0.53468
190.716	0.23552	117.359	0.1424	141.134	0.29205	158.16	0.53569
191.116	0.23562	117.609	0.1426	141.518	0.29286	158.478	0.53718
191.505	0.2362	117.871	0.14334	141.731	0.29336	158.805	0.53862
191.912	0.23689	118.136	0.14355	141.946	0.29388	159.147	0.5398
192.325	0.23732	118.353	0.14372	142.154	0.29442	159.478	0.54084
192.718	0.23764	118.556	0.14405	142.534	0.29542	159.794	0.54228
193.117	0.23807	118.758	0.14418	142.922	0.29624	160.124	0.54392
193.532	0.23834	119.009	0.14474	143.135	0.29675	160.472	0.54498
193.931	0.23865	119.267	0.14504	143.352	0.29735	160.808	0.54594
194.323	0.23902	119.474	0.14527	143.559	0.29787	161.127	0.54747
194.732	0.23967	119.696	0.14573	143.938	0.29866	161.455	0.54917
195.137	0.24013	119.963	0.14615	144.333	0.2994	161.806	0.55027
195.525	0.24042	120.217	0.14626	144.548	0.3	162.15	0.55142
195.924	0.24086	120.482	0.14695	144.766	0.30058	162.471	0.55286
196.331	0.24116	120.736	0.14724	144.968	0.30109	162.801	0.55431
196.724	0.2416	120.963	0.14737	145.344	0.302	163.15	0.55543
197.115	0.24216	121.166	0.14749	145.742	0.30275	163.492	0.55648
197.518	0.24266	121.427	0.14792	145.954	0.30339	163.814	0.55807
197.914	0.24303	121.679	0.14849	146.163	0.30391	164.141	0.55967
198.31	0.24338	121.879	0.14861	146.547	0.3049	164.486	0.56072
198.715	0.24391	122.146	0.1491	146.929	0.30561	164.828	0.56177
199.116	0.2443	122.361	0.14914	147.135	0.30598	165.15	0.5632
199.514	0.24459	122.566	0.14939	147.349	0.30657	165.473	0.56465
199.919	0.24521	122.819	0.14992	147.557	0.3072	165.814	0.56593
200.325	0.24557	123.076	0.15043	147.938	0.30798	166.152	0.56704
200.723	0.24584	123.332	0.15049	148.326	0.30886	166.475	0.5685
201.129	0.24619	123.554	0.15111	148.532	0.30949	166.798	0.56993
201.538	0.24678	123.761	0.15103	148.742	0.31	167.134	0.57113
201.938	0.24715	123.968	0.15153	149.134	0.31091	167.469	0.57223
202.338	0.24746	124.208	0.15179	149.522	0.31185	167.795	0.57371
202.746	0.24773	124.468	0.15228	149.73	0.31237	168.126	0.57515
203.143	0.24822	124.725	0.15253	149.938	0.31292	168.467	0.57639
203.536	0.24871	124.953	0.15298	150.146	0.31335	168.804	0.57751
203.941	0.24898	125.158	0.15293	150.537	0.31412	169.133	0.57889
204.34	0.24964	125.358	0.15346	150.935	0.31523	169.467	0.58045
204.726	0.24982	125.598	0.15361	151.144	0.31562	169.809	0.58162
205.123	0.25015	125.859	0.15435	151.352	0.31608	170.146	0.58279
205.526	0.25058	126.134	0.1546	151.554	0.31656	170.477	0.58422
205.912	0.25114	126.361	0.15484	151.943	0.31761	170.814	0.58577
206.308	0.25164	126.568	0.15496	152.347	0.31844	171.158	0.58693
206.719	0.25216	126.817	0.15533	152.557	0.3191	171.493	0.58821
207.117	0.25237	127.066	0.15604	152.764	0.31954	171.82	0.58963
207.506	0.25254	127.322	0.15648	153.157	0.32062	172.155	0.59104
207.916	0.25305	127.55	0.15636	153.55	0.32134	172.499	0.59224
208.325	0.25361	127.765	0.15657	153.758	0.32179	172.831	0.59344
208.717	0.25421	127.973	0.1569	153.968	0.32237	173.154	0.5949
209.119	0.25446	128.215	0.15741	154.17	0.32287	173.486	0.5965
209.533	0.2547	128.471	0.15815	154.55	0.32365	173.828	0.59769
209.929	0.25499	128.727	0.1583	154.944	0.32462	174.157	0.59863
210.323	0.25555	128.958	0.15859	155.155	0.32517	174.475	0.60009
210.734	0.25606	129.172	0.1585	155.364	0.32584	174.804	0.60161
211.137	0.25642	129.373	0.15916	155.746	0.32666	175.145	0.60295
211.525	0.25674	129.615	0.15934	156.129	0.32757	175.475	0.60413
211.926	0.25696	129.868	0.15982	156.337	0.3279	175.793	0.60553
212.33	0.25747	130.137	0.16017	156.546	0.32865	176.127	0.60708
212.719	0.25801	130.354	0.16046	156.753	0.32925	176.473	0.60826
213.112	0.25835	130.572	0.16057	157.129	0.32995	176.806	0.60939
213.516	0.25868	130.826	0.16113	157.518	0.3309	177.126	0.61094
213.911	0.2591	131.079	0.16136	157.734	0.33142	177.458	0.61262
214.307	0.25938	131.324	0.16163	157.95	0.33197	177.809	0.61374
214.713	0.25974	131.543	0.16214	158.155	0.33249	178.146	0.6149
215.114	0.26037	131.751	0.16235	158.529	0.33338	178.468	0.61645
215.51	0.26058	131.967	0.1626	158.925	0.33438	178.8	0.61808
215.916	0.26108	132.214	0.1628	159.142	0.33492	179.148	0.61926
216.322	0.26133	132.471	0.16331	159.36	0.33554	179.485	0.62034
216.722	0.26178	132.727	0.16382	159.561	0.33602	179.807	0.62184
217.132	0.26215	132.941	0.16403	159.934	0.33684	180.136	0.62336
217.54	0.26244	133.15	0.16415	160.337	0.33778	180.484	0.62463
217.937	0.26282	133.357	0.16455	160.553	0.33833	180.825	0.62575
218.336	0.26327	133.606	0.16497	160.768	0.33881	181.146	0.62721
218.745	0.26354	133.865	0.16547	161.153	0.33992	181.471	0.6287
219.141	0.26382	134.069	0.16551	161.535	0.34075	181.814	0.62995
219.535	0.26449	134.285	0.16572	161.744	0.34126	182.151	0.63109
219.942	0.2648	134.489	0.16594	161.96	0.34187	182.471	0.63255
220.338	0.26522	134.691	0.16648	162.169	0.34234	182.796	0.63402
220.723	0.26544	134.942	0.16686	162.549	0.34338	183.134	0.63532
221.123	0.26592	135.203	0.16725	162.934	0.34409	183.467	0.63659
221.527	0.26631	135.41	0.16742	163.142	0.34472	183.792	0.63799
221.912	0.26684	135.625	0.16765	163.355	0.34527	184.125	0.63943
222.31	0.26727	135.826	0.16785	163.557	0.34573	184.467	0.64072
222.721	0.26777	136.087	0.16852	163.937	0.34653	184.803	0.64203
223.115	0.26805	136.345	0.16858	164.328	0.34747	185.132	0.64338
223.506	0.26814	136.602	0.16921	164.535	0.34811	185.468	0.64486
223.917	0.26849	136.822	0.16923	164.743	0.34865	185.81	0.64612
224.324	0.26892	137.032	0.16962	165.134	0.34957	186.145	0.64734
224.715	0.26942	137.236	0.16985	165.524	0.35056	186.476	0.64883
225.12	0.26986	137.484	0.17029	165.732	0.35123	186.817	0.65039
225.534	0.27003	137.747	0.17073	165.941	0.35176	187.161	0.65158
225.927	0.27006	138.002	0.17131	166.145	0.35216	187.494	0.65285
226.323	0.27047	138.226	0.17144	166.536	0.35305	187.821	0.65429
226.735	0.27095	138.433	0.17167	166.938	0.354	188.157	0.65566
227.134	0.27122	138.634	0.17186	167.145	0.35462	188.5	0.65699
227.522	0.27151	138.878	0.17238	167.353	0.3552	188.828	0.65826
227.927	0.27183	139.138	0.17281	167.747	0.35603	189.15	0.6598
228.329	0.27232	139.407	0.17315	168.141	0.3571	189.485	0.66121
228.718	0.27243	139.628	0.17343	168.353	0.3576	189.827	0.66222
229.113	0.27274	139.834	0.17345	168.562	0.35819	190.153	0.66344
229.515	0.27344	140.084	0.17395	168.765	0.35871	190.471	0.66515
229.908	0.27365	140.336	0.17455	169.153	0.35965	190.803	0.66662
230.307	0.2737	140.591	0.17471	169.55	0.36061	191.145	0.66766
230.714	0.27425	140.81	0.17506	169.761	0.36106	191.471	0.66882
231.113	0.27484	141.021	0.17516	169.97	0.36179	191.789	0.6703
231.512	0.27501	141.227	0.17553	170.357	0.36272	192.127	0.67188
231.92	0.27533	141.474	0.17601	170.741	0.36357	192.474	0.67313
232.323	0.27544	141.73	0.17629	170.948	0.36409	192.803	0.67434
232.722	0.27589	141.993	0.17662	171.158	0.36464	193.123	0.67589
233.131	0.27634	142.224	0.17705	171.365	0.36529	193.46	0.6774
233.539	0.27669	142.428	0.17731	171.743	0.36632	193.811	0.67856
233.936	0.27709	142.632	0.17766	172.129	0.36712	194.145	0.67977
234.339	0.27739	142.872	0.17795	172.338	0.36771	194.465	0.68141
234.746	0.27764	143.129	0.17844	172.548	0.36839	194.802	0.6829
235.14	0.27795	143.404	0.17882	172.751	0.36882	195.153	0.68409
235.534	0.27852	143.629	0.17892	173.126	0.36982	195.489	0.68529
235.941	0.27894	143.839	0.17937	173.523	0.37064	195.81	0.68685
236.335	0.27946	144.087	0.17965	173.739	0.37124	196.142	0.68846
236.722	0.2796	144.339	0.18012	173.952	0.37195	196.49	0.68961
237.124	0.27988	144.591	0.18063	174.339	0.37291	196.824	0.69073
237.524	0.2804	144.817	0.18093	174.719	0.37385	197.144	0.69223
237.909	0.28093	145.032	0.18094	174.929	0.37437	197.473	0.69378
238.311	0.28126	145.243	0.18127	175.146	0.3751	197.816	0.69502
238.721	0.28162	145.486	0.18144	175.36	0.37554	198.151	0.69643
239.112	0.28209	145.744	0.18232	175.744	0.37659	198.472	0.69786
239.505	0.28229	145.995	0.18244	176.128	0.37746	198.798	0.69928
239.92	0.28256	146.218	0.18282	176.34	0.37809	199.137	0.70046
240.323	0.28281	146.429	0.18289	176.555	0.37872	199.469	0.70184
240.714	0.28344	146.633	0.18319	176.764	0.37904	199.794	0.70337
241.124	0.28385	146.88	0.1837	177.144	0.38017	200.129	0.70483
241.536	0.28397	147.133	0.184	177.533	0.38106	200.471	0.70611
241.927	0.28415	147.4	0.18441	177.745	0.38162	200.805	0.70746
242.325	0.28464	147.616	0.18474	177.961	0.38233	201.133	0.70897
242.738	0.28498	147.832	0.18506	178.165	0.38293	201.47	0.71026
243.134	0.28543	148.087	0.18535	178.543	0.38377	201.812	0.71157
243.524	0.2858	148.341	0.18587	178.935	0.3847	202.147	0.71291
243.93	0.286	148.59	0.18596	179.146	0.38544	202.477	0.71461
244.33	0.28658	148.805	0.1864	179.358	0.38604	202.817	0.71592
244.716	0.28697	149.011	0.18653	179.746	0.38694	203.159	0.71714
245.114	0.28744	149.225	0.18697	180.127	0.38781	203.492	0.71845
245.516	0.28775	149.476	0.18719	180.33	0.38844	203.819	0.72011
245.909	0.28814	149.736	0.18793	180.54	0.38912	204.158	0.72161
246.309	0.28859	150	0.18812	180.744	0.38968	204.5	0.72281
246.715	0.28893	150.219	0.18838	181.131	0.3905	204.827	0.72405
247.113	0.28922	150.422	0.18839	181.526	0.39171	205.151	0.72567
247.513	0.28977	150.625	0.18898	181.735	0.39235	205.488	0.7272
247.921	0.2902	150.874	0.18911	181.945	0.39288	205.829	0.72824
248.324	0.29031	151.135	0.18975	182.145	0.39348	206.153	0.72957
248.724	0.29054	151.341	0.18993	182.534	0.39429	206.472	0.73122
249.134	0.29098	151.559	0.19014	182.939	0.39533	206.807	0.73266
249.539	0.29155	151.76	0.19033	183.147	0.3961	207.147	0.73364
249.935	0.29185	151.96	0.19072	183.354	0.39657	207.469	0.73501
250.338	0.29202	152.213	0.19117	183.746	0.39743	207.789	0.73668
250.745	0.29245	152.473	0.19154	184.145	0.39854	208.13	0.73822
251.139	0.29284	152.675	0.19165	184.357	0.3992	208.475	0.73923
251.538	0.29323	152.897	0.19206	184.566	0.39985	208.802	0.74048
251.945	0.29375	153.098	0.19231	184.958	0.40079	209.123	0.74221
252.335	0.29411	153.356	0.19283	185.347	0.40177	209.464	0.74376
252.721	0.29453	153.614	0.19318	185.553	0.40236	209.814	0.7449
253.125	0.29478	153.871	0.19344	185.763	0.40295	210.143	0.74627
253.523	0.29498	154.087	0.19401	185.97	0.40349	210.466	0.74792
253.908	0.29552	154.298	0.19397	186.352	0.40459	210.807	0.74928
254.312	0.29607	154.505	0.19429	186.739	0.40541	211.155	0.75059
254.721	0.29652	154.749	0.19455	186.947	0.40593	211.486	0.75192
255.111	0.29666	155.008	0.19535	187.159	0.40668	211.807	0.75351
255.508	0.29695	155.265	0.19559	187.362	0.40733	212.145	0.75502
255.923	0.29741	155.489	0.19581	187.738	0.4083	212.493	0.75616
256.323	0.29782	155.695	0.19585	188.129	0.4092	212.824	0.75749
256.715	0.2983	155.899	0.19622	188.34	0.40986	213.143	0.75904
257.126	0.29866	156.137	0.1966	188.551	0.41051	213.475	0.76056
257.534	0.29916	156.4	0.19732	188.933	0.4117	213.817	0.76189
257.925	0.29928	156.668	0.19757	189.314	0.41236	214.146	0.76313
258.327	0.29952	156.889	0.19794	189.526	0.41291	214.467	0.76454
258.738	0.3	157.091	0.19792	189.741	0.41367	214.797	0.76606
259.13	0.30065	157.347	0.19833	189.953	0.41434	215.135	0.76741
259.523	0.30089	157.594	0.19887	190.334	0.41527	215.465	0.76869
259.93	0.30131	157.854	0.19929	190.719	0.41628	215.792	0.77036
260.328	0.30161	158.079	0.19944	190.932	0.41683	216.129	0.77173
260.715	0.30178	158.297	0.19976	191.151	0.41751	216.47	0.773
261.115	0.30236	158.504	0.19989	191.361	0.41806	216.802	0.77427
261.516	0.30277	158.743	0.20049	191.74	0.41912	217.131	0.7759
261.909	0.30295	158.998	0.2009	192.131	0.42004	217.472	0.7774
262.31	0.30338	159.258	0.20111	192.346	0.42067	217.814	0.77865
262.715	0.30394	159.491	0.20176	192.563	0.4214	218.145	0.77998
263.112	0.30434	159.702	0.20184	192.766	0.42179	218.476	0.78152
263.513	0.30469	159.905	0.20239	193.144	0.42291	218.818	0.78307
263.923	0.30475	160.145	0.20247	193.538	0.42376	219.16	0.78417
264.324	0.3052	160.399	0.20294	193.751	0.4245	219.491	0.78567
264.724	0.30563	160.669	0.20352	193.965	0.42521	219.818	0.78722
265.132	0.30596	160.895	0.20363	194.355	0.42622	220.158	0.78862
265.537	0.30646	161.108	0.20377	194.732	0.42729	220.498	0.7897
265.934	0.30714	161.36	0.20436	194.936	0.42774	220.826	0.79126
266.34	0.30729	161.614	0.20462	195.149	0.42835	221.152	0.79286
266.743	0.30726	161.857	0.20516	195.359	0.42892	221.492	0.79427
267.135	0.30761	162.078	0.20555	195.745	0.42993	221.828	0.79541
267.534	0.30809	162.291	0.20567	196.129	0.43095	222.149	0.79677
267.94	0.30869	162.507	0.20572	196.333	0.43151	222.47	0.79851
268.329	0.30909	162.754	0.20631	196.542	0.43221	222.809	0.79984
268.719	0.30935	163.01	0.20681	196.744	0.43275	223.147	0.8011
269.124	0.30948	163.259	0.20731	197.13	0.43374	223.466	0.80245
269.519	0.30998	163.48	0.20736	197.531	0.4348	223.789	0.80409
269.906	0.31036	163.689	0.20775	197.739	0.43562	224.133	0.80541
270.313	0.31076	163.9	0.20794	197.947	0.43621	224.477	0.80677
270.719	0.31115	164.145	0.20848	198.341	0.43719	224.8	0.80815
271.108	0.31156	164.401	0.209	198.736	0.43822	225.123	0.80988
271.509	0.31221	164.665	0.20917	198.943	0.43887	225.468	0.8113
271.925	0.31232	164.875	0.2095	199.15	0.43954	225.815	0.81246
272.322	0.31247	165.087	0.20975	199.353	0.44006	226.141	0.81385
272.717	0.31303	165.347	0.21028	199.745	0.44095	226.464	0.81544
273.129	0.31354	165.608	0.21076	200.15	0.44222	226.808	0.81711
273.535	0.31369	165.861	0.21118	200.358	0.4429	227.157	0.81835
273.925	0.31399	166.081	0.21144	200.565	0.44353	227.484	0.81969
274.33	0.31446	166.285	0.21175	200.956	0.44465	227.806	0.82123
274.74	0.31481	166.495	0.21211	201.347	0.44563	228.145	0.82279
275.13	0.31506	166.745	0.21242	201.556	0.44616	228.492	0.82392
275.523	0.31548	167.008	0.21284	201.766	0.44695	228.819	0.82529
275.931	0.31609	167.274	0.2132	201.969	0.44742	229.139	0.8269
276.325	0.31625	167.491	0.2135	202.349	0.44854	229.475	0.82846
276.713	0.31648	167.692	0.21374	202.743	0.44945	229.818	0.82974
277.114	0.31718	167.954	0.21416	202.953	0.45007	230.145	0.83092
277.513	0.3176	168.211	0.21471	203.164	0.45071	230.465	0.83244
277.905	0.31779	168.47	0.21486	203.548	0.45208	230.798	0.83395
278.309	0.3181	168.687	0.21543	203.928	0.45286	231.135	0.83535
278.713	0.31855	168.899	0.21531	204.135	0.45332	231.462	0.83662
279.109	0.31895	169.103	0.21586	204.344	0.45408	231.791	0.83813
279.513	0.31927	169.353	0.21619	204.551	0.45479	232.129	0.83954
279.923	0.31971	169.616	0.21667	204.931	0.45582	232.469	0.8409
280.323	0.31999	169.87	0.21707	205.317	0.4568	232.8	0.84233
280.725	0.3201	170.092	0.21745	205.53	0.45728	233.132	0.84383
281.136	0.32036	170.299	0.21758	205.746	0.45809	233.473	0.84516
281.538	0.3209	170.502	0.21804	205.954	0.45876	233.814	0.84647
281.934	0.32138	170.745	0.21818	206.332	0.45979	234.145	0.84798
282.341	0.32159	171.007	0.21878	206.724	0.46081	234.477	0.84958
282.745	0.32183	171.27	0.21905	206.939	0.46152	234.821	0.85095
283.137	0.32218	171.492	0.21941	207.155	0.46227	235.16	0.85211
283.539	0.32247	171.7	0.21972	207.358	0.46286	235.491	0.85358
283.944	0.32295	171.953	0.22004	207.736	0.46386	235.821	0.85507
284.331	0.32351	172.201	0.22051	208.135	0.4649	236.163	0.8564
284.723	0.32372	172.458	0.22094	208.352	0.4655	236.5	0.85782
285.128	0.32384	172.676	0.22118	208.566	0.46628	236.823	0.85936
285.518	0.32418	172.89	0.22157	208.954	0.46738	237.15	0.86069
285.908	0.32469	173.094	0.22164	209.334	0.46846	237.492	0.86191
286.317	0.32516	173.341	0.22201	209.542	0.46898	237.826	0.86315
286.72	0.32532	173.594	0.22277	209.757	0.46965	238.145	0.86475
287.109	0.32547	173.855	0.22296	209.968	0.47024	238.468	0.86641
287.511	0.32592	174.088	0.22342	210.35	0.47144	238.808	0.8676
287.924	0.32607	174.297	0.22354	210.734	0.47254	239.144	0.86881
288.32	0.32656	174.5	0.22392	210.941	0.47313	239.461	0.87022
288.717	0.32705	174.739	0.22429	211.152	0.47369	239.789	0.8718
289.13	0.32727	174.997	0.22488	211.357	0.47431	240.136	0.8732
289.533	0.32747	175.268	0.22499	211.738	0.47544	240.475	0.87447
289.923	0.32779	175.495	0.22535	212.128	0.47657	240.796	0.87588
290.33	0.32817	175.705	0.22553	212.334	0.47711	241.122	0.87745
290.738	0.32859	175.958	0.22625	212.543	0.47773	241.47	0.87886
291.128	0.32882	176.207	0.22645	212.935	0.47906	241.814	0.88007
291.526	0.32915	176.456	0.22679	213.325	0.47995	242.139	0.88156
291.933	0.32963	176.679	0.22731	213.531	0.4806	242.466	0.88315
292.324	0.32975	176.896	0.22744	213.74	0.48143	242.812	0.88453
292.714	0.33014	177.108	0.22792	213.946	0.482	243.158	0.88566
293.117	0.33051	177.352	0.22815	214.338	0.48304	243.484	0.88715
293.514	0.33069	177.61	0.22869	214.737	0.48409	243.808	0.88878
293.906	0.3309	177.861	0.22902	214.946	0.48481	244.152	0.89014
294.311	0.33133	178.084	0.22946	215.154	0.48559	244.496	0.89127
294.715	0.3318	178.296	0.2296	215.549	0.48658	244.819	0.89269
295.113	0.33199	178.507	0.22995	215.939	0.48774	245.141	0.8943
295.517	0.33215	178.751	0.23015	216.149	0.48829	245.478	0.89553
295.924	0.33245	179.004	0.23087	216.361	0.48904	245.819	0.8967
296.325	0.3328	179.264	0.23125	216.567	0.4896	246.144	0.89826
296.728	0.33292	179.483	0.23151	216.955	0.49082	246.465	0.89979
297.138	0.33323	179.697	0.23165	217.348	0.4919	246.8	0.90104
297.537	0.33369	179.955	0.23205	217.557	0.49245	247.137	0.90226
297.934	0.334	180.21	0.23279	217.768	0.49328	247.463	0.90377
298.343	0.33414	180.458	0.23301	218.157	0.4945	247.792	0.90535
298.743	0.33435	180.672	0.23327	218.542	0.49554	248.131	0.90657
299.135	0.33471	180.877	0.23347	218.748	0.4961	248.469	0.90784
299.539	0.33477	181.091	0.23372	218.958	0.49667	248.798	0.90948
299.941	0.3352	181.343	0.23432	219.166	0.49729	249.131	0.91093
300.326	0.33568	181.605	0.23493	219.543	0.49861	249.473	0.91211
300.72	0.33604	181.864	0.23491	219.928	0.49967	249.812	0.91353
301.126	0.33607	182.085	0.23538	220.138	0.50024	250.142	0.91508
301.515	0.33614	182.286	0.23554	220.347	0.50099	250.479	0.91662
301.906	0.33655	182.493	0.23611	220.552	0.50156	250.824	0.91781
302.317	0.337	182.743	0.23646	220.927	0.50282	251.162	0.91899
302.717	0.33718	182.943	0.23673	221.32	0.5038	251.489	0.92065
303.105	0.33757	183.202	0.23706	221.536	0.50443	251.82	0.92228
303.512	0.33787	183.425	0.23744	221.75	0.50516	252.162	0.92351
303.925	0.33793	183.625	0.2377	221.953	0.50585	252.498	0.92468
304.318	0.33833	183.827	0.23804	222.327	0.50692	252.821	0.92609
304.718	0.33852	184.078	0.23842	222.727	0.50807	253.152	0.92771
305.134	0.33886	184.282	0.23894	222.944	0.50884	253.496	0.92905
305.532	0.33908	184.541	0.23914	223.159	0.50958	253.826	0.93021
305.922	0.33922	184.765	0.2396	223.545	0.51084	254.144	0.9317
306.333	0.33954	184.966	0.23948	223.927	0.51187	254.47	0.9333
306.738	0.33973	185.226	0.24013	224.139	0.51247	254.812	0.9344
307.126	0.33987	185.48	0.24056	224.356	0.51333	255.143	0.93554
307.526	0.34027	185.737	0.24102	224.568	0.51389	255.462	0.93718
307.932	0.3404	185.95	0.24127	224.951	0.51495	255.792	0.93883
308.322	0.34032	186.163	0.24158	225.334	0.51619	256.139	0.94007
308.714	0.34095	186.37	0.24165	225.543	0.51681	256.474	0.94112
309.118	0.34152	186.617	0.24238	225.759	0.51744	256.795	0.94264
309.513	0.34166	186.873	0.24273	225.965	0.5181	257.125	0.94429
309.907	0.34177	187.13	0.24303	226.345	0.51918	257.475	0.94562
310.313	0.34214	187.352	0.24347	226.733	0.52054	257.815	0.94673
310.715	0.34251	187.561	0.2436	226.942	0.52111	258.136	0.94829
311.112	0.34264	187.767	0.24387	227.153	0.52167	258.465	0.94994
311.517	0.34299	188.006	0.24435	227.354	0.52244	258.815	0.95121
311.923	0.34363	188.266	0.24469	227.735	0.52358	259.157	0.95244
312.323	0.34375	188.529	0.2453	228.129	0.5247	259.479	0.95392
312.729	0.34361	188.755	0.24558	228.336	0.52544	259.808	0.95547
313.138	0.34395	188.957	0.24598	228.542	0.52597	260.154	0.95679
313.536	0.34458	189.158	0.24605	228.931	0.52727	260.494	0.95795
313.935	0.34478	189.395	0.24635	229.327	0.52827	260.815	0.95937
314.343	0.34493	189.66	0.24705	229.535	0.52904	261.141	0.96109
314.742	0.34534	189.863	0.24727	229.743	0.5298	261.481	0.96238
315.135	0.34575	190.092	0.24777	229.944	0.53042	261.82	0.96348
315.54	0.34591	190.299	0.24775	230.334	0.53159	262.142	0.96486
315.939	0.34631	190.555	0.24812	230.74	0.53269	262.465	0.96639
316.324	0.34696	190.801	0.24876	230.949	0.53345	262.801	0.96776
316.722	0.34739	191.055	0.24898	231.155	0.53421	263.136	0.96903
317.127	0.34746	191.277	0.24943	231.548	0.53516	263.462	0.9705
317.515	0.34781	191.491	0.24961	231.944	0.53644	263.794	0.97204
317.909	0.34846	191.709	0.24979	232.155	0.53705	264.134	0.97332
318.321	0.34871	191.955	0.25036	232.365	0.53782	264.47	0.97448
318.718	0.34899	192.206	0.25081	232.566	0.53841	264.799	0.97599
319.107	0.34939	192.458	0.25113	232.953	0.5395	265.133	0.97758
319.518	0.34955	192.688	0.25143	233.353	0.54076	265.476	0.97892
319.928	0.34971	192.902	0.25184	233.562	0.54145	265.812	0.98016
320.319	0.35018	193.108	0.25211	233.77	0.5421	266.142	0.9816
320.722	0.35051	193.35	0.25245	234.153	0.54331	266.477	0.98309
321.136	0.35076	193.604	0.25296	234.54	0.54446	266.822	0.98433
321.532	0.35096	193.865	0.25348	234.748	0.54504	267.159	0.98566
321.926	0.3513	194.088	0.25365	234.959	0.54569	267.486	0.9872
322.336	0.35186	194.303	0.25405	235.163	0.54626	267.82	0.98863
322.738	0.35208	194.562	0.25437	235.541	0.54747	268.164	0.98981
323.126	0.35245	194.814	0.25481	235.93	0.54865	268.495	0.99108
323.527	0.35307	195.057	0.25517	236.139	0.54927	268.817	0.99262
323.929	0.35318	195.273	0.25571	236.349	0.54995	269.151	0.99411
324.317	0.35326	195.482	0.25571	236.735	0.55127	269.493	0.99534
324.71	0.35373	195.701	0.25604	237.115	0.55242	269.821	0.99658
325.113	0.35423	195.951	0.25629	237.324	0.55301	270.139	0.99809
325.508	0.35446	196.209	0.25695	237.541	0.55364	270.468	0.99962
325.905	0.35468	196.459	0.25729	237.754	0.5543	270.81	1.00082
326.311	0.35479	196.675	0.25776	238.136	0.55566	271.138	1.00201
326.712	0.35526	196.881	0.2578	238.518	0.5567	271.456	1.00356
327.11	0.35552	197.092	0.25815	238.73	0.55728	271.793	1.00515
327.517	0.35573	197.34	0.25852	238.949	0.55813	272.14	1.00626
327.922	0.35618	197.604	0.25906	239.161	0.55881	272.472	1.0075
328.32	0.3566	197.873	0.25921	239.542	0.55996	272.793	1.0091
328.727	0.35684	198.085	0.25983	239.929	0.56109	273.127	1.01076
329.137	0.35709	198.291	0.25998	240.142	0.56185	273.478	1.01193
329.535	0.35747	198.548	0.26059	240.361	0.56259	273.815	1.01302
329.936	0.35767	198.808	0.26111	240.568	0.56316	274.136	1.01466
330.345	0.3582	199.069	0.26117	240.947	0.56419	274.469	1.01634
330.741	0.35841	199.29	0.26158	241.339	0.5655	274.819	1.01755
331.134	0.35843	199.491	0.26181	241.55	0.56638	275.157	1.0187
331.541	0.35876	199.695	0.26238	241.766	0.56686	275.478	1.02026
331.938	0.35921	199.949	0.26254	241.967	0.56735	275.81	1.02182
332.325	0.35952	200.214	0.26308	242.342	0.56868	276.157	1.02299
332.724	0.35979	200.473	0.26333	242.738	0.56968	276.493	1.02413
333.126	0.35989	200.699	0.26386	242.949	0.57058	276.812	1.02572
333.512	0.36003	200.899	0.26381	243.158	0.57121	277.14	1.02723
333.91	0.36026	201.099	0.2645	243.544	0.57226	277.484	1.02839
334.321	0.36052	201.347	0.26456	243.928	0.57351	277.818	1.02952
334.715	0.36111	201.55	0.26522	244.131	0.574	278.138	1.03099
335.106	0.36152	201.807	0.26529	244.34	0.57476	278.464	1.03252
335.518	0.36149	202.029	0.26577	244.543	0.57549	278.802	1.03389
335.925	0.3616	202.234	0.26594	244.928	0.57649	279.134	1.035
336.316	0.36215	202.492	0.26649	245.329	0.57777	279.459	1.03641
336.722	0.36253	202.74	0.26685	245.537	0.57851	279.792	1.03789
337.136	0.36282	203	0.26726	245.745	0.5792	280.134	1.03918
337.529	0.36287	203.211	0.26752	246.139	0.58035	280.469	1.04059
337.924	0.36326	203.427	0.2679	246.532	0.5817	280.798	1.04207
338.336	0.36357	203.634	0.26794	246.742	0.58223	281.134	1.04342
338.735	0.3638	203.882	0.26853	246.95	0.58292	281.477	1.04463
339.124	0.36398	204.135	0.2691	247.154	0.58362	281.812	1.04598
339.529	0.3643	204.391	0.26926	247.547	0.58479	282.141	1.04748
339.932	0.36458	204.615	0.26989	247.948	0.58597	282.48	1.04898
340.32	0.36455	204.824	0.26978	248.158	0.58669	282.824	1.05017
340.716	0.36509	205.026	0.27023	248.365	0.58731	283.159	1.05138
341.116	0.36562	205.27	0.27053	248.756	0.58868	283.486	1.05286
341.509	0.36613	205.528	0.27118	249.146	0.58963	283.823	1.05432
341.907	0.36612	205.795	0.27136	249.354	0.59036	284.166	1.05544
342.314	0.36633	206.026	0.27191	249.565	0.59112	284.496	1.05675
342.714	0.36667	206.231	0.27207	249.77	0.59184	284.82	1.05824
343.114	0.36716	206.488	0.27284	250.151	0.59284	285.156	1.05958
343.522	0.36748	206.734	0.27287	250.542	0.59403	285.497	1.06077
343.925	0.36768	206.988	0.2735	250.752	0.59471	285.821	1.06203
344.323	0.36801	207.209	0.27368	250.963	0.59549	286.139	1.06359
344.731	0.36798	207.429	0.27391	251.163	0.59596	286.473	1.06497
345.138	0.36835	207.639	0.27438	251.538	0.59712	286.813	1.06604
345.534	0.36869	207.885	0.27476	251.932	0.59841	287.137	1.06721
345.937	0.36899	208.139	0.27522	252.142	0.59908	287.456	1.06888
346.346	0.36927	208.391	0.27572	252.352	0.59975	287.795	1.07032
346.74	0.36968	208.621	0.27574	252.733	0.60098	288.142	1.07149
347.137	0.36993	208.834	0.276	253.116	0.60215	288.471	1.07272
347.546	0.37014	209.042	0.27637	253.329	0.60264	288.791	1.07419
347.939	0.37037	209.283	0.27689	253.545	0.6034	289.129	1.07566
348.324	0.37078	209.541	0.27742	253.754	0.60415	289.478	1.07686
348.726	0.37122	209.8	0.2777	254.134	0.60526	289.811	1.07809
349.126	0.37151	210.02	0.27802	254.523	0.60653	290.133	1.07972
349.51	0.37198	210.236	0.27815	254.737	0.60705	290.471	1.08125
349.911	0.3722	210.437	0.27871	254.955	0.60794	290.821	1.08241
350.322	0.37234	210.68	0.279	255.161	0.60861	291.155	1.08357
350.713	0.37264	210.931	0.2794	255.538	0.60969	291.475	1.08502
351.107	0.37301	211.205	0.27979	255.932	0.61087	291.811	1.08656
351.522	0.37332	211.417	0.28026	256.148	0.61171	292.157	1.08777
351.925	0.37347	211.631	0.28038	256.366	0.61238	292.489	1.08903
352.316	0.37375	211.884	0.28105	256.566	0.61299	292.81	1.09045
352.726	0.3743	212.141	0.2814	256.944	0.61395	293.142	1.09179
353.136	0.37445	212.392	0.28161	257.342	0.61523	293.485	1.09282
353.528	0.37455	212.609	0.28219	257.554	0.61607	293.816	1.09409
353.925	0.37499	212.813	0.28224	257.766	0.61667	294.136	1.09562
354.334	0.37527	213.024	0.28259	258.151	0.61776	294.466	1.097
354.728	0.37546	213.274	0.28299	258.534	0.61895	294.805	1.09811
355.118	0.37595	213.536	0.28338	258.741	0.61968	295.135	1.09928
355.525	0.37659	213.803	0.28386	258.954	0.62048	295.459	1.1008
355.926	0.37683	214.019	0.28406	259.159	0.62106	295.793	1.10217
356.314	0.37672	214.224	0.28471	259.54	0.62207	296.135	1.10341
356.712	0.37696	214.485	0.285	259.927	0.62334	296.469	1.10463
357.114	0.37748	214.743	0.28549	260.133	0.62406	296.798	1.10612
357.506	0.37777	214.998	0.28584	260.342	0.62473	297.138	1.10748
357.906	0.37812	215.221	0.28612	260.735	0.62591	297.48	1.10874
358.313	0.3784	215.425	0.28628	261.122	0.62708	297.813	1.11013
358.712	0.37855	215.631	0.28681	261.331	0.62764	298.144	1.11149
359.111	0.37882	215.884	0.28705	261.54	0.62842	298.484	1.11283
359.521	0.37931	216.148	0.2876	261.746	0.62909	298.827	1.11398
359.923	0.37982	216.403	0.28795	262.136	0.63025	299.158	1.11527
360.322	0.37996	216.631	0.28814	262.534	0.63144	299.485	1.11687
360.732	0.38006	216.833	0.28853	262.743	0.63212	299.825	1.11836
361.138	0.38053	217.092	0.28881	262.952	0.6328	300.167	1.11932
361.536	0.38096	217.348	0.2892	263.154	0.63346	300.494	1.12046
361.941	0.38117	217.606	0.28965	263.544	0.63462	300.818	1.122
362.347	0.38155	217.814	0.28993	263.948	0.63577	301.157	1.12342
362.741	0.38196	218.028	0.29048	264.157	0.63648	301.496	1.12465
363.138	0.38205	218.236	0.2905	264.364	0.63718	301.817	1.12582
363.544	0.38207	218.485	0.29107	264.755	0.63851	302.138	1.12728
363.934	0.38253	218.739	0.29151	265.148	0.63944	302.476	1.12869
364.32	0.38309	219	0.29191	265.356	0.64014	302.814	1.12965
364.724	0.38316	219.221	0.29221	265.566	0.64105	303.134	1.13093
365.121	0.3834	219.427	0.29253	265.768	0.6416	303.454	1.13261
365.507	0.38377	219.635	0.29299	266.148	0.6427	303.797	1.13398
365.912	0.38405	219.875	0.29329	266.544	0.64375	304.142	1.13492
366.321	0.38432	220.135	0.2938	266.753	0.64452	304.468	1.13622
366.71	0.3846	220.395	0.29408	266.963	0.64526	304.789	1.13776
367.106	0.385	220.62	0.29444	267.344	0.64634	305.13	1.13914
367.521	0.38519	220.824	0.29463	267.725	0.64751	305.48	1.14026
367.921	0.38542	221.026	0.2953	267.933	0.64814	305.809	1.1415
368.314	0.38597	221.265	0.29549	268.144	0.64883	306.131	1.14306
368.726	0.3864	221.526	0.2959	268.351	0.64947	306.473	1.14446
369.135	0.3863	221.728	0.29623	268.728	0.65072	306.823	1.14551
369.525	0.38665	221.957	0.29662	269.119	0.65193	307.153	1.14679
369.927	0.38708	222.165	0.29694	269.335	0.65239	307.474	1.14832
370.337	0.38713	222.424	0.29734	269.55	0.65322	307.813	1.14966
370.731	0.38723	222.667	0.29773	269.753	0.65397	308.16	1.15076
371.123	0.38769	222.921	0.29816	270.131	0.65507	308.489	1.15199
371.531	0.38827	223.141	0.29845	270.527	0.65619	308.809	1.15333
371.929	0.38835	223.363	0.29891	270.742	0.65687	309.143	1.15479
372.316	0.38824	223.572	0.29907	270.959	0.65759	309.486	1.15595
372.715	0.38871	223.82	0.29947	271.347	0.65903	309.815	1.15703
373.116	0.38935	224.072	0.30014	271.727	0.65987	310.135	1.15844
373.508	0.38939	224.324	0.30036	271.938	0.66065	310.465	1.15974
373.91	0.38968	224.552	0.30087	272.154	0.66141	310.804	1.16094
374.316	0.39018	224.766	0.30086	272.368	0.66197	311.133	1.16216
374.714	0.39041	224.977	0.30138	272.754	0.66324	311.459	1.16363
375.115	0.39036	225.218	0.30165	273.136	0.66425	311.797	1.16493
375.524	0.39072	225.473	0.30227	273.343	0.66484	312.137	1.16613
375.926	0.39135	225.731	0.30244	273.559	0.66574	312.469	1.16735
376.327	0.39164	225.953	0.30301	273.767	0.66636	312.799	1.16894
376.736	0.39157	226.167	0.30305	274.148	0.66732	313.138	1.17034
377.139	0.39169	226.369	0.30359	274.535	0.66856	313.478	1.1715
377.534	0.39207	226.614	0.30379	274.742	0.66914	313.811	1.17281
377.941	0.39228	226.864	0.30437	274.955	0.66992	314.142	1.17417
378.346	0.39251	227.138	0.30475	275.156	0.67073	314.484	1.1756
378.737	0.39313	227.349	0.30506	275.537	0.67146	314.825	1.17686
379.137	0.39342	227.565	0.30538	275.928	0.6729	315.156	1.17822
379.543	0.39336	227.819	0.30576	276.136	0.67364	315.486	1.1796
379.93	0.39374	228.075	0.30632	276.343	0.67407	315.827	1.18078
380.32	0.39399	228.324	0.30661	276.733	0.67528	316.166	1.18187
380.726	0.39424	228.541	0.30698	277.126	0.67636	316.49	1.18329
381.12	0.39467	228.745	0.30726	277.333	0.677	316.817	1.18478
381.507	0.39507	228.957	0.30755	277.543	0.67776	317.157	1.18599
381.914	0.39531	229.208	0.30792	277.746	0.67838	317.494	1.18709
382.32	0.39553	229.47	0.30859	278.136	0.67955	317.814	1.1883
382.709	0.39578	229.737	0.30894	278.539	0.68067	318.138	1.18972
383.109	0.39609	229.952	0.30913	278.747	0.68136	318.478	1.19102
383.524	0.39615	230.157	0.30937	278.954	0.68195	318.815	1.19214
383.923	0.39596	230.418	0.30982	279.347	0.6834	319.134	1.19345
384.318	0.3966	230.676	0.31044	279.742	0.68425	319.457	1.1949
384.73	0.39715	230.933	0.31076	279.952	0.68481	319.801	1.19608
385.134	0.39717	231.155	0.311	280.161	0.68566	320.143	1.19713
385.525	0.39727	231.359	0.31133	280.365	0.68639	320.467	1.19852
385.93	0.39757	231.562	0.31149	280.754	0.68743	320.791	1.19999
386.339	0.39779	231.817	0.31208	281.149	0.68845	321.137	1.2012
386.729	0.39785	232.078	0.3127	281.359	0.68909	321.482	1.20232
387.124	0.39837	232.339	0.31274	281.57	0.68994	321.808	1.20364
387.532	0.39917	232.564	0.31333	281.958	0.69107	322.134	1.20518
387.927	0.39944	232.766	0.3135	282.342	0.69209	322.479	1.20648
388.315	0.39925	232.968	0.31387	282.548	0.69267	322.824	1.20754
388.716	0.39964	233.213	0.31434	282.759	0.69334	323.152	1.20883
389.113	0.40025	233.414	0.31468	282.966	0.69399	323.476	1.21031
389.505	0.40042	233.673	0.31512	283.343	0.69512	323.817	1.21154
389.909	0.40071	233.895	0.31539	283.728	0.69629	324.163	1.21273
390.314	0.40119	234.101	0.3157	283.938	0.6968	324.489	1.21407
390.711	0.40122	234.361	0.31605	284.148	0.69748	324.81	1.2154
391.113	0.40113	234.607	0.31647	284.35	0.69816	325.146	1.21655
391.521	0.40159	234.868	0.31703	284.724	0.69919	325.485	1.21758
391.921	0.40211	235.075	0.31724	285.122	0.7005	325.808	1.21891
392.324	0.40234	235.294	0.31755	285.338	0.70107	326.128	1.22031
392.735	0.40242	235.5	0.31785	285.551	0.70179	326.462	1.2216
393.138	0.40279	235.75	0.31829	285.938	0.70305	326.8	1.2228
393.534	0.40335	236.001	0.31878	286.32	0.70409	327.128	1.22391
393.942	0.40357	236.257	0.31915	286.531	0.70466	327.456	1.22526
394.344	0.40385	236.48	0.31938	286.748	0.70543	327.794	1.22658
394.736	0.40445	236.687	0.31978	286.96	0.70591	328.133	1.2278
395.138	0.40463	236.895	0.31997	287.343	0.7073	328.463	1.22908
395.541	0.40481	237.137	0.32054	287.729	0.70827	328.795	1.23057
395.928	0.40542	237.394	0.32098	287.942	0.70883	329.139	1.2317
396.321	0.40558	237.66	0.32124	288.16	0.70963	329.478	1.23286
396.727	0.40554	237.892	0.3216	288.368	0.71021	329.808	1.23421
397.118	0.40593	238.1	0.32186	288.749	0.71137	330.142	1.2356
397.508	0.40627	238.359	0.3223	289.136	0.71232	330.486	1.23691
397.918	0.40637	238.599	0.32287	289.347	0.71308	330.826	1.23797
398.321	0.40661	238.855	0.32309	289.562	0.71377	331.155	1.23924
398.708	0.40708	239.072	0.32355	289.764	0.71439	331.485	1.24069
399.112	0.40754	239.296	0.32373	290.142	0.71537	331.828	1.24185
399.526	0.40769	239.507	0.32418	290.538	0.71643	332.164	1.24279
399.921	0.40785	239.755	0.32467	290.748	0.71722	332.489	1.24424
400.317	0.40858	240.006	0.32502	290.958	0.7178	332.819	1.24566
400.73	0.40888	240.256	0.32539	291.345	0.71886	333.161	1.24669
401.133	0.4088	240.485	0.32592	291.727	0.71996	333.495	1.24775
401.524	0.40917	240.7	0.326	291.931	0.72055	333.813	1.24921
401.931	0.40968	240.912	0.32654	292.14	0.72127	334.138	1.25056
402.339	0.40977	241.152	0.32668	292.345	0.72187	334.479	1.2516
402.728	0.40976	241.409	0.32722	292.731	0.72276	334.812	1.25268
403.124	0.41019	241.662	0.32765	293.128	0.724	335.13	1.25406
403.531	0.41042	241.886	0.32785	293.336	0.72468	335.457	1.25551
403.923	0.41051	242.1	0.32817	293.545	0.72521	335.805	1.25663
404.312	0.41057	242.304	0.3286	293.746	0.72577	336.143	1.25775
404.715	0.4109	242.549	0.329	294.134	0.72701	336.463	1.25911
405.112	0.41116	242.8	0.32945	294.541	0.72808	336.79	1.26047
405.505	0.41134	243.069	0.32984	294.75	0.72872	337.138	1.2616
405.911	0.41198	243.282	0.33019	294.955	0.72938	337.482	1.26275
406.315	0.41249	243.498	0.33053	295.347	0.73052	337.805	1.26415
406.712	0.41243	243.754	0.33071	295.745	0.73167	338.132	1.2657
407.116	0.41247	244.01	0.33141	295.956	0.73217	338.479	1.26694
407.524	0.41288	244.257	0.33177	296.164	0.73281	338.825	1.26786
407.923	0.4134	244.474	0.33198	296.557	0.73424	339.149	1.26915
408.327	0.41363	244.678	0.3324	296.945	0.73511	339.475	1.27065
408.737	0.4138	244.891	0.3327	297.152	0.73568	339.819	1.272
409.138	0.41392	245.139	0.33298	297.362	0.73641	340.161	1.27301
409.535	0.41395	245.403	0.33358	297.57	0.73707	340.484	1.27418
409.944	0.41398	245.668	0.33383	297.953	0.73815	340.807	1.27556
410.345	0.41436	245.886	0.33423	298.342	0.73924	341.146	1.27676
410.736	0.41472	246.09	0.33446	298.552	0.7397	341.486	1.27774
411.14	0.41477	246.292	0.33495	298.762	0.74045	341.81	1.27913
411.541	0.41504	246.541	0.33537	298.963	0.74111	342.133	1.28056
411.926	0.41526	246.741	0.33587	299.338	0.74204	342.468	1.28153
412.321	0.41576	247.009	0.3361	299.732	0.74323	342.804	1.28253
412.726	0.41612	247.227	0.33632	299.942	0.7438	343.13	1.28384
413.115	0.41636	247.495	0.33681	300.152	0.74447	343.459	1.28536
413.507	0.41664	247.75	0.33718	300.534	0.74563	343.8	1.28652
413.917	0.41695	248.013	0.33767	300.914	0.74665	344.137	1.28754
414.317	0.41725	248.27	0.33809	301.126	0.74722	344.467	1.28887
414.706	0.41768	248.498	0.33852	301.343	0.74798	344.8	1.29031
415.113	0.41782	248.699	0.3386	301.554	0.74856	345.142	1.2914
415.526	0.41771	248.9	0.33916	301.934	0.74965	345.479	1.2925
415.918	0.41794	249.147	0.3393	302.321	0.75078	345.81	1.29394
416.318	0.41828	249.411	0.33992	302.534	0.75135	346.145	1.29531
416.733	0.41854	249.678	0.34042	302.752	0.75189	346.488	1.29633
417.133	0.41886	249.896	0.34052	302.96	0.75251	346.826	1.2975
417.524	0.41905	250.103	0.34078	303.339	0.75366	347.154	1.29889
417.934	0.41909	250.356	0.34128	303.732	0.75472	347.487	1.30023
418.339	0.4193	250.607	0.34173	303.947	0.75536	347.831	1.30127
418.727	0.41966	250.864	0.34206	304.165	0.75599	348.165	1.30234
419.127	0.42028	251.085	0.34245	304.368	0.7565	348.488	1.30372
419.534	0.42084	251.295	0.34275	304.744	0.75775	348.819	1.30522
419.925	0.42097	251.5	0.34294	305.139	0.75855	349.161	1.30629
420.315	0.42112	251.743	0.34338	305.353	0.75931	349.491	1.3073
420.719	0.4217	252.001	0.34408	305.567	0.75996	349.81	1.30871
421.113	0.42188	252.26	0.34409	305.953	0.76103	350.139	1.31008
421.508	0.42183	252.486	0.34458	306.334	0.76196	350.481	1.31121
421.914	0.42243	252.689	0.34466	306.538	0.76255	350.811	1.31225
422.315	0.42298	252.894	0.34516	306.75	0.76324	351.127	1.31368
422.712	0.42311	253.133	0.34583	306.958	0.76381	351.458	1.31514
423.118	0.42305	253.394	0.34625	307.343	0.7648	351.806	1.31617
423.524	0.4231	253.669	0.34649	307.729	0.76588	352.141	1.31718
423.923	0.42371	253.895	0.34695	307.933	0.7665	352.461	1.31859
424.328	0.42389	254.1	0.34697	308.142	0.76725	352.792	1.31997
424.737	0.42387	254.35	0.34764	308.343	0.76774	353.142	1.32115
425.136	0.42451	254.601	0.34812	308.729	0.76873	353.482	1.32229
425.535	0.42499	254.855	0.34828	309.129	0.76986	353.804	1.32368
425.944	0.42496	255.083	0.34889	309.337	0.77046	354.136	1.32503
426.342	0.42531	255.299	0.34901	309.546	0.77107	354.485	1.32603
426.734	0.42578	255.507	0.34939	309.939	0.77218	354.824	1.32712
427.14	0.42607	255.749	0.34975	310.336	0.77339	355.147	1.32858
427.538	0.4262	256.003	0.35034	310.543	0.77399	355.475	1.33005
427.923	0.42638	256.26	0.35063	310.751	0.77458	355.82	1.3311
428.321	0.42689	256.491	0.35114	310.953	0.7751	356.157	1.33208
428.726	0.4273	256.705	0.3513	311.344	0.77633	356.477	1.33326
429.112	0.42733	256.907	0.35169	311.748	0.77737	356.802	1.33469
429.507	0.4275	257.148	0.3519	311.958	0.77801	357.145	1.33586
429.919	0.42785	257.402	0.35268	312.164	0.77857	357.483	1.33685
430.317	0.42797	257.672	0.35294	312.556	0.77967	357.807	1.33814
430.707	0.42843	257.889	0.35325	312.946	0.78082	358.13	1.33943
431.117	0.42882	258.106	0.35345	313.156	0.78127	358.467	1.34053
431.527	0.42921	258.359	0.35399	313.366	0.7818	358.802	1.34156
431.918	0.4294	258.612	0.35447	313.569	0.7824	359.126	1.34296
432.32	0.42975	258.859	0.35488	313.95	0.78353	359.457	1.34428
432.735	0.43009	259.076	0.35507	314.343	0.78452	359.798	1.34534
433.131	0.43046	259.287	0.35558	314.552	0.78511	360.134	1.34641
433.524	0.43098	259.502	0.35581	314.762	0.78581	360.463	1.34793
433.934	0.43113	259.747	0.35634	315.147	0.7868	360.798	1.34943
434.336	0.43126	260.004	0.3568	315.528	0.78774	361.142	1.35042
434.725	0.43139	260.261	0.35706	315.736	0.78826	361.479	1.35144
435.127	0.43197	260.477	0.35759	315.947	0.78896	361.809	1.35291
435.531	0.43244	260.685	0.35762	316.155	0.78959	362.147	1.35434
435.92	0.43244	260.889	0.35819	316.533	0.79057	362.491	1.35539
436.313	0.4326	261.138	0.35848	316.921	0.79158	362.827	1.35661
436.716	0.43306	261.396	0.359	317.134	0.79225	363.155	1.35798
437.11	0.43327	261.6	0.35934	317.348	0.79292	363.49	1.35922
437.507	0.43341	261.82	0.35958	317.554	0.79339	363.834	1.36014
437.913	0.43401	262.026	0.35972	317.933	0.79444	364.165	1.36128
438.315	0.43449	262.287	0.36036	318.324	0.79546	364.487	1.36276
438.713	0.43476	262.542	0.36068	318.54	0.79609	364.821	1.36407
439.12	0.43491	262.798	0.36117	318.757	0.79683	365.162	1.36497
439.525	0.43531	263.017	0.36155	318.959	0.79724	365.488	1.36603
439.923	0.43582	263.225	0.36184	319.336	0.79832	365.806	1.3674
440.329	0.43602	263.43	0.36201	319.737	0.79934	366.137	1.36869
440.738	0.43626	263.684	0.36251	319.953	0.80006	366.477	1.36977
441.135	0.43662	263.948	0.36296	320.168	0.80068	366.805	1.37078
441.534	0.43673	264.2	0.36352	320.554	0.80173	367.123	1.37215
441.942	0.43699	264.427	0.36363	320.937	0.80282	367.459	1.37357
442.34	0.43735	264.632	0.36414	321.145	0.80327	367.807	1.37455
442.734	0.43758	264.833	0.36424	321.358	0.80388	368.138	1.37559
443.14	0.43775	265.081	0.36484	321.567	0.80445	368.458	1.37699
443.537	0.43811	265.346	0.36521	321.951	0.80546	368.793	1.37846
443.923	0.43837	265.609	0.36561	322.336	0.8064	369.144	1.37949
444.323	0.43868	265.828	0.36587	322.543	0.80693	369.48	1.38045
444.725	0.43905	266.036	0.36614	322.754	0.80766	369.801	1.38181
445.11	0.43959	266.289	0.3666	322.954	0.80826	370.136	1.38335
445.508	0.43999	266.541	0.36709	323.333	0.80909	370.485	1.3844
445.92	0.4401	266.799	0.36748	323.723	0.81019	370.824	1.38531
446.313	0.44048	267.015	0.36796	323.93	0.81087	371.145	1.38676
446.704	0.44093	267.225	0.36811	324.14	0.81135	371.475	1.38815
447.118	0.44119	267.433	0.36845	324.532	0.81248	371.822	1.38914
447.525	0.44126	267.676	0.36887	324.923	0.81338	372.158	1.39017
447.916	0.44162	267.933	0.36933	325.13	0.81407	372.479	1.39156
448.323	0.44195	268.191	0.36971	325.339	0.81467	372.807	1.39289
448.736	0.44221	268.418	0.37011	325.544	0.81518	373.15	1.3939
449.129	0.44243	268.623	0.37016	325.935	0.81616	373.486	1.39487
449.525	0.44277	268.829	0.3706	326.336	0.81727	373.807	1.39623
449.938	0.443	269.067	0.37101	326.544	0.81786	374.131	1.39756
450.336	0.44307	269.325	0.3715	326.752	0.81851	374.469	1.39857
450.724	0.44316	269.602	0.37204	327.147	0.81954	374.801	1.39967
451.129	0.44382	269.828	0.37217	327.541	0.82056	375.126	1.40098
451.531	0.4444	270.034	0.37266	327.751	0.82114	375.461	1.40217
451.918	0.44454	270.285	0.37296	327.961	0.82173	375.802	1.40339
452.313	0.44486	270.534	0.37337	328.166	0.8222	376.137	1.4046
452.716	0.44526	270.79	0.3737	328.555	0.82329	376.466	1.4059
453.109	0.4454	271.016	0.37435	328.948	0.8242	376.804	1.4072
453.508	0.44553	271.23	0.37448	329.156	0.82478	377.146	1.40822
453.915	0.44587	271.44	0.37483	329.366	0.82541	377.479	1.4094
454.315	0.44644	271.682	0.37506	329.756	0.82638	377.809	1.41087
454.712	0.44673	271.939	0.37584	330.141	0.82742	378.149	1.41218
455.12	0.44674	272.195	0.376	330.348	0.82784	378.492	1.41325
455.524	0.44682	272.424	0.37648	330.558	0.82835	378.826	1.41437
455.923	0.4472	272.638	0.37667	330.766	0.82903	379.154	1.41562
456.332	0.44735	272.841	0.37717	331.146	0.83003	379.492	1.41697
456.739	0.44755	273.084	0.3776	331.53	0.83082	379.833	1.41803
457.135	0.44797	273.336	0.37798	331.739	0.83142	380.161	1.41909
457.536	0.44843	273.603	0.37827	331.948	0.83212	380.484	1.42051
457.944	0.44874	273.822	0.37872	332.152	0.83255	380.822	1.42177
458.339	0.4489	274.037	0.37891	332.528	0.83354	381.162	1.42262
458.734	0.44939	274.293	0.37927	332.921	0.83455	381.485	1.42365
459.141	0.44965	274.545	0.37993	333.137	0.83516	381.804	1.42511
459.537	0.44985	274.791	0.3801	333.353	0.83586	382.138	1.42641
459.925	0.44999	275.008	0.38056	333.553	0.83638	382.48	1.42737
460.327	0.45046	275.22	0.38074	333.927	0.83726	382.805	1.42835
460.725	0.45084	275.434	0.38119	334.328	0.83838	383.124	1.42973
461.11	0.45106	275.682	0.38147	334.545	0.83907	383.463	1.43114
461.512	0.45122	275.939	0.38197	334.76	0.83963	383.809	1.43211
461.922	0.45142	276.194	0.38225	335.145	0.84063	384.137	1.43318
462.312	0.45161	276.41	0.38281	335.527	0.84159	384.457	1.4346
462.706	0.45186	276.618	0.38291	335.739	0.84208	384.795	1.43598
463.121	0.45238	276.825	0.38337	335.957	0.84284	385.146	1.43696
463.525	0.45263	277.071	0.3835	336.17	0.84342	385.479	1.43813
463.916	0.45276	277.332	0.38419	336.552	0.84431	385.801	1.43953
464.324	0.45292	277.533	0.38439	336.937	0.84529	386.139	1.44084
464.735	0.45343	277.752	0.38481	337.147	0.8458	386.488	1.44186
465.126	0.45364	277.957	0.38496	337.362	0.84646	386.821	1.44289
465.526	0.45398	278.16	0.38532	337.567	0.84704	387.142	1.44435
465.939	0.45437	278.409	0.38562	337.946	0.84779	387.478	1.4458
466.334	0.45449	278.673	0.38626	338.336	0.84877	387.826	1.44682
466.724	0.45441	278.873	0.38655	338.545	0.84932	388.157	1.44775
467.132	0.45487	279.093	0.38705	338.757	0.84992	388.477	1.44897
467.53	0.45537	279.363	0.3872	339.147	0.85104	388.808	1.45031
467.917	0.45543	279.618	0.38763	339.528	0.85175	389.151	1.45141
468.317	0.45543	279.881	0.38816	339.731	0.85232	389.482	1.45245
468.718	0.45574	280.134	0.38831	339.938	0.85295	389.802	1.45385
469.108	0.45628	280.362	0.38878	340.144	0.85342	390.13	1.45499
469.509	0.45634	280.565	0.38909	340.531	0.85444	390.469	1.45588
469.916	0.45651	280.768	0.38952	340.928	0.85529	390.798	1.45696
470.312	0.45695	281.015	0.38986	341.134	0.85594	391.124	1.45838
470.711	0.45723	281.216	0.39026	341.343	0.85654	391.461	1.45958
471.121	0.45726	281.467	0.39049	341.546	0.85703	391.802	1.46066
471.525	0.45792	281.693	0.39083	341.934	0.85795	392.135	1.4618
471.925	0.45831	281.9	0.39124	342.34	0.859	392.464	1.46315
472.335	0.45845	282.102	0.39141	342.548	0.85971	392.804	1.46438
472.74	0.45863	282.346	0.39177	342.754	0.86012	393.145	1.46535
473.135	0.45894	282.607	0.39236	343.147	0.86117	393.478	1.46658
473.539	0.45912	282.871	0.39275	343.543	0.86216	393.809	1.46794
473.946	0.45927	283.094	0.39308	343.754	0.86266	394.151	1.46918
474.338	0.45962	283.299	0.39328	343.963	0.86332	394.493	1.47023
474.735	0.45995	283.553	0.39349	344.165	0.86385	394.825	1.47139
475.142	0.46021	283.802	0.39388	344.552	0.86475	395.154	1.47262
475.532	0.46016	284.058	0.39453	344.952	0.86577	395.493	1.47378
475.92	0.46062	284.275	0.39474	345.163	0.86628	395.834	1.47484
476.325	0.46101	284.489	0.39512	345.37	0.86693	396.16	1.4759
476.721	0.46112	284.693	0.39523	345.754	0.86792	396.484	1.47716
477.105	0.46144	284.94	0.39583	346.142	0.86884	396.823	1.47841
477.51	0.46204	285.194	0.3964	346.35	0.86927	397.162	1.47936
477.92	0.4623	285.456	0.3966	346.561	0.86997	397.484	1.48038
478.311	0.4625	285.689	0.39709	346.765	0.87047	397.805	1.48174
478.708	0.46298	285.897	0.39716	347.141	0.87142	398.142	1.48299
479.123	0.46323	286.099	0.39771	347.53	0.87236	398.482	1.48395
479.523	0.46347	286.339	0.39803	347.74	0.8728	398.801	1.48507
479.915	0.46367	286.596	0.39858	347.95	0.87344	399.122	1.48658
480.326	0.46381	286.869	0.39895	348.336	0.87458	399.465	1.48792
480.735	0.46402	287.095	0.39934	348.715	0.87535	399.81	1.48882
481.125	0.46427	287.304	0.39946	348.925	0.8759	400.135	1.48986
481.527	0.46481	287.556	0.40015	349.142	0.87656	400.457	1.49139
481.94	0.46524	287.807	0.40029	349.355	0.87719	400.8	1.49273
482.332	0.46492	288.056	0.40075	349.737	0.8782	401.149	1.49376
482.724	0.46508	288.282	0.40116	350.119	0.87901	401.476	1.4949
483.132	0.46578	288.497	0.40154	350.332	0.87959	401.799	1.49625
483.529	0.4661	288.712	0.40174	350.55	0.88039	402.142	1.49749
483.916	0.46631	288.953	0.40212	350.761	0.8809	402.49	1.49841
484.316	0.46683	289.211	0.40251	351.143	0.88168	402.82	1.49968
484.716	0.46712	289.461	0.40313	351.532	0.88276	403.141	1.50115
485.109	0.46722	289.685	0.4032	351.745	0.88332	403.479	1.50222
485.511	0.4673	289.897	0.40361	351.963	0.88381	403.826	1.50314
485.916	0.46784	290.106	0.4039	352.168	0.88436	404.155	1.50423
486.313	0.46839	290.348	0.40436	352.547	0.88531	404.475	1.50555
486.714	0.46826	290.603	0.40493	352.939	0.88613	404.81	1.50677
487.122	0.46834	290.869	0.40523	353.15	0.88678	405.152	1.50778
487.524	0.46879	291.084	0.4053	353.363	0.88731	405.479	1.5087
487.924	0.46899	291.298	0.40568	353.752	0.88834	405.799	1.50989
488.335	0.46907	291.554	0.40599	354.129	0.88908	406.13	1.51105
488.738	0.46937	291.81	0.4067	354.333	0.88953	406.468	1.51213
489.134	0.46948	292.058	0.40696	354.546	0.89014	406.797	1.51329
489.54	0.46965	292.274	0.40738	354.757	0.89067	407.124	1.5144
489.944	0.47003	292.479	0.40757	355.145	0.89165	407.463	1.51553
490.335	0.4705	292.692	0.40793	355.528	0.89242	407.802	1.5166
490.735	0.47072	292.943	0.40825	355.731	0.89302	408.134	1.51778
491.142	0.47083	293.203	0.40878	355.941	0.89363	408.464	1.5191
491.53	0.47111	293.464	0.40897	356.143	0.89414	408.805	1.52032
491.921	0.47141	293.685	0.40956	356.528	0.89515	409.146	1.52129
492.327	0.47175	293.887	0.40974	356.929	0.89587	409.477	1.52246
492.72	0.47213	294.094	0.41017	357.136	0.8966	409.81	1.52388
493.107	0.47247	294.344	0.41053	357.345	0.89718	410.153	1.52505
493.516	0.47254	294.605	0.41086	357.74	0.89813	410.494	1.52604
493.923	0.47259	294.807	0.4113	358.133	0.89906	410.825	1.52728
494.31	0.4729	295.026	0.41142	358.341	0.89948	411.154	1.52855
494.711	0.47332	295.296	0.41209	358.55	0.90017	411.494	1.52967
495.125	0.47356	295.552	0.41237	358.754	0.90073	411.833	1.53073
495.522	0.47376	295.814	0.41287	359.147	0.9016	412.158	1.53195
495.918	0.47412	296.068	0.41319	359.546	0.90272	412.486	1.53325
496.332	0.47434	296.294	0.41367	359.756	0.9032	412.827	1.53423
496.735	0.47438	296.498	0.41368	359.964	0.90373	413.162	1.53507
497.125	0.47459	296.701	0.41432	360.358	0.90473	413.48	1.53638
497.531	0.47527	296.948	0.41443	360.748	0.90576	413.803	1.53774
497.94	0.47561	297.15	0.41492	360.957	0.90611	414.143	1.53875
498.33	0.47562	297.402	0.41519	361.168	0.90664	414.479	1.53979
498.725	0.47582	297.624	0.41572	361.372	0.90708	414.798	1.54097
499.133	0.47615	297.832	0.41594	361.753	0.90811	415.123	1.54227
499.528	0.47643	298.036	0.41631	362.144	0.90906	415.468	1.54336
499.917	0.47668	298.278	0.41672	362.352	0.90957	415.809	1.54432
500.318	0.47693	298.541	0.41726	362.562	0.91002	416.132	1.54556
500.713	0.47735	298.802	0.41754	362.948	0.91122	416.456	1.5471
501.103	0.47766	299.026	0.41806	363.327	0.91195	416.803	1.5482
501.508	0.47779	299.233	0.41809	363.532	0.91235	417.149	1.5491
501.913	0.47815	299.486	0.41865	363.742	0.91296	417.474	1.55026
502.31	0.47854	299.733	0.41905	363.951	0.91354	417.799	1.55163
502.713	0.47869	299.994	0.41935	364.331	0.91446	418.144	1.55288
503.121	0.47899	300.211	0.41985	364.715	0.91527	418.491	1.55386
503.521	0.4794	300.423	0.42004	364.929	0.91577	418.817	1.55492
503.923	0.47967	300.628	0.42042	365.145	0.91646	419.141	1.55629
504.334	0.48006	300.875	0.42081	365.354	0.91703	419.483	1.55747
504.738	0.48036	301.127	0.42133	365.733	0.91795	419.829	1.55828
505.134	0.4805	301.389	0.42155	366.121	0.9188	420.154	1.5594
505.542	0.48059	301.622	0.42213	366.336	0.91939	420.475	1.56079
505.944	0.48092	301.829	0.4222	366.554	0.92	420.812	1.56186
506.336	0.48131	302.035	0.42268	366.76	0.92056	421.155	1.56278
506.737	0.48175	302.273	0.42291	367.138	0.92134	421.48	1.56387
507.14	0.48199	302.529	0.42366	367.533	0.92233	421.801	1.56508
507.528	0.48204	302.8	0.42398	367.749	0.92293	422.134	1.5663
507.921	0.48234	303.027	0.42434	367.966	0.92345	422.47	1.56721
508.328	0.48271	303.238	0.42454	368.166	0.9239	422.798	1.5683
508.718	0.48294	303.493	0.42493	368.542	0.9249	423.127	1.5696
509.107	0.48338	303.739	0.42536	368.94	0.92575	423.466	1.57077
509.517	0.48377	303.99	0.42593	369.155	0.92634	423.804	1.57186
509.921	0.48388	304.212	0.4261	369.367	0.92677	424.134	1.57306
510.309	0.4842	304.432	0.42654	369.753	0.92781	424.465	1.5742
510.712	0.48461	304.644	0.42679	370.133	0.92864	424.807	1.57532
511.126	0.48494	304.888	0.42743	370.34	0.92903	425.145	1.57649
511.52	0.48521	305.145	0.42831	370.553	0.92953	425.475	1.57776
511.917	0.48554	305.393	0.42765	370.758	0.93006	425.809	1.57918
512.332	0.48586	305.618	0.42776	371.142	0.93101	426.153	1.5803
512.734	0.48598	305.831	0.4278	371.528	0.93178	426.492	1.58123
513.124	0.48617	306.039	0.42867	371.734	0.9324	426.822	1.58242
513.532	0.48672	306.283	0.42951	371.942	0.93295	427.152	1.5837
513.94	0.48711	306.538	0.43008	372.336	0.93393	427.494	1.58486
514.329	0.48708	306.8	0.43023	372.726	0.93477	427.831	1.58587
514.726	0.48725	307.015	0.43067	372.933	0.93516	428.153	1.58703
515.134	0.48779	307.229	0.43042	373.14	0.93579	428.483	1.5883
515.526	0.48805	307.429	0.43135	373.346	0.93631	428.825	1.58921
515.915	0.48818	307.677	0.43164	373.739	0.93719	429.158	1.59008
516.318	0.48869	307.929	0.43216	374.137	0.93819	429.476	1.59136
516.713	0.48914	308.131	0.43262	374.346	0.93866	429.802	1.59273
517.107	0.48908	308.342	0.4326	374.553	0.93917	430.145	1.5936
517.512	0.48938	308.554	0.43291	374.753	0.93982	430.478	1.59449
517.915	0.49001	308.755	0.43359	375.144	0.9406	430.795	1.59572
518.313	0.49031	309.005	0.43381	375.55	0.9416	431.124	1.59711
518.718	0.49039	309.263	0.43442	375.76	0.94218	431.471	1.59812
519.125	0.49053	309.473	0.43432	375.965	0.94273	431.809	1.59904
519.523	0.49102	309.684	0.43485	376.355	0.94353	432.131	1.6003
519.927	0.4914	309.891	0.43513	376.748	0.94458	432.459	1.60156
520.338	0.49147	310.152	0.43562	376.958	0.94511	432.808	1.60261
520.738	0.49183	310.411	0.43609	377.168	0.94553	433.15	1.60364
521.136	0.4921	310.667	0.43617	377.368	0.94589	433.472	1.60497
521.544	0.49221	310.89	0.43696	377.748	0.94691	433.8	1.60617
521.943	0.49253	311.158	0.43694	378.145	0.94783	434.148	1.60724
522.335	0.49304	311.36	0.43753	378.355	0.94833	434.492	1.60818
522.741	0.49328	311.613	0.4378	378.565	0.94874	434.815	1.60939
523.142	0.4935	311.875	0.43838	378.945	0.9497	435.141	1.6107
523.527	0.49383	312.151	0.43874	379.327	0.95052	435.485	1.61181
523.923	0.49408	312.365	0.43927	379.535	0.95089	435.827	1.61268
524.329	0.49436	312.633	0.43942	379.746	0.95142	436.151	1.61379
524.718	0.49471	312.882	0.43974	379.952	0.95201	436.475	1.61505
525.109	0.49524	313.146	0.44031	380.33	0.95294	436.815	1.61611
525.519	0.49533	313.409	0.44041	380.721	0.95367	437.152	1.61714
525.919	0.49528	313.631	0.44097	380.935	0.95419	437.475	1.61816
526.308	0.49556	313.834	0.44116	381.15	0.95486	437.798	1.61942
526.715	0.49607	314.092	0.44169	381.353	0.95531	438.134	1.62047
527.126	0.49632	314.34	0.44202	381.729	0.95614	438.47	1.62143
527.519	0.49636	314.6	0.44252	382.126	0.95699	438.796	1.62263
527.919	0.49683	314.812	0.44284	382.342	0.95754	439.126	1.62392
528.333	0.49717	315.026	0.44309	382.558	0.95817	439.467	1.62496
528.732	0.49712	315.234	0.44352	382.947	0.95901	439.803	1.62594
529.125	0.4974	315.48	0.44378	383.329	0.95992	440.132	1.62716
529.535	0.49778	315.737	0.44418	383.539	0.9603	440.466	1.62837
529.939	0.49819	315.991	0.44456	383.755	0.96095	440.809	1.62947
530.328	0.49863	316.219	0.44528	383.969	0.96146	441.146	1.63046
530.727	0.49878	316.423	0.44517	384.352	0.96228	441.476	1.63173
531.13	0.49899	316.629	0.44565	384.736	0.96324	441.812	1.63302
531.518	0.49918	316.871	0.44594	384.944	0.9637	442.156	1.63392
531.909	0.49946	317.128	0.44651	385.159	0.9642	442.493	1.63492
532.312	0.49994	317.398	0.44694	385.367	0.96466	442.821	1.63617
532.708	0.50017	317.626	0.44731	385.748	0.96542	443.153	1.63739
533.105	0.50033	317.832	0.44752	386.135	0.96642	443.495	1.63831
533.511	0.50084	318.09	0.4479	386.343	0.96688	443.829	1.63931
533.913	0.50112	318.335	0.44833	386.555	0.96728	444.152	1.64037
534.309	0.50112	318.59	0.44888	386.756	0.96772	444.485	1.64149
534.715	0.50152	318.81	0.44906	387.136	0.96862	444.827	1.64247
535.122	0.50181	319.03	0.4494	387.529	0.96945	445.156	1.64344
535.521	0.50213	319.239	0.44965	387.735	0.96994	445.474	1.64464
535.926	0.50237	319.484	0.44994	387.941	0.97035	445.803	1.64575
536.336	0.50292	319.74	0.45052	388.331	0.97142	446.144	1.64658
536.736	0.50331	319.993	0.45101	388.726	0.97223	446.474	1.64761
537.135	0.50331	320.223	0.45139	388.933	0.97271	446.792	1.64896
537.543	0.50342	320.433	0.45147	389.142	0.97323	447.125	1.6502
537.94	0.50361	320.642	0.45174	389.346	0.97376	447.472	1.6512
538.333	0.50411	320.884	0.45201	389.736	0.97459	447.806	1.65215
538.74	0.50449	321.139	0.45269	390.138	0.97551	448.126	1.65347
539.14	0.50496	321.403	0.45308	390.346	0.97605	448.458	1.65486
539.526	0.50492	321.622	0.45343	390.554	0.97662	448.808	1.65593
539.924	0.50498	321.836	0.45366	390.948	0.9774	449.147	1.6569
540.327	0.50521	322.095	0.45405	391.343	0.97833	449.468	1.65814
540.713	0.5059	322.345	0.45467	391.554	0.97883	449.801	1.65938
541.108	0.50612	322.594	0.45474	391.764	0.97943	450.151	1.66053
541.519	0.50637	322.808	0.4555	391.966	0.97978	450.491	1.66162
541.915	0.50675	323.016	0.45558	392.354	0.98059	450.814	1.66287
542.306	0.50688	323.231	0.45581	392.751	0.98149	451.143	1.66406
542.717	0.5072	323.479	0.45625	392.961	0.98211	451.489	1.66489
543.126	0.50745	323.736	0.45676	393.17	0.98255	451.829	1.66584
543.518	0.50785	323.989	0.45706	393.554	0.98329	452.15	1.66717
543.92	0.50808	324.208	0.45768	393.941	0.98416	452.475	1.6684
544.334	0.50822	324.413	0.45766	394.148	0.9846	452.816	1.66944
544.73	0.50833	324.623	0.45805	394.359	0.98522	453.153	1.67031
545.124	0.50873	324.873	0.45838	394.565	0.98564	453.473	1.6713
545.535	0.50877	325.134	0.45896	394.942	0.98639	453.797	1.67251
545.937	0.50908	325.406	0.4594	395.33	0.98729	454.135	1.67356
546.325	0.5093	325.619	0.45955	395.539	0.98771	454.468	1.67446
546.728	0.50939	325.825	0.45987	395.749	0.98827	454.793	1.67569
547.132	0.50978	326.085	0.46044	395.951	0.9887	455.126	1.67688
547.52	0.51012	326.342	0.46077	396.325	0.98953	455.468	1.6778
547.913	0.51033	326.599	0.46119	396.724	0.9904	455.803	1.67881
548.316	0.51054	326.822	0.46155	396.94	0.99086	456.13	1.68001
548.711	0.51084	327.026	0.46177	397.154	0.99147	456.467	1.68124
549.107	0.5112	327.23	0.46212	397.539	0.99247	456.81	1.68223
549.514	0.51156	327.481	0.4623	397.919	0.99334	457.146	1.68321
549.914	0.5118	327.744	0.46308	398.13	0.9937	457.475	1.6845
550.313	0.51216	328.006	0.46319	398.348	0.99427	457.814	1.68585
550.721	0.51248	328.232	0.46382	398.561	0.99493	458.159	1.68669
551.126	0.51259	328.434	0.46388	398.944	0.99574	458.494	1.68764
551.524	0.51283	328.694	0.46426	399.329	0.99654	458.821	1.68901
551.931	0.51311	328.947	0.46465	399.542	0.99705	459.157	1.69022
552.339	0.51341	329.204	0.46516	399.76	0.99765	459.499	1.69105
552.737	0.51366	329.414	0.46534	399.968	0.99815	459.828	1.69209
553.138	0.51391	329.629	0.46584	400.349	0.99892	460.152	1.69338
553.546	0.51416	329.834	0.46592	400.738	0.9998	460.487	1.69452
553.941	0.51427	330.087	0.46647	400.949	1.00036	460.829	1.69542
554.335	0.51459	330.343	0.467	401.165	1.0008	461.156	1.69629
554.742	0.51504	330.598	0.46719	401.367	1.00129	461.475	1.69763
555.137	0.5154	330.822	0.46766	401.743	1.00196	461.807	1.69884
555.522	0.51562	331.028	0.4678	402.136	1.00289	462.149	1.69967
555.924	0.51576	331.235	0.46819	402.346	1.00344	462.474	1.7007
556.326	0.51596	331.475	0.46866	402.557	1.00376	462.791	1.70202
556.711	0.51635	331.733	0.46907	402.944	1.00464	463.128	1.70312
557.11	0.51675	331.998	0.46928	403.325	1.00545	463.475	1.70407
557.521	0.5171	332.221	0.4697	403.527	1.00593	463.805	1.70514
557.915	0.51705	332.424	0.47008	403.737	1.00642	464.125	1.70655
558.307	0.51717	332.624	0.47063	403.942	1.00669	464.461	1.7079
558.72	0.5175	332.865	0.47068	404.33	1.0077	464.811	1.70874
559.126	0.51772	333.125	0.4714	404.729	1.0085	465.147	1.70964
559.517	0.51796	333.327	0.47147	404.937	1.00895	465.468	1.71099
559.923	0.5183	333.561	0.47193	405.145	1.00948	465.803	1.71244
560.336	0.51855	333.766	0.47236	405.54	1.01039	466.153	1.71342
560.728	0.51863	334.023	0.47272	405.933	1.0112	466.49	1.71431
561.126	0.51887	334.267	0.47321	406.141	1.01158	466.811	1.71544
561.539	0.51928	334.522	0.47375	406.35	1.01225	467.144	1.71676
561.936	0.51974	334.742	0.47389	406.554	1.01275	467.491	1.71765
562.325	0.5198	334.963	0.47419	406.947	1.0135	467.826	1.71854
562.73	0.52002	335.174	0.47436	407.346	1.01435	468.145	1.71976
563.131	0.5205	335.42	0.47493	407.556	1.01494	468.473	1.72095
563.517	0.52068	335.672	0.47557	407.764	1.01547	468.817	1.7218
563.914	0.52092	335.923	0.47563	408.159	1.01633	469.15	1.72257
564.317	0.52115	336.155	0.47606	408.546	1.01712	469.469	1.72386
564.709	0.5214	336.366	0.47614	408.752	1.01761	469.798	1.72508
565.107	0.52165	336.576	0.47675	408.964	1.01813	470.139	1.72599
565.513	0.52193	336.818	0.47699	409.171	1.01861	470.47	1.72684
565.912	0.52223	337.073	0.47742	409.553	1.01936	470.795	1.72801
566.311	0.52252	337.332	0.4777	409.943	1.02015	471.129	1.72918
566.72	0.52265	337.553	0.4784	410.152	1.02062	471.47	1.73027
567.124	0.52282	337.769	0.47858	410.362	1.02122	471.804	1.73128
567.523	0.52308	337.971	0.47885	410.564	1.02163	472.132	1.73248
567.932	0.52345	338.215	0.479	410.939	1.0223	472.469	1.73366
568.339	0.52394	338.464	0.4796	411.332	1.02322	472.811	1.73466
568.735	0.52428	338.738	0.48003	411.542	1.0237	473.145	1.73577
569.138	0.5243	338.95	0.48037	411.752	1.02427	473.475	1.73702
569.546	0.52447	339.166	0.48063	412.134	1.02506	473.816	1.73829
569.94	0.52482	339.419	0.48087	412.516	1.02586	474.159	1.73922
570.336	0.52511	339.675	0.4814	412.728	1.02632	474.493	1.74029
570.743	0.52547	339.925	0.48195	412.944	1.0268	474.82	1.74154
571.135	0.52584	340.142	0.48191	413.154	1.0273	475.157	1.74272
571.521	0.52613	340.348	0.48239	413.534	1.02832	475.5	1.74371
571.924	0.52618	340.558	0.48265	413.92	1.02902	475.828	1.74475
572.324	0.52637	340.804	0.48308	414.135	1.02945	476.151	1.7458
572.709	0.5266	341.006	0.48342	414.354	1.03011	476.487	1.74691
573.112	0.52724	341.263	0.48371	414.561	1.03059	476.827	1.7479
573.522	0.52757	341.485	0.48422	414.94	1.03148	477.151	1.74883
573.913	0.52774	341.685	0.48437	415.332	1.03212	477.471	1.75015
574.307	0.52803	341.894	0.48493	415.546	1.03268	477.806	1.75123
574.721	0.52818	342.143	0.48515	415.764	1.03329	478.146	1.75198
575.125	0.52839	342.343	0.48549	415.967	1.03385	478.469	1.75295
575.516	0.52882	342.605	0.48571	416.344	1.03443	478.789	1.75418
575.925	0.52911	342.826	0.48608	416.74	1.03527	479.13	1.75542
576.336	0.5292	343.095	0.48655	416.953	1.03596	479.476	1.75644
576.727	0.52951	343.354	0.48707	417.168	1.03635	479.803	1.75744
577.127	0.52969	343.614	0.48727	417.556	1.03724	480.124	1.75861
577.539	0.52992	343.868	0.48775	417.935	1.03787	480.463	1.75985
577.934	0.53012	344.092	0.48822	418.14	1.03837	480.813	1.76076
578.324	0.53025	344.297	0.48843	418.352	1.03893	481.144	1.7618
578.73	0.53062	344.502	0.4887	418.559	1.03921	481.465	1.76315
579.13	0.53078	344.749	0.48892	418.944	1.04005	481.805	1.76438
579.518	0.53094	345.013	0.48948	419.329	1.04083	482.156	1.76522
579.916	0.53143	345.272	0.49011	419.531	1.04127	482.488	1.76616
580.316	0.53169	345.495	0.49019	419.741	1.04174	482.809	1.76743
580.706	0.53166	345.701	0.49056	419.942	1.04228	483.145	1.76859
581.108	0.5319	345.961	0.49085	420.328	1.04301	483.494	1.76946
581.515	0.53233	346.208	0.49126	420.729	1.04389	483.825	1.77031
581.913	0.53256	346.469	0.49163	420.937	1.04445	484.143	1.7715
582.313	0.53283	346.675	0.49213	421.145	1.04493	484.475	1.77268
582.722	0.53304	346.893	0.49233	421.537	1.04577	484.819	1.77357
583.124	0.53321	347.101	0.49258	421.934	1.04665	485.149	1.77446
583.523	0.53333	347.348	0.49297	422.143	1.04703	485.469	1.77564
583.932	0.53353	347.6	0.49356	422.351	1.04764	485.798	1.77671
584.337	0.53372	347.861	0.49377	422.553	1.04817	486.137	1.77763
584.734	0.53403	348.082	0.49421	422.943	1.04892	486.468	1.77866
585.139	0.53417	348.289	0.49448	423.348	1.04993	486.793	1.77992
585.545	0.53426	348.496	0.49491	423.558	1.05038	487.129	1.78107
585.937	0.5345	348.738	0.49536	423.766	1.05084	487.471	1.78195
586.335	0.53458	348.995	0.49579	424.155	1.05185	487.803	1.78302
586.742	0.53487	349.263	0.49594	424.547	1.0525	488.131	1.78428
587.133	0.53524	349.493	0.4966	424.755	1.05299	488.47	1.78538
587.521	0.53537	349.696	0.49656	424.966	1.05367	488.812	1.78652
587.927	0.53558	349.898	0.49728	425.169	1.05407	489.145	1.78768
588.323	0.53578	350.136	0.49735	425.549	1.05473	489.476	1.78886
588.707	0.53597	350.393	0.49783	425.944	1.05558	489.818	1.78991
589.113	0.53632	350.597	0.49828	426.154	1.05608	490.16	1.79083
589.521	0.53653	350.825	0.49842	426.363	1.05657	490.49	1.792
589.911	0.53669	351.036	0.49881	426.745	1.05742	490.819	1.79333
590.308	0.5369	351.295	0.4993	427.126	1.0581	491.16	1.79434
590.723	0.53693	351.54	0.4996	427.333	1.05855	491.5	1.79527
591.123	0.53703	351.792	0.50007	427.544	1.05908	491.825	1.79628
591.516	0.53744	352.009	0.50035	427.753	1.0596	492.15	1.7973
591.928	0.53744	352.231	0.50061	428.13	1.06032	492.49	1.79844
592.336	0.53758	352.445	0.50085	428.518	1.06118	492.828	1.79945
592.726	0.53762	352.691	0.50132	428.733	1.06148	493.149	1.80037
593.129	0.53782	352.944	0.5019	428.949	1.06208	493.471	1.80155
593.54	0.5382	353.192	0.50197	429.155	1.06252	493.808	1.80254
593.931	0.53828	353.415	0.50243	429.532	1.06343	494.146	1.80345
594.324	0.53833	353.627	0.50256	429.926	1.06404	494.467	1.80456
594.731	0.53867	353.838	0.50294	430.142	1.06463	494.79	1.80579
595.128	0.53884	354.084	0.50345	430.359	1.06515	495.135	1.80683
595.516	0.53893	354.339	0.50369	430.56	1.06563	495.48	1.80771
595.917	0.53929	354.594	0.50391	430.937	1.06645	495.803	1.80881
596.317	0.53946	354.815	0.50465	431.337	1.06704	496.126	1.81011
596.708	0.53954	355.027	0.50467	431.552	1.06766	496.469	1.81135
597.11	0.53963	355.234	0.5051	431.768	1.0682	496.817	1.81221
597.516	0.53995	355.479	0.50519	432.156	1.06907	497.144	1.81327
597.913	0.54022	355.732	0.50569	432.534	1.06966	497.468	1.81455
598.314	0.54053	356.002	0.50626	432.741	1.07015	497.811	1.81566
598.723	0.54054	356.209	0.50641	432.957	1.07075	498.157	1.81659
599.124	0.54075	356.423	0.50678	433.168	1.07119	498.486	1.81776
599.525	0.54103	356.679	0.50703	433.55	1.07197	498.809	1.81898
599.935	0.54123	356.938	0.50764	433.936	1.07273	499.148	1.81996
600.338	0.54161	357.196	0.50798	434.144	1.07313	499.493	1.82087
600.733	0.54198	357.417	0.50828	434.356	1.07364	499.82	1.82193
601.14	0.54213	357.619	0.50855	434.557	1.07408	500.142	1.8232
601.545	0.54217	357.828	0.50894	434.938	1.07476	500.478	1.82417
601.936	0.54246	358.078	0.50927	435.329	1.07553	500.82	1.82498
602.336	0.54253	358.34	0.50989	435.535	1.07597	501.148	1.82609
602.742	0.5429	358.609	0.51022	435.744	1.07646	501.468	1.82724
603.13	0.54317	358.827	0.51036	436.135	1.07735	501.8	1.82822
603.521	0.54343	359.027	0.5107	436.524	1.07823	502.136	1.82922
603.927	0.54353	359.227	0.51096	436.732	1.07859	502.461	1.8303
604.32	0.54349	359.481	0.51139	436.942	1.0791	502.786	1.83142
604.708	0.54374	359.74	0.51192	437.146	1.0795	503.125	1.83248
605.116	0.54413	359.945	0.51215	437.536	1.08036	503.466	1.8334
605.521	0.5442	360.165	0.51251	437.937	1.08129	503.798	1.83459
605.909	0.5445	360.368	0.51268	438.146	1.08165	504.129	1.83589
606.31	0.54485	360.622	0.51317	438.355	1.08204	504.468	1.83691
606.725	0.54475	360.883	0.51355	438.749	1.08307	504.809	1.83798
607.123	0.54493	361.137	0.5138	439.14	1.08389	505.142	1.83908
607.518	0.54519	361.356	0.5143	439.35	1.0842	505.475	1.84025
607.931	0.54548	361.564	0.5143	439.561	1.08473	505.818	1.84132
608.336	0.54562	361.77	0.51478	439.766	1.08516	506.158	1.84235
608.726	0.54561	362.014	0.51512	440.154	1.0861	506.488	1.8435
609.131	0.54587	362.278	0.5155	440.547	1.0867	506.818	1.84474
609.541	0.54621	362.534	0.51597	440.756	1.0872	507.161	1.84571
609.93	0.5462	362.757	0.51628	440.967	1.08772	507.499	1.84648
610.325	0.54633	362.963	0.51643	441.168	1.08808	507.824	1.84765
610.731	0.54664	363.163	0.51663	441.548	1.08878	508.151	1.84887
611.126	0.54658	363.402	0.51693	441.945	1.08948	508.491	1.84991
611.515	0.54675	363.664	0.51752	442.156	1.09011	508.826	1.85072
611.918	0.54736	363.935	0.5178	442.364	1.09062	509.147	1.85174
612.313	0.54768	364.153	0.5183	442.742	1.09118	509.471	1.85295
612.705	0.54751	364.36	0.51844	443.126	1.09215	509.812	1.85405
613.111	0.54765	364.613	0.51891	443.336	1.09244	510.148	1.85491
613.516	0.54801	364.862	0.51925	443.547	1.09296	510.466	1.85593
613.912	0.54825	365.122	0.51974	443.752	1.09341	510.791	1.85728
614.315	0.5486	365.349	0.5199	444.127	1.09418	511.137	1.8583
614.723	0.54898	365.563	0.52029	444.521	1.09501	511.478	1.85932
615.124	0.5492	365.769	0.52062	444.736	1.09547	511.8	1.86049
615.527	0.54911	366.009	0.52103	444.95	1.09595	512.125	1.86178
615.937	0.54914	366.264	0.52159	445.152	1.09635	512.472	1.86292
616.339	0.54974	366.528	0.52167	445.527	1.09726	512.817	1.86383
616.735	0.55012	366.756	0.52217	445.927	1.09805	513.142	1.86492
617.142	0.54991	366.969	0.52224	446.144	1.09856	513.467	1.8664
617.545	0.55007	367.17	0.52284	446.359	1.09913	513.812	1.86767
617.937	0.55046	367.41	0.52322	446.746	1.10004	514.158	1.86842
618.338	0.55059	367.664	0.52345	447.13	1.10083	514.484	1.86941
618.741	0.55065	367.94	0.52394	447.341	1.10116	514.808	1.8706
619.127	0.55082	368.163	0.52421	447.559	1.10181	515.15	1.87181
619.52	0.55119	368.377	0.52439	447.769	1.10221	515.495	1.87275
619.925	0.55139	368.625	0.5249	448.151	1.10307	515.82	1.87374
620.317	0.55151	368.878	0.52509	448.537	1.10375	516.141	1.87487
620.707	0.55183	369.125	0.52553	448.747	1.10419	516.479	1.87587
621.116	0.55197	369.348	0.52614	448.963	1.10466	516.82	1.87671
621.518	0.55222	369.56	0.52628	449.168	1.10512	517.144	1.87765
621.907	0.55258	369.774	0.52652	449.547	1.10592	517.466	1.8788
622.312	0.55265	370.019	0.52674	449.938	1.10657	517.801	1.8799
622.725	0.55295	370.274	0.52723	450.147	1.10714	518.138	1.88087
623.12	0.55337	370.528	0.52768	450.358	1.10758	518.465	1.88178
623.516	0.55353	370.749	0.52788	450.747	1.1083	518.793	1.8829
623.931	0.55363	370.96	0.52837	451.128	1.10909	519.132	1.88392
624.333	0.55377	371.166	0.52854	451.33	1.10946	519.471	1.88495
624.724	0.55408	371.412	0.52893	451.538	1.10995	519.801	1.88603
625.134	0.5545	371.666	0.52927	451.744	1.11035	520.133	1.88716
625.541	0.55451	371.936	0.5297	452.131	1.11109	520.475	1.88822
625.928	0.55469	372.143	0.52986	452.526	1.112	520.813	1.8893
626.326	0.55531	372.356	0.5303	452.735	1.11253	521.144	1.89034
626.732	0.55545	372.613	0.53054	452.944	1.11295	521.479	1.8915
627.125	0.55533	372.873	0.53115	453.146	1.11331	521.823	1.89259
627.516	0.55573	373.131	0.53128	453.534	1.1142	522.16	1.89356
627.918	0.55624	373.35	0.53175	453.94	1.11502	522.49	1.89465
628.313	0.55651	373.552	0.53188	454.148	1.11545	522.821	1.89585
628.706	0.55668	373.76	0.53233	454.355	1.11587	523.162	1.89697
629.111	0.55687	374.011	0.53266	454.748	1.11679	523.497	1.89789
629.514	0.55711	374.211	0.53305	455.144	1.11754	523.82	1.89893
629.911	0.55738	374.47	0.53337	455.355	1.11804	524.151	1.90002
630.317	0.55766	374.692	0.53375	455.564	1.1185	524.494	1.90104
630.725	0.55787	374.961	0.5339	455.765	1.1188	524.826	1.90194
631.123	0.55826	375.221	0.53437	456.152	1.11975	525.145	1.90308
631.526	0.55821	375.481	0.53482	456.552	1.12047	525.472	1.90432
631.936	0.55842	375.735	0.53502	456.762	1.12098	525.813	1.90528
632.337	0.5588	375.956	0.53565	456.971	1.12149	526.145	1.90599
632.736	0.55912	376.165	0.53583	457.354	1.12218	526.462	1.90717
633.144	0.55944	376.369	0.53615	457.741	1.12298	526.791	1.9085
633.543	0.55958	376.617	0.53649	457.949	1.12333	527.139	1.90952
633.934	0.55963	376.882	0.53706	458.159	1.12385	527.476	1.91055
634.338	0.55993	377.138	0.5371	458.364	1.12425	527.797	1.91168
634.74	0.56035	377.362	0.53758	458.741	1.12496	528.126	1.91287
635.126	0.56055	377.566	0.53776	459.132	1.12572	528.475	1.91397
635.521	0.56087	377.767	0.53829	459.341	1.12621	528.815	1.91506
635.927	0.56087	378.008	0.53844	459.55	1.12681	529.137	1.91625
636.316	0.56096	378.272	0.53904	459.936	1.12753	529.468	1.9175
636.709	0.5612	378.541	0.53932	460.317	1.12831	529.816	1.91845
637.12	0.56134	378.761	0.53955	460.526	1.12875	530.158	1.9194
637.52	0.56164	378.967	0.5399	460.742	1.12922	530.481	1.92059
637.908	0.56185	379.218	0.54016	460.954	1.12966	530.809	1.92175
638.314	0.56171	379.468	0.54046	461.335	1.1305	531.154	1.92271
638.726	0.56186	379.723	0.54104	461.72	1.13137	531.495	1.92356
639.119	0.56216	379.946	0.54137	461.933	1.13177	531.817	1.92453
639.519	0.56224	380.158	0.54164	462.15	1.13234	532.141	1.92558
639.933	0.56236	380.362	0.54177	462.36	1.13272	532.482	1.92652
640.331	0.56246	380.607	0.54219	462.742	1.13365	532.817	1.92742
640.725	0.56272	380.862	0.54274	463.133	1.13441	533.138	1.92842
641.135	0.56299	381.125	0.54316	463.346	1.1349	533.461	1.92946
641.537	0.56307	381.357	0.54349	463.563	1.13538	533.797	1.9304
641.925	0.56317	381.564	0.54363	463.768	1.13581	534.133	1.93128
642.326	0.56362	381.765	0.54416	464.146	1.13657	534.46	1.93241
642.733	0.56383	382.005	0.54444	464.539	1.13736	534.791	1.93357
643.122	0.56377	382.261	0.54487	464.752	1.13781	535.132	1.93451
643.515	0.56408	382.537	0.54513	464.966	1.13824	535.469	1.93549
643.919	0.56454	382.762	0.54571	465.355	1.13908	535.796	1.9367
644.311	0.5648	382.973	0.5457	465.733	1.13983	536.131	1.93789
644.706	0.56489	383.222	0.5463	465.938	1.14016	536.474	1.93889
645.114	0.56513	383.473	0.54662	466.15	1.14069	536.811	1.93996
645.515	0.56533	383.724	0.54684	466.359	1.14109	537.142	1.94118
645.911	0.5656	383.951	0.54712	466.742	1.14178	537.479	1.94233
646.319	0.56581	384.166	0.54754	467.127	1.14247	537.823	1.94335
646.726	0.56629	384.377	0.54784	467.332	1.14301	538.16	1.94436
647.124	0.56661	384.617	0.5482	467.543	1.14348	538.487	1.94564
647.528	0.56657	384.875	0.54848	467.745	1.14376	538.821	1.9469
647.938	0.56666	385.131	0.54903	468.129	1.14444	539.164	1.94772
648.337	0.56693	385.352	0.54935	468.531	1.1455	539.496	1.94861
648.736	0.56714	385.565	0.54964	468.739	1.14593	539.819	1.94986
649.146	0.56742	385.771	0.55003	468.947	1.14637	540.153	1.95104
649.543	0.56772	386.016	0.55019	469.339	1.14717	540.497	1.95199
649.936	0.56771	386.268	0.55071	469.733	1.14807	540.825	1.9529
650.342	0.56783	386.537	0.55117	469.941	1.14849	541.142	1.9539
650.739	0.56801	386.75	0.55115	470.15	1.14907	541.471	1.95505
651.124	0.56837	386.964	0.55159	470.354	1.14935	541.813	1.95596
651.522	0.56861	387.221	0.55188	470.746	1.15023	542.142	1.95685
651.925	0.56871	387.478	0.55237	471.149	1.15095	542.459	1.95818
652.311	0.56913	387.724	0.55281	471.36	1.15144	542.792	1.95937
652.708	0.56943	387.942	0.55295	471.567	1.152	543.139	1.96012
653.119	0.56943	388.142	0.55332	471.957	1.15278	543.472	1.96105
653.515	0.56969	388.357	0.55361	472.347	1.15351	543.792	1.9623
653.905	0.57007	388.607	0.55401	472.554	1.15397	544.126	1.96354
654.317	0.57016	388.87	0.55443	472.765	1.1545	544.476	1.96457
654.726	0.57018	389.133	0.55471	472.97	1.15486	544.813	1.96554
655.116	0.57047	389.353	0.55517	473.351	1.15562	545.135	1.96678
655.52	0.57092	389.556	0.55562	473.742	1.15632	545.468	1.96801
655.935	0.57112	389.759	0.55585	473.952	1.15672	545.818	1.96888
656.33	0.571	390.01	0.55616	474.162	1.15734	546.157	1.96984
656.724	0.57124	390.27	0.55646	474.548	1.15806	546.479	1.9711
657.136	0.57155	390.475	0.55697	474.928	1.15877	546.808	1.97223
657.538	0.57166	390.692	0.55722	475.134	1.15917	547.155	1.97307
657.926	0.57191	390.894	0.55754	475.343	1.15957	547.493	1.97407
658.329	0.57239	391.155	0.55783	475.551	1.16009	547.814	1.97522
658.732	0.57264	391.412	0.55811	475.93	1.16097	548.14	1.97627
659.121	0.5726	391.669	0.55843	476.316	1.16153	548.483	1.97711
659.515	0.57287	391.888	0.55891	476.531	1.16204	548.818	1.978
659.918	0.57315	392.099	0.55907	476.747	1.1626	549.139	1.97914
660.311	0.57348	392.303	0.55949	476.954	1.16297	549.464	1.98024
660.708	0.57386	392.552	0.55968	477.332	1.16372	549.803	1.98124
661.114	0.57409	392.816	0.56027	477.721	1.1645	550.136	1.9823
661.515	0.57416	393.07	0.56059	477.937	1.16503	550.461	1.98346
661.913	0.57432	393.294	0.56081	478.155	1.16556	550.794	1.98454
662.321	0.57466	393.501	0.56106	478.36	1.16587	551.136	1.98555
662.726	0.575	393.702	0.56134	478.737	1.16668	551.47	1.98657
663.125	0.57521	393.943	0.5617	479.133	1.16756	551.798	1.9879
663.531	0.57516	394.206	0.56225	479.349	1.16802	552.135	1.98918
663.94	0.57546	394.472	0.5624	479.566	1.16839	552.478	1.99008
664.336	0.57569	394.692	0.56287	479.767	1.16886	552.813	1.99102
664.736	0.57578	394.899	0.56312	480.142	1.16963	553.142	1.99224
665.145	0.57611	395.152	0.56355	480.542	1.17023	553.481	1.99349
665.54	0.57637	395.404	0.56406	480.756	1.17081	553.825	1.99445
665.934	0.57645	395.659	0.56426	480.968	1.17126	554.159	1.99548
666.342	0.57636	395.879	0.56473	481.353	1.17187	554.487	1.99671
666.737	0.57677	396.09	0.56502	481.734	1.17261	554.824	1.99783
667.122	0.57714	396.295	0.56536	481.941	1.17303	555.167	1.99851
667.523	0.57735	396.539	0.56558	482.155	1.17357	555.496	1.99944
667.925	0.57742	396.796	0.56616	482.359	1.17393	555.819	2.00081
668.31	0.57758	397.059	0.56636	482.741	1.17453	556.155	2.00195
668.71	0.57785	397.291	0.56697	483.129	1.17533	556.497	2.00265
669.121	0.57804	397.498	0.567	483.334	1.17588	556.821	2.00341
669.515	0.5783	397.7	0.56756	483.543	1.1762	557.141	2.0047
669.908	0.57858	397.938	0.56762	483.935	1.17693	557.474	2.00579
670.322	0.57889	398.195	0.5682	484.325	1.17769	557.814	2.0066
670.728	0.57885	398.47	0.56876	484.533	1.17811	558.139	2.00741
671.119	0.57917	398.695	0.56901	484.741	1.1787	558.457	2.00864
671.526	0.57953	398.905	0.56936	484.946	1.1791	558.795	2.00987
671.938	0.57979	399.158	0.56985	485.337	1.1798	559.143	2.01078
672.331	0.57996	399.407	0.57006	485.736	1.18065	559.472	2.01179
672.729	0.58017	399.656	0.5705	485.945	1.18122	559.792	2.01301
673.14	0.58051	399.882	0.57087	486.153	1.18167	560.129	2.01428
673.537	0.58084	400.098	0.57111	486.354	1.18205	560.48	2.01514
673.926	0.58107	400.31	0.57166	486.744	1.18277	560.814	2.01615
674.331	0.58123	400.553	0.57173	487.15	1.18362	561.135	2.01738
674.732	0.58149	400.809	0.57235	487.36	1.18417	561.471	2.01878
675.119	0.58159	401.061	0.57258	487.565	1.18459	561.822	2.01973
675.517	0.58182	401.285	0.57295	487.955	1.18531	562.157	2.02053
675.918	0.58215	401.5	0.57323	488.348	1.18613	562.478	2.02166
676.311	0.58247	401.706	0.57368	488.557	1.18644	562.811	2.02289
676.709	0.58273	401.95	0.57379	488.767	1.18699	563.158	2.02392
677.114	0.58296	402.203	0.57426	488.967	1.18754	563.491	2.0247
677.51	0.58313	402.467	0.5746	489.348	1.18814	563.811	2.02578
677.907	0.5832	402.682	0.57511	489.746	1.18885	564.141	2.02694
678.316	0.58364	402.896	0.57515	489.958	1.18928	564.485	2.02785
678.72	0.58406	403.153	0.57552	490.166	1.18979	564.817	2.02862
679.119	0.5844	403.408	0.57606	490.545	1.19069	565.136	2.02981
679.527	0.58465	403.657	0.5761	490.927	1.19112	565.464	2.03091
679.936	0.58464	403.874	0.57674	491.136	1.19153	565.803	2.03187
680.334	0.58475	404.077	0.57707	491.347	1.19212	566.134	2.03273
680.736	0.58509	404.291	0.57721	491.553	1.19256	566.458	2.0337
681.144	0.58541	404.544	0.57768	491.929	1.1933	566.795	2.03491
681.539	0.58582	404.804	0.57794	492.32	1.19405	567.135	2.036
681.935	0.58604	405.067	0.57844	492.537	1.19447	567.467	2.03698
682.342	0.58596	405.286	0.57889	492.753	1.19502	567.797	2.03813
682.734	0.5863	405.488	0.57898	492.956	1.19543	568.135	2.03922
683.121	0.58671	405.694	0.57942	493.331	1.19619	568.478	2.04008
683.523	0.5869	405.942	0.57964	493.728	1.19695	568.812	2.04121
683.923	0.5872	406.205	0.58016	493.944	1.19756	569.143	2.0424
684.31	0.58759	406.408	0.58032	494.159	1.19793	569.484	2.04355
684.712	0.58781	406.627	0.58064	494.549	1.19881	569.827	2.04453
685.122	0.58807	406.896	0.58103	494.93	1.19954	570.159	2.04541
685.513	0.58847	407.151	0.58156	495.141	1.1999	570.486	2.04647
685.907	0.58884	407.415	0.58186	495.357	1.2005	570.825	2.04767
686.322	0.58894	407.668	0.58224	495.569	1.20087	571.167	2.04861
686.725	0.58895	407.895	0.58258	495.952	1.20171	571.494	2.04953
687.117	0.58943	408.099	0.58289	496.338	1.20246	571.819	2.05066
687.527	0.59004	408.301	0.58309	496.547	1.20275	572.156	2.05172
687.937	0.59024	408.548	0.58335	496.762	1.20324	572.496	2.0526
688.326	0.5902	408.749	0.58379	496.967	1.20373	572.819	2.05363
688.726	0.59045	409.002	0.58411	497.347	1.20446	573.138	2.05476
689.139	0.59077	409.225	0.58453	497.736	1.20513	573.473	2.0558
689.533	0.5908	409.432	0.58473	497.945	1.20559	573.813	2.0567
689.924	0.59125	409.636	0.58513	498.157	1.206	574.137	2.05769
690.331	0.59179	409.879	0.58551	498.548	1.20682	574.457	2.05893
690.73	0.59206	410.14	0.58583	498.929	1.20748	574.799	2.06014
691.118	0.59194	410.405	0.58616	499.13	1.2078	575.144	2.06109
691.517	0.59213	410.627	0.5864	499.336	1.20835	575.47	2.06208
691.916	0.59265	410.832	0.58669	499.542	1.20882	575.79	2.0633
692.308	0.59302	411.086	0.58721	499.927	1.20938	576.132	2.0645
692.71	0.59318	411.335	0.58753	500.32	1.21022	576.482	2.06569
693.116	0.5936	411.592	0.58776	500.529	1.21068	576.812	2.06679
693.513	0.5939	411.811	0.58822	500.74	1.21116	577.134	2.0679
693.914	0.59387	412.022	0.5884	500.944	1.21155	577.474	2.06907
694.323	0.59418	412.229	0.58892	501.334	1.21223	577.824	2.07006
694.725	0.59445	412.476	0.58908	501.737	1.2131	578.155	2.0711
695.125	0.59473	412.728	0.58956	501.945	1.21365	578.477	2.07225
695.534	0.59495	412.99	0.58996	502.153	1.21408	578.814	2.07342
695.939	0.59534	413.222	0.59045	502.547	1.21471	579.16	2.07439
696.335	0.59558	413.431	0.59082	502.941	1.21545	579.49	2.07522
696.74	0.59561	413.634	0.59105	503.152	1.21566	579.809	2.07615
697.146	0.59583	413.871	0.59123	503.362	1.21591	580.142	2.07721
697.538	0.5964	414.128	0.59177	503.565	1.21601	580.486	2.07814
697.937	0.59659	414.401	0.59216	503.954	1.21679	580.815	2.07903
698.343	0.59668	414.628	0.59263	504.35	1.21727	581.135	2.08011
698.732	0.59719	414.839	0.59282	504.559	1.21752	581.466	2.08111
699.12	0.59758	415.092	0.59305	504.769	1.21776	581.804	2.08196
699.525	0.59766	415.34	0.59356	505.155	1.2185	582.132	2.0828
699.922	0.59782	415.589	0.59407	505.541	1.21928	582.457	2.08394
700.309	0.59826	415.813	0.59423	505.748	1.21935	582.795	2.08508
700.715	0.59849	416.032	0.59466	505.958	1.2196	583.136	2.08609
701.123	0.5986	416.244	0.59491	506.165	1.22027	583.467	2.0871
701.512	0.59899	416.489	0.59524	506.544	1.22105	583.795	2.08829
701.911	0.59955	416.744	0.5958	506.931	1.22169	584.136	2.08937
702.326	0.59982	416.993	0.59581	507.14	1.22216	584.478	2.09037
702.724	0.59962	417.219	0.59632	507.351	1.22271	584.811	2.09155
703.117	0.59986	417.431	0.59642	507.553	1.22323	585.143	2.09276
703.53	0.60038	417.641	0.59687	507.927	1.2242	585.485	2.09376
703.937	0.60072	417.886	0.59714	508.325	1.22481	585.825	2.09477
704.328	0.6009	418.137	0.59746	508.541	1.22551	586.156	2.09602
704.73	0.60131	418.4	0.59794	508.754	1.22611	586.485	2.09716
705.14	0.60139	418.615	0.59828	509.139	1.22689	586.825	2.09815
705.533	0.60153	418.831	0.59862	509.521	1.22784	587.166	2.09903
705.926	0.60191	419.09	0.59898	509.732	1.22821	587.492	2.1001
706.334	0.6022	419.343	0.59921	509.949	1.22871	587.818	2.10131
706.729	0.60256	419.592	0.59957	510.161	1.22929	588.157	2.10236
707.116	0.60259	419.806	0.59995	510.543	1.23021	588.495	2.10333
707.516	0.60278	420.012	0.60015	510.93	1.23103	588.816	2.1044
707.912	0.60311	420.223	0.60057	511.143	1.23144	589.138	2.10539
708.301	0.60342	420.477	0.60072	511.361	1.23199	589.476	2.10635
708.705	0.6037	420.738	0.60124	511.57	1.23248	589.812	2.10743
709.111	0.60409	420.998	0.60167	511.949	1.23329	590.132	2.10852
709.51	0.60412	421.217	0.60185	512.338	1.23413	590.456	2.10974
709.912	0.60432	421.421	0.60223	512.55	1.23449	590.801	2.11075
710.321	0.60464	421.626	0.60251	512.765	1.23494	591.143	2.11159
710.722	0.60497	421.876	0.60286	512.967	1.23547	591.467	2.1127
711.123	0.60538	422.138	0.60339	513.343	1.23613	591.79	2.11407
711.533	0.60562	422.415	0.60378	513.738	1.23702	592.134	2.11515
711.937	0.60582	422.625	0.604	513.948	1.23732	592.482	2.11606
712.334	0.606	422.828	0.60439	514.158	1.23771	592.808	2.11713
712.74	0.60617	423.085	0.60483	514.545	1.23861	593.132	2.11841
713.144	0.6065	423.347	0.60534	514.929	1.23924	593.477	2.11948
713.536	0.60689	423.602	0.60544	515.132	1.2396	593.825	2.12038
713.936	0.60695	423.827	0.60594	515.341	1.24015	594.154	2.12145
714.341	0.60715	424.031	0.6061	515.544	1.24047	594.476	2.12275
714.73	0.60753	424.235	0.60655	515.931	1.24125	594.816	2.12374
715.122	0.60786	424.482	0.60688	516.329	1.24192	595.161	2.12449
715.528	0.60791	424.746	0.6073	516.537	1.24248	595.488	2.12549
715.921	0.60819	425.009	0.60748	516.746	1.24291	595.808	2.12665
716.309	0.60851	425.231	0.60821	517.139	1.24371	596.144	2.12758
716.718	0.60876	425.433	0.6083	517.533	1.24442	596.486	2.12837
717.122	0.60887	425.692	0.60872	517.743	1.24493	596.815	2.12938
717.508	0.60926	425.94	0.60917	517.952	1.24543	597.136	2.13037
717.909	0.60974	426.198	0.60941	518.156	1.24578	597.467	2.1314
718.324	0.60998	426.414	0.60978	518.546	1.2465	597.804	2.13227
718.721	0.60983	426.626	0.61007	518.945	1.2474	598.132	2.1333
719.117	0.6101	426.834	0.61031	519.156	1.24778	598.459	2.13441
719.531	0.61074	427.079	0.61067	519.364	1.24828	598.796	2.13545
719.935	0.61093	427.335	0.61097	519.756	1.24904	599.136	2.13646
720.326	0.61106	427.59	0.61126	520.146	1.24981	599.467	2.13754
720.731	0.61119	427.818	0.61181	520.354	1.25017	599.799	2.13882
721.139	0.61148	428.024	0.612	520.564	1.25067	600.14	2.13985
721.53	0.61165	428.229	0.6124	520.77	1.25103	600.479	2.14088
721.925	0.61188	428.469	0.61246	521.152	1.2519	600.809	2.142
722.333	0.61227	428.729	0.61315	521.541	1.25259	601.142	2.14323
722.726	0.61267	428.997	0.61347	521.752	1.25296	601.486	2.14432
723.116	0.61271	429.228	0.61383	521.963	1.25343	601.826	2.14534
723.517	0.61293	429.434	0.61422	522.163	1.25381	602.156	2.14645
723.914	0.61312	429.687	0.61465	522.539	1.25464	602.486	2.14757
724.307	0.61338	429.936	0.61481	522.932	1.25529	602.828	2.14865
724.711	0.61385	430.19	0.61534	523.143	1.25569	603.164	2.14951
725.115	0.61416	430.411	0.61566	523.351	1.25625	603.488	2.15068
725.513	0.61425	430.632	0.61597	523.734	1.25712	603.816	2.15195
725.915	0.61446	430.841	0.61623	524.117	1.25786	604.157	2.15277
726.323	0.61465	431.085	0.61639	524.329	1.25816	604.493	2.15353
726.724	0.61495	431.339	0.61695	524.544	1.25866	604.813	2.15456
727.126	0.61507	431.592	0.61726	524.755	1.25926	605.137	2.15576
727.537	0.6152	431.822	0.6178	525.134	1.26012	605.478	2.15675
727.939	0.61575	432.034	0.61799	525.522	1.26084	605.813	2.15764
728.335	0.61589	432.242	0.61827	525.736	1.26127	606.131	2.15864
728.743	0.61587	432.483	0.61858	525.955	1.26188	606.458	2.15981
729.144	0.61611	432.739	0.61906	526.162	1.26223	606.805	2.16079
729.535	0.61656	433.001	0.6192	526.54	1.26303	607.144	2.16166
729.938	0.61665	433.221	0.61994	526.933	1.26382	607.465	2.16284
730.341	0.61676	433.436	0.61997	527.149	1.26423	607.791	2.16408
730.729	0.61719	433.695	0.62061	527.366	1.26472	608.139	2.16519
731.122	0.61756	433.948	0.62088	527.567	1.26516	608.483	2.16611
731.527	0.61767	434.193	0.62106	527.944	1.26577	608.807	2.16714
731.917	0.61781	434.409	0.62143	528.342	1.26677	609.134	2.16837
732.307	0.61808	434.617	0.6218	528.555	1.26707	609.481	2.16958
732.718	0.61828	434.833	0.62205	528.767	1.26731	609.826	2.17045
733.12	0.6184	435.083	0.62245	529.154	1.2682	610.151	2.17146
733.507	0.61878	435.34	0.62273	529.535	1.26892	610.475	2.17273
733.912	0.61923	435.593	0.62318	529.739	1.26926	610.818	2.17381
734.326	0.61945	435.81	0.62341	529.951	1.26963	611.162	2.17467
734.721	0.61941	436.016	0.62381	530.157	1.26991	611.487	2.17562
735.119	0.61974	436.224	0.62406	530.539	1.27074	611.809	2.17674
735.534	0.62	436.473	0.62443	530.925	1.27138	612.147	2.17773
735.934	0.62025	436.735	0.62493	531.129	1.27181	612.487	2.17853
736.326	0.62068	437.004	0.62543	531.34	1.27219	612.812	2.17952
736.735	0.6209	437.219	0.62561	531.542	1.27261	613.134	2.18074
737.141	0.62106	437.426	0.62603	531.927	1.27337	613.469	2.18171
737.529	0.62102	437.685	0.62616	532.33	1.27407	613.804	2.1825
737.928	0.62136	437.942	0.62667	532.539	1.2746	614.129	2.18353
738.334	0.62198	438.2	0.62723	532.745	1.27499	614.459	2.18458
738.725	0.62209	438.424	0.6274	533.138	1.27578	614.799	2.18572
739.116	0.62209	438.626	0.62785	533.535	1.2765	615.137	2.18684
739.518	0.62242	438.831	0.62797	533.744	1.27701	615.466	2.18793
739.912	0.62261	439.08	0.62835	533.952	1.27759	615.798	2.18901
740.307	0.62279	439.28	0.62866	534.153	1.27791	616.14	2.18996
740.712	0.62329	439.535	0.62913	534.545	1.27862	616.478	2.19102
741.115	0.62345	439.759	0.62947	534.947	1.27951	616.808	2.19227
741.512	0.62352	439.965	0.62973	535.157	1.28003	617.142	2.19343
741.916	0.62369	440.168	0.63016	535.365	1.28039	617.488	2.19439
742.322	0.62387	440.415	0.63054	535.757	1.28112	617.827	2.19552
742.721	0.62423	440.616	0.6307	536.148	1.28195	618.156	2.19656
743.125	0.62428	440.869	0.63103	536.356	1.28231	618.488	2.19753
743.536	0.62439	441.089	0.6312	536.566	1.28276	618.831	2.19864
743.938	0.62466	441.296	0.63174	536.769	1.28319	619.165	2.19963
744.335	0.62491	441.504	0.63197	537.15	1.28381	619.488	2.2006
744.744	0.62506	441.746	0.63235	537.545	1.28468	619.818	2.20161
745.143	0.62539	442.008	0.63278	537.756	1.28498	620.159	2.20258
745.535	0.62552	442.267	0.63293	537.965	1.2855	620.49	2.20345
745.94	0.62549	442.491	0.6334	538.347	1.28629	620.809	2.2045
746.339	0.62573	442.698	0.63363	538.728	1.28687	621.137	2.2055
746.726	0.62612	442.955	0.63395	538.936	1.28731	621.479	2.20641
747.122	0.62626	443.201	0.63428	539.145	1.28779	621.81	2.20739
747.527	0.6264	443.459	0.63467	539.352	1.28809	622.128	2.20843
747.916	0.62675	443.674	0.63502	539.729	1.28897	622.458	2.20963
748.309	0.62687	443.888	0.63543	540.117	1.28973	622.805	2.21061
748.719	0.62699	444.095	0.63572	540.332	1.29002	623.141	2.21151
749.119	0.62721	444.342	0.63607	540.547	1.2905	623.461	2.21274
749.507	0.62751	444.597	0.63645	540.753	1.29106	623.791	2.21411
749.915	0.62783	444.856	0.63663	541.131	1.29177	624.141	2.21499
750.327	0.628	445.087	0.63721	541.524	1.29261	624.481	2.21601
750.719	0.62813	445.295	0.63743	541.74	1.29304	624.803	2.21734
751.12	0.62843	445.501	0.63787	541.958	1.29349	625.134	2.2186
751.534	0.62863	445.741	0.63804	542.16	1.29394	625.483	2.2196
751.932	0.62881	445.997	0.63828	542.535	1.29455	625.824	2.22055
752.325	0.62907	446.264	0.6389	542.936	1.29539	626.147	2.22182
752.735	0.62938	446.495	0.63914	543.152	1.29599	626.476	2.22301
753.138	0.62952	446.704	0.6398	543.366	1.29627	626.821	2.22395
753.526	0.62948	446.96	0.63999	543.754	1.29698	627.161	2.22485
753.928	0.62974	447.209	0.64024	544.134	1.29777	627.483	2.22599
754.334	0.63025	447.457	0.6405	544.343	1.29821	627.808	2.227
754.723	0.63053	447.68	0.64118	544.559	1.29867	628.149	2.22788
755.115	0.63076	447.897	0.64135	544.768	1.29897	628.488	2.22877
755.518	0.63084	448.111	0.64181	545.151	1.29966	628.811	2.22986
755.912	0.63095	448.356	0.64181	545.535	1.30037	629.134	2.23085
756.308	0.63135	448.613	0.64235	545.742	1.30083	629.47	2.23166
756.713	0.6317	448.859	0.64257	545.954	1.30122	629.804	2.23256
757.115	0.63205	449.084	0.64308	546.157	1.30152	630.129	2.2337
757.511	0.63226	449.296	0.64331	546.538	1.3023	630.46	2.23474
757.918	0.63235	449.506	0.64359	546.928	1.30294	630.801	2.23574
758.324	0.63253	449.752	0.64381	547.134	1.30346	631.137	2.23662
758.723	0.63296	450.006	0.64439	547.343	1.30391	631.464	2.23762
759.128	0.63315	450.264	0.64446	547.734	1.3046	631.799	2.23873
759.537	0.63344	450.483	0.64506	548.128	1.30541	632.143	2.23971
759.937	0.63369	450.696	0.64522	548.334	1.30575	632.479	2.24082
760.336	0.63377	450.897	0.64558	548.542	1.30634	632.809	2.24194
760.745	0.63397	451.145	0.6459	548.746	1.30675	633.146	2.24294
761.142	0.63439	451.397	0.64607	549.138	1.3074	633.49	2.24371
761.535	0.63479	451.598	0.64651	549.539	1.30822	633.825	2.24481
761.941	0.63477	451.81	0.64683	549.747	1.30866	634.153	2.24597
762.339	0.63486	452.021	0.64706	549.954	1.30913	634.489	2.24704
762.724	0.63515	452.222	0.64743	550.35	1.30997	634.832	2.24792
763.122	0.63569	452.47	0.64764	550.744	1.31059	635.162	2.24886
763.526	0.63599	452.729	0.64815	550.953	1.31105	635.485	2.24998
763.913	0.63615	452.938	0.64843	551.162	1.31153	635.819	2.25112
764.309	0.63636	453.153	0.64893	551.365	1.31191	636.162	2.25196
764.722	0.63658	453.359	0.64898	551.755	1.31255	636.489	2.25282
765.117	0.63667	453.618	0.64939	552.149	1.3134	636.808	2.25404
765.506	0.63719	453.875	0.64983	552.358	1.31375	637.139	2.2551
765.917	0.63755	454.132	0.65008	552.568	1.31421	637.48	2.25606
766.326	0.63769	454.356	0.65066	552.956	1.31492	637.808	2.2571
766.717	0.63783	454.559	0.65089	553.341	1.31558	638.127	2.25824
767.12	0.63802	454.764	0.65104	553.549	1.31602	638.462	2.25935
767.534	0.63825	455.016	0.65166	553.759	1.31645	638.808	2.26029
767.929	0.63843	455.279	0.65188	553.966	1.3167	639.14	2.26121
768.325	0.63854	455.537	0.65222	554.343	1.31755	639.46	2.26256
768.737	0.63898	455.765	0.65266	554.729	1.31811	639.794	2.26391
769.139	0.63919	455.967	0.65273	554.938	1.31846	640.144	2.26477
769.526	0.6389	456.228	0.65333	555.149	1.31896	640.48	2.26575
769.93	0.63932	456.481	0.6537	555.352	1.3193	640.802	2.26699
770.334	0.63969	456.739	0.65393	555.726	1.32002	641.136	2.26826
770.723	0.63971	456.948	0.65427	556.121	1.32082	641.486	2.2692
771.117	0.63978	457.163	0.65457	556.337	1.32121	641.824	2.27014
771.52	0.64012	457.371	0.65484	556.551	1.32171	642.145	2.27143
771.913	0.64033	457.62	0.65531	556.752	1.32215	642.477	2.2726
772.31	0.64034	457.878	0.65554	557.128	1.32292	642.824	2.27334
772.717	0.64047	458.132	0.65602	557.531	1.32367	643.161	2.27416
773.117	0.64095	458.351	0.65626	557.747	1.32425	643.481	2.27528
773.515	0.64115	458.56	0.6567	557.96	1.32472	643.808	2.2764
773.922	0.64103	458.768	0.65678	558.345	1.32547	644.151	2.27718
774.325	0.64116	459.008	0.65703	558.729	1.32613	644.485	2.27793
774.722	0.64155	459.269	0.65774	558.942	1.32658	644.806	2.279
775.131	0.6417	459.53	0.65795	559.159	1.3271	645.131	2.27995
775.539	0.64194	459.754	0.65828	559.368	1.32752	645.469	2.28075
775.936	0.64215	459.958	0.65855	559.751	1.32813	645.801	2.28166
776.336	0.64228	460.218	0.65894	560.138	1.32888	646.125	2.28276
776.745	0.64232	460.463	0.6593	560.347	1.32939	646.46	2.2838
777.14	0.64261	460.723	0.65988	560.563	1.32995	646.804	2.28481
777.534	0.643	460.941	0.65995	560.767	1.33016	647.137	2.2857
777.94	0.64296	461.161	0.66042	561.145	1.33083	647.464	2.28687
778.335	0.64309	461.368	0.66067	561.537	1.33151	647.802	2.28809
778.721	0.64334	461.614	0.66107	561.747	1.33202	648.145	2.28904
779.123	0.64345	461.866	0.66149	561.958	1.33237	648.48	2.28996
779.525	0.64351	462.122	0.66179	562.346	1.33301	648.809	2.29118
[truncated: 5,828 more rows]

## Sheet: figure S10 c
without Fe										with Fe
0.25 wt %		0.5 wt %		0.75 wt %		1 wt %		1.25 wt %		0.25 wt %		0.5 wt %		0.75 wt %		1 wt %		1.25 wt %
Tensile Strain	Tensile Stress	Tensile Strain	Tensile Stress	Tensile Strain	Tensile Stress	Tensile Strain	Tensile Stress	Tensile Strain	Tensile Stress	Tensile Strain	Tensile Stress	Tensile Strain	Tensile Stress	Tensile Strain	Tensile Stress	Tensile Strain	Tensile Stress	Tensile Strain	Tensile Stress
%	MPa	%	MPa	%	MPa	%	MPa	%	MPa	%	MPa	%	MPa	%	MPa	%	MPa	%	MPa
0	-0.00128	0	8.92703e-05	0	-0.000550349	0	-0.00022014	0	0.000117666	0	-0.000456232	0	-0.000624282	0	-0.00207	0	-0.000995919	0	-0.00218
-0.000738061	-0.0015	0	9.14884e-05	0.00177	-0.000401377	-0.00221	-0.000220288	-0.000110709	3.35004e-05	0	4.55847e-05	-0.000276772	-0.000524659	-0.00111	-0.00181	0.00184	-0.00105	0.00111	-0.00186
-0.00036903	-0.00122	0	0.000186398	0.00177	-0.000252473	-0.00304	-0.000363311	-0.000210347	6.32087e-05	0	0.00124	-0.00111	-0.000582318	-0.00221	-0.0023	0.002	-0.00056084	0.00111	-0.00227
-0.000811867	-0.00153	0	9.07983e-05	0.00177	-0.000564024	-0.00443	-0.000285289	-0.000498189	7.38308e-05	0	-0.000387037	-0.00111	-0.00070718	-0.0027	-0.00261	0.00151	-0.00105	0.00111	-0.00209
-0.0012	-0.00107	0	0.000198259	0.00177	-0.000264927	-0.00554	-0.00039117	-0.000498189	6.27679e-05	0.00111	-0.000149221	-0.00167	-0.0007428	-0.00332	-0.00272	0.00128	-0.000702728	0.00165	-0.00211
-0.0012	-0.00136	0.00111	0.000146223	0.00399	-0.000447005	-0.0051	-0.000445822	0.000608898	0.000122934	0.00111	-0.000236525	-0.00111	-0.000790333	-0.00306	-0.00251	0.00146	-0.00112	0.00554	-0.00214
0.00146	-0.00174	0.00519	0.000129379	0.0079	-0.000580915	-0.00332	-0.000287265	0.00282	-1.51121e-05	0.00443	-0.000358516	0.000830316	-0.000505691	-0.000398552	-0.00177	0.00311	-0.000946001	0.01134	-0.00229
0.02801	-0.00133	0.01521	0.000190194	0.01898	-0.000223771	0.00221	-0.000488224	0.01051	-2.85768e-06	0.01388	0.000139419	0.01962	-0.000599552	0.01198	-0.00338	0.01837	-0.000948359	0.0239	-0.0019
0.06336	-0.00158	0.03668	0.000179356	0.03834	-0.000482715	0.02499	-0.000411306	0.02826	0.00017545	0.03064	-0.000315354	0.04088	-0.000678901	0.0334	-0.00232	0.03946	-0.00118	0.04415	-0.00219
0.10043	-0.0014	0.06002	0.000223859	0.05976	-0.000259872	0.04612	-0.000482879	0.04941	0.000147193	0.05255	-9.43546e-06	0.06124	-0.00080331	0.05456	-0.00178	0.06066	-0.000828515	0.066	-0.00227
0.13471	-0.00136	0.08409	0.000260311	0.08001	-0.000435276	0.06848	-0.00050376	0.07006	0.000220647	0.07518	-0.000569503	0.08196	-0.00047277	0.07764	-0.00173	0.08114	-0.000981481	0.08604	-0.00162
0.1721	-0.00133	0.10625	0.000247551	0.10337	-0.0003778	0.09053	-0.000393216	0.09313	0.000166155	0.097	0.000733259	0.1047	-0.000342764	0.10027	-0.00174	0.10381	-0.000715338	0.10851	-0.00223
0.20566	-0.00153	0.12948	0.000324608	0.12375	-0.000469953	0.11378	-0.000464737	0.11621	0.000157273	0.12036	-0.000568787	0.12595	-0.000642819	0.12324	-0.00207	0.12502	-0.001	0.12937	-0.00183
0.24129	-0.00143	0.1529	0.000250763	0.14598	-0.000406156	0.13726	-0.000425089	0.13712	0.000261977	0.14245	-0.000290924	0.14637	-0.000382729	0.14328	-0.00172	0.14694	-0.000732498	0.1508	-0.00244
0.25937	-0.00128	0.17406	0.00032869	0.16685	-0.000325089	0.15966	-0.000367624	0.15961	6.98125e-05	0.16425	9.46268e-05	0.16775	-0.00062173	0.16499	-0.00214	0.16902	-0.000623111	0.17152	-0.00189
0.29425	-0.0018	0.19509	0.000335322	0.18706	-0.000410892	0.17987	-0.000316595	0.18053	0.00035936	0.18435	-0.000562201	0.1891	-0.000246426	0.18575	-0.00129	0.19035	-0.000624432	0.19199	-0.00186
0.32882	-0.00151	0.21535	0.000362469	0.20772	-0.000341856	0.20183	-0.000289617	0.20129	0.000279018	0.20561	0.00136	0.2102	-0.000675452	0.20677	-0.00153	0.21381	-0.000491017	0.21469	-0.00211
0.36279	-0.00151	0.23743	0.000383146	0.22797	-0.000422778	0.22437	-0.000427482	0.22194	0.000296616	0.22858	-0.000661281	0.23317	-0.000380941	0.22869	-0.00181	0.23672	-0.000550089	0.23627	-0.00184
0.39876	-0.00167	0.25847	0.000379543	0.24845	-0.00029577	0.24757	-0.000361581	0.24281	0.000375525	0.24866	-0.000285701	0.25382	-0.00037993	0.2514	-0.00102	0.26081	-0.000422868	0.25842	-0.00202
0.45671	-0.00124	0.28161	0.000349707	0.27176	-0.000343549	0.26355	-0.000297645	0.26529	0.000307748	0.25538	-0.000137424	0.27275	-0.000159824	0.26892	-0.0015	0.28184	-0.000172064	0.27397	-0.00209
0.53572	-0.00145	0.30331	0.000466869	0.29373	-0.000329186	0.28615	-0.000340523	0.27844	0.000238711	0.2763	0.000129569	0.29373	-0.000154906	0.28919	-0.0021	0.30325	-0.000276841	0.29611	-0.00162
0.62575	-0.00109	0.30712	0.000375756	0.29982	-0.000485832	0.30784	-0.000435258	0.30026	0.000375804	0.29644	-0.00081316	0.30071	-0.00032485	0.29649	-0.000632662	0.32491	-0.000141707	0.29954	-0.00177
0.71562	-0.00114	0.33962	0.000393138	0.33193	-0.000259861	0.3311	-0.000357709	0.30346	0.000362764	0.29949	-0.00118	0.33469	-6.45969e-05	0.32944	-0.00126	0.34583	0.000103755	0.33205	-0.00187
0.81971	-0.000984047	0.38164	0.00054303	0.36758	-0.000367897	0.34017	-0.000348342	0.33591	0.00040224	0.33006	3.91799e-05	0.36691	-0.000110331	0.36226	-0.00104	0.38037	0.000274643	0.37021	-0.00158
1.17069	-0.00102	0.59165	0.000732184	0.41537	-0.000189945	0.37333	-0.000478256	0.37161	0.000543498	0.36711	-6.36056e-05	0.43114	4.90285e-05	0.43935	6.25009e-06	0.41714	0.000152191	0.51088	-0.00156
1.55234	-0.000521949	0.81959	0.000847496	0.65077	-9.821e-05	0.41891	-0.000209955	0.55996	0.000829346	0.50184	0.000904747	0.63429	0.000471882	0.66767	0.000845479	0.51622	0.000878976	0.73504	-0.00105
1.99933	-0.000186429	1.05653	0.000941192	0.90325	0.000241505	0.6223	-6.45867e-05	0.76981	0.00111	0.71795	-0.00022027	0.86982	0.000834959	0.89822	0.00222	0.74177	0.00202	0.9721	0.000157485
2.41038	0.000126989	1.2906	0.0012	1.15785	0.000232298	0.85465	0.000348924	0.99848	0.00154	0.95461	0.00214	1.09964	0.00143	1.09902	0.00278	0.96541	0.00293	1.22876	0.00106
2.86687	0.000446922	1.57179	0.0013	1.42707	0.000250257	1.08777	0.000515826	1.20522	0.00186	1.19724	0.00112	1.31173	0.00174	1.31143	0.00358	1.17773	0.00371	1.4837	0.00146
3.23217	0.000361592	1.86572	0.00146	1.71442	0.000192158	1.33639	0.000482875	1.48053	0.00228	1.4562	-8.7609e-06	1.52685	0.00217	1.53849	0.00493	1.37966	0.0048	1.75002	0.00239
3.6029	0.000742708	2.1511	0.00168	1.99947	0.00044324	1.60714	0.000565884	1.77245	0.0025	1.72034	0.000478372	1.76569	0.00277	1.77334	0.00626	1.60274	0.00606	2.00704	0.00314
3.96981	0.000906786	2.35889	0.00192	2.30198	0.000649079	1.88492	0.000869701	2.05539	0.00322	1.98175	0.00161	2.02656	0.00344	1.97501	0.00821	1.87563	0.00744	2.22457	0.00441
4.34699	0.00145	2.58271	0.00204	2.51418	0.000801373	2.17733	0.00131	2.25841	0.0033	2.19366	0.00273	2.27421	0.00409	2.18276	0.00913	2.11143	0.0083	2.44238	0.00531
4.75811	0.00151	2.8544	0.00214	2.77692	0.000913904	2.37975	0.00137	2.46621	0.00382	2.41121	0.000935283	2.5388	0.00424	2.45353	0.0102	2.35941	0.00914	2.72245	0.00589
5.20449	0.00182	3.14111	0.00231	3.05944	0.000890839	2.61857	0.00147	2.71946	0.00393	2.68104	0.00164	2.80592	0.00512	2.72871	0.01094	2.58606	0.01018	3.01878	0.00708
5.70312	0.00196	3.40902	0.00258	3.33379	0.00103	2.88797	0.00163	2.99997	0.00433	2.97456	0.00226	3.05832	0.00567	2.98763	0.01243	2.83469	0.01223	3.29891	0.0078
6.19392	0.00211	3.68177	0.00269	3.60308	0.00125	3.16585	0.00187	3.28092	0.00452	3.26281	0.00209	3.32693	0.00653	3.258	0.0147	3.08459	0.01334	3.58245	0.00952
6.66694	0.00224	3.96474	0.00291	3.87749	0.00113	3.42813	0.00195	3.54711	0.00497	3.54168	0.00161	3.63124	0.00724	3.53076	0.0167	3.28887	0.014	3.87292	0.0112
7.17864	0.00258	4.29751	0.0031	4.19788	0.00144	3.70031	0.00219	3.81935	0.00514	3.82933	0.00404	3.85847	0.00776	3.75299	0.01662	3.50246	0.01483	4.10733	0.01166
7.7596	0.00319	4.64382	0.00335	4.54841	0.00167	3.99739	0.00259	4.13033	0.00562	4.05717	0.00195	4.09245	0.00814	3.98416	0.01917	3.72374	0.01567	4.35226	0.01295
8.35154	0.00386	4.97144	0.00351	4.87496	0.00174	4.32992	0.00265	4.47891	0.00589	4.29912	0.0028	4.30337	0.00894	4.21649	0.01895	3.92494	0.01664	4.58811	0.01355
8.91304	0.00437	5.30662	0.00366	5.20525	0.00174	4.65841	0.003	4.80821	0.0063	4.54228	0.00188	4.52079	0.00957	4.42815	0.02085	4.12999	0.01795	4.81034	0.01493
9.51358	0.00455	5.68556	0.00401	5.57181	0.00207	4.98634	0.00312	5.13702	0.00637	4.76426	0.00419	4.74017	0.01008	4.65254	0.02187	4.33864	0.01886	5.0432	0.01607
9.85331	0.005	6.07547	0.00434	5.96636	0.00214	5.33983	0.00337	5.49359	0.00691	4.99757	0.0033	4.98705	0.01132	4.87409	0.02401	4.56663	0.02016	5.28547	0.01733
10.2026	0.00557	6.45324	0.00458	6.34266	0.00232	5.72604	0.00367	5.8887	0.00728	5.23217	0.00513	5.24861	0.01149	5.12758	0.02471	4.81152	0.02108	5.55415	0.0184
10.5467	0.00592	6.86456	0.00469	6.74026	0.00237	6.10727	0.0041	6.26626	0.00765	5.49712	0.00457	5.51526	0.01261	5.39721	0.02627	5.07281	0.02237	5.83421	0.01986
11.1954	0.00616	7.08222	0.00499	6.95388	0.00265	6.49167	0.0041	6.65532	0.00792	5.77513	0.00504	5.76178	0.01327	5.6598	0.02763	5.31257	0.02322	6.09306	0.02112
11.8731	0.00655	7.3018	0.00519	7.17492	0.00281	6.70007	0.00424	6.86751	0.00821	6.04271	0.00399	6.01839	0.01418	5.91469	0.02878	5.55806	0.02451	6.35939	0.02223
12.2536	0.00698	7.51543	0.00522	7.39193	0.0028	6.91441	0.0046	7.08597	0.00848	6.30546	0.00445	6.29829	0.01484	6.17361	0.03092	5.81052	0.02591	6.6413	0.02363
12.647	0.00775	7.72921	0.00529	7.6055	0.00284	7.13159	0.00485	7.30507	0.00865	6.57784	0.00341	6.5918	0.01578	6.46272	0.03133	6.0933	0.02718	6.94211	0.02534
13.0192	0.00827	7.94691	0.00545	7.81792	0.00297	7.34255	0.00496	7.51787	0.00877	6.87975	0.00524	6.89262	0.01669	6.76292	0.03416	6.38382	0.02845	7.25286	0.02685
13.3763	0.0085	8.17941	0.00562	8.04332	0.0031	7.55408	0.00501	7.73155	0.00886	7.19144	0.00636	7.17823	0.01764	7.05505	0.03476	6.6644	0.02975	7.54855	0.02836
13.7323	0.00862	8.41794	0.00574	8.27907	0.00321	7.76547	0.00505	7.95016	0.00903	7.48823	0.0056	7.46995	0.01842	7.34906	0.03736	6.94383	0.03128	7.84833	0.02955
14.112	0.00895	8.65509	0.00586	8.51936	0.00333	7.98924	0.00509	8.18217	0.00926	7.78681	0.0062	7.79345	0.01943	7.65221	0.03802	7.24042	0.03236	8.18126	0.03168
14.5229	0.00958	8.88716	0.00609	8.75349	0.00337	8.22429	0.00526	8.42147	0.00948	8.11195	0.00696	8.11855	0.02094	7.97682	0.04092	7.55767	0.03399	8.51486	0.03316
14.9461	0.01035	9.1188	0.00633	8.98529	0.00353	8.46211	0.00551	8.65831	0.00973	8.44651	0.00642	8.43177	0.02133	8.30099	0.04216	7.87016	0.03553	8.83536	0.03453
15.3505	0.01061	9.35909	0.00635	9.21795	0.00353	8.69194	0.00564	8.89063	0.0098	8.7689	0.00624	8.74523	0.02253	8.61846	0.04452	8.17656	0.03699	9.15671	0.03593
15.7418	0.01109	9.61475	0.00645	9.46614	0.00365	8.92304	0.00576	9.1223	0.00993	9.09238	0.00661	9.09268	0.02358	8.93872	0.04459	8.48728	0.03827	9.50397	0.03795
16.13	0.01153	9.87268	0.00675	9.72291	0.00381	9.15316	0.0057	9.36148	0.01019	9.43012	0.00689	9.43852	0.02472	9.28945	0.04768	8.83413	0.03991	9.84916	0.03948
16.5493	0.01211	10.1224	0.00693	9.97849	0.004	9.3977	0.00575	9.61679	0.01048	9.77924	0.00735	9.76044	0.02559	9.62773	0.04902	9.17498	0.04158	10.1714	0.04122
16.9963	0.01248	10.3716	0.00708	10.2275	0.00391	9.65469	0.00594	9.87536	0.01069	10.1054	0.0089	10.0773	0.0266	9.95165	0.05092	9.49653	0.04312	10.491	0.04279
17.442	0.01298	10.6227	0.00712	10.4754	0.00401	9.90891	0.00623	10.1266	0.01086	10.4279	0.00798	10.4226	0.02771	10.2724	0.05226	9.81609	0.04422	10.8361	0.0447
17.8672	0.01365	10.8894	0.00732	10.7323	0.00412	10.1523	0.00625	10.3759	0.01114	10.7618	0.00913	10.7753	0.0288	10.6231	0.05472	10.1667	0.04598	11.1847	0.04698
18.2792	0.01418	11.1671	0.00756	11.0047	0.00439	10.3969	0.00636	10.6266	0.0113	11.1164	0.00899	11.0902	0.02978	10.9613	0.05677	10.5096	0.04769	11.4996	0.04804
18.7124	0.01451	11.4346	0.00765	11.2796	0.0046	10.6515	0.00652	10.8931	0.01157	11.4343	0.01011	11.4104	0.03062	11.2783	0.05898	10.8241	0.04913	11.8195	0.04982
19.177	0.01488	11.6965	0.00773	11.5419	0.00454	10.9222	0.00666	11.1691	0.01188	11.754	0.00797	11.7529	0.03181	11.6021	0.0599	11.1438	0.05011	12.1648	0.05149
19.6467	0.01567	11.9623	0.00793	11.8046	0.00456	11.1945	0.00689	11.4365	0.01208	12.0909	0.01064	12.1023	0.03291	11.9514	0.06222	11.4941	0.05227	12.5117	0.05376
20.1024	0.01657	12.2453	0.00815	12.0778	0.00483	11.4516	0.00697	11.6991	0.01217	12.4438	0.01072	12.411	0.03401	12.2881	0.06469	11.8353	0.05396	12.8202	0.05503
20.545	0.01737	12.5373	0.00828	12.3661	0.00506	11.707	0.00716	11.9648	0.01245	12.7576	0.01239	12.7277	0.03467	12.5982	0.06632	12.1435	0.05548	13.1367	0.05661
21.0069	0.01768	12.8149	0.00831	12.6539	0.00509	11.9751	0.00742	12.2468	0.01264	13.0738	0.01182	13.0722	0.03604	12.9199	0.06717	12.4627	0.05645	13.4855	0.05857
21.4955	0.01823	13.0872	0.00838	12.9268	0.00522	12.2605	0.00761	12.5385	0.01276	13.4109	0.01296	13.4242	0.0372	13.2716	0.06963	12.8138	0.05846	13.8348	0.06071
21.9829	0.01912	13.3695	0.00872	13.201	0.00546	12.5483	0.00761	12.8179	0.01297	13.765	0.01257	13.7329	0.0381	13.6111	0.07241	13.1575	0.06032	14.1424	0.06177
22.4607	0.01984	13.6707	0.00895	13.4924	0.00559	12.8227	0.00786	13.0905	0.01325	14.0809	0.01358	14.0491	0.03886	13.9179	0.07339	13.4639	0.06123	14.4601	0.06326
22.9457	0.02068	13.9746	0.00891	13.7983	0.00565	13.0965	0.00815	13.3726	0.0135	14.3939	0.01293	14.4035	0.04009	14.2429	0.07481	13.7849	0.06272	14.815	0.06546
23.4537	0.02162	14.2636	0.00904	14.0963	0.00563	13.3907	0.00849	13.6736	0.01353	14.7398	0.01343	14.7591	0.04137	14.6032	0.07726	14.1465	0.06454	15.1692	0.06709
23.9732	0.02239	14.5548	0.00934	14.3832	0.00597	13.7009	0.00867	13.978	0.01359	15.0992	0.01561	15.0739	0.04216	14.9474	0.07979	14.4953	0.06641	15.4825	0.06892
24.4823	0.02316	14.8678	0.00958	14.6824	0.00634	14.0046	0.00872	14.2675	0.01388	15.4216	0.01626	15.3869	0.04292	15.26	0.08099	14.8048	0.06751	15.7982	0.06998
24.9897	0.02397	15.1944	0.00953	15.0034	0.00625	14.2951	0.00896	14.5594	0.01433	15.7323	0.01549	15.742	0.04428	15.58	0.08278	15.1233	0.06912	16.1535	0.07241
25.5165	0.02501	15.5093	0.00954	15.3272	0.0062	14.5904	0.00935	14.8717	0.01444	16.0756	0.01606	16.0995	0.0455	15.9426	0.08481	15.485	0.07074	16.5107	0.07407
26.0593	0.02599	15.8127	0.00992	15.6351	0.0064	14.9095	0.0096	15.1973	0.01437	16.4412	0.01771	16.4155	0.04603	16.2901	0.08744	15.8372	0.07258	16.8262	0.07592
26.5956	0.02684	16.1316	0.01024	15.9428	0.00684	15.235	0.00977	15.5126	0.01448	16.7652	0.01742	16.7258	0.04702	16.6019	0.08841	16.1491	0.07395	17.1385	0.07678
27.1287	0.0277	16.4729	0.0102	16.2736	0.00696	15.5458	0.01006	15.8166	0.01492	17.0731	0.01737	17.0779	0.04822	16.9208	0.09021	16.4639	0.07501	17.4919	0.07914
27.6775	0.02873	16.8089	0.01003	16.6167	0.00687	15.8521	0.01042	16.1355	0.01512	17.4154	0.01818	17.441	0.04951	17.2807	0.09185	16.8235	0.07692	17.8525	0.08075
28.244	0.0297	17.1288	0.01032	16.9443	0.00688	16.1778	0.01077	16.4766	0.01515	17.7804	0.01926	17.7589	0.05011	17.6313	0.09455	17.1775	0.07858	18.1704	0.08272
28.8003	0.03063	17.4579	0.01073	17.263	0.00722	16.52	0.01082	16.8117	0.01516	18.1075	0.01999	18.0688	0.05129	17.9445	0.09624	17.4938	0.08013	18.4779	0.08368
29.3432	0.0317	17.8065	0.01079	17.5993	0.00747	16.851	0.01105	17.1328	0.01546	18.4156	0.01999	18.4131	0.05231	18.2586	0.09768	17.8042	0.08112	18.8254	0.0861
29.8955	0.03265	18.15	0.01068	17.9492	0.00733	17.1681	0.01162	17.461	0.01574	18.7508	0.01994	18.7731	0.05353	18.6135	0.0994	18.1554	0.08278	19.1839	0.08777
30.4665	0.03349	18.4716	0.01093	18.2835	0.00739	17.4984	0.01218	17.8087	0.01573	19.1129	0.02096	19.0941	0.05425	18.9643	0.10269	18.5082	0.08474	19.5044	0.08948
31.0211	0.03437	18.7966	0.01128	18.6035	0.00761	17.8468	0.01235	18.1522	0.0158	19.44	0.02222	19.4019	0.05526	19.2811	0.10351	18.8271	0.08613	19.8104	0.09039
31.563	0.0355	19.1416	0.01132	18.9378	0.00803	18.1825	0.01253	18.4754	0.01624	19.7492	0.02048	19.7405	0.05618	19.5912	0.10509	19.1363	0.08709	20.152	0.09245
32.1193	0.03657	19.4836	0.01132	19.2862	0.00785	18.5013	0.01302	18.8011	0.01665	20.0804	0.02187	20.0964	0.0575	19.9408	0.10714	19.482	0.08897	20.5088	0.09434
32.6901	0.03738	19.8067	0.01158	19.6191	0.00772	18.8295	0.01373	19.1462	0.01658	20.4367	0.02313	20.4186	0.0583	20.2876	0.10995	19.8338	0.09106	20.8296	0.09588
33.2357	0.0384	20.1296	0.01197	19.9379	0.00803	19.1729	0.01413	19.4872	0.01667	20.7637	0.02408	20.7322	0.05894	20.6075	0.11107	20.1523	0.09208	21.1419	0.09722
33.7675	0.03954	20.4707	0.01204	20.2689	0.00844	19.5074	0.01444	19.8097	0.01706	21.0785	0.02342	21.0645	0.06036	20.9219	0.11287	20.4664	0.09346	21.4778	0.09937
34.3177	0.04049	20.8111	0.01197	20.6129	0.00844	19.8279	0.015	20.1335	0.0175	21.407	0.02469	21.4163	0.06132	21.2617	0.11477	20.8053	0.09523	21.8269	0.10136
34.8872	0.04119	21.1344	0.01218	20.9454	0.00831	20.1537	0.01567	20.4748	0.01752	21.7564	0.02475	21.7404	0.0623	21.6049	0.1175	21.1524	0.09715	22.1483	0.10268
35.4322	0.042	21.4563	0.01258	21.265	0.00862	20.4918	0.01609	20.814	0.01771	22.0854	0.0255	22.0581	0.06282	21.9278	0.11839	21.4732	0.09837	22.4677	0.10429
35.9627	0.0432	21.7924	0.01268	21.5929	0.00875	20.8227	0.01651	21.138	0.01815	22.4037	0.02527	22.4041	0.06419	22.2535	0.1201	21.7948	0.09954	22.815	0.10578
36.5179	0.04428	22.127	0.01268	21.9325	0.00876	21.1482	0.0172	21.46	0.01849	22.7439	0.02623	22.7501	0.0653	22.5998	0.12271	22.1427	0.10142	23.1627	0.10814
37.0964	0.04505	22.4517	0.01286	22.2622	0.00864	21.4813	0.01791	21.7958	0.01853	23.0908	0.02765	23.0763	0.06596	22.9424	0.12412	22.4876	0.1032	23.487	0.10919
37.653	0.04592	22.7819	0.01312	22.5867	0.00894	21.8226	0.01846	22.1297	0.01868	23.4198	0.02876	23.3993	0.06681	23.2668	0.12639	22.8112	0.10432	23.8129	0.11099
38.1877	0.04706	23.1228	0.01315	22.9213	0.00915	22.1563	0.01889	22.4534	0.01914	23.744	0.02926	23.7487	0.06828	23.5973	0.12762	23.1394	0.10587	24.1608	0.11298
38.7428	0.048	23.4589	0.01326	23.2625	0.009	22.485	0.01958	22.7829	0.01947	24.0895	0.02973	24.0913	0.06924	23.9448	0.13004	23.4876	0.10734	24.5025	0.11505
39.3264	0.0488	23.788	0.01349	23.5952	0.0088	22.8212	0.02025	23.1228	0.01948	24.4356	0.03123	24.4169	0.06998	24.2803	0.13179	23.8269	0.10923	24.8275	0.11626
39.8879	0.04975	24.1232	0.01373	23.9242	0.00896	23.1634	0.02086	23.4613	0.01953	24.7617	0.0313	24.741	0.07089	24.6079	0.1337	24.1515	0.1104	25.1523	0.11802
40.4233	0.05092	24.4657	0.01378	24.2632	0.0092	23.4986	0.02149	23.7907	0.01995	25.0845	0.03098	25.0921	0.07202	24.9374	0.13491	24.4783	0.11193	25.5043	0.11951
40.9779	0.05198	24.8014	0.01383	24.6044	0.00907	23.829	0.02233	24.1249	0.02032	25.4311	0.03296	25.435	0.07315	25.2885	0.1374	24.8325	0.11339	25.845	0.12159
41.5596	0.05256	25.1306	0.01402	24.9377	0.0091	24.1678	0.02306	24.468	0.02029	25.7783	0.03363	25.7559	0.07386	25.6217	0.13929	25.1687	0.1156	26.1679	0.1229
42.1241	0.05336	25.4661	0.0142	25.268	0.00922	24.5105	0.02352	24.8048	0.02039	26.1003	0.03489	26.0788	0.07465	25.9466	0.14135	25.4923	0.11665	26.4901	0.12444
42.66	0.05462	25.8101	0.01427	25.6078	0.00931	24.8438	0.02415	25.1336	0.02074	26.4221	0.0356	26.4271	0.07598	26.2748	0.14239	25.8175	0.11795	26.8392	0.12624
43.2093	0.05576	26.1465	0.0143	25.9502	0.00917	25.1708	0.02501	25.4688	0.02099	26.7655	0.03633	26.7736	0.07706	26.625	0.14483	26.1697	0.1197	27.1817	0.12865
43.7877	0.05646	26.474	0.01453	26.2829	0.00926	25.508	0.02586	25.8133	0.02097	27.1156	0.0374	27.0872	0.07791	26.9559	0.14681	26.5056	0.12139	27.4968	0.12961
44.3508	0.05715	26.807	0.0146	26.6097	0.00954	25.8517	0.02646	26.1496	0.02106	27.431	0.03823	27.406	0.07855	27.2755	0.14851	26.8217	0.12268	27.8186	0.13142
44.8856	0.05818	27.152	0.0146	26.948	0.00967	26.1798	0.02719	26.4773	0.02147	27.7505	0.03767	27.7551	0.07991	27.6029	0.14885	27.1447	0.12368	28.168	0.13284
45.4288	0.05912	27.4856	0.01456	27.291	0.00951	26.5038	0.02803	26.8105	0.02193	28.0946	0.03944	28.0994	0.08107	27.9538	0.15229	27.4969	0.12566	28.5111	0.13543
45.9982	0.05998	27.8085	0.0148	27.6188	0.00946	26.8399	0.02885	27.1545	0.02198	28.4438	0.04072	28.4096	0.08165	28.2843	0.15382	27.8321	0.1273	28.8192	0.13619
46.5585	0.06085	28.1402	0.01503	27.9428	0.00984	27.1807	0.02941	27.4879	0.02182	28.7557	0.04173	28.7281	0.08237	28.5964	0.15558	28.1423	0.12872	29.1397	0.13796
47.0957	0.062	28.4824	0.015	28.2804	0.00997	27.5038	0.03024	27.8114	0.02218	29.0711	0.04188	29.0778	0.08367	28.9232	0.1563	28.4657	0.12987	29.4917	0.13967
47.6367	0.06297	28.8114	0.01502	28.6202	0.00982	27.8229	0.0313	28.1429	0.02265	29.4176	0.04372	29.4223	0.08482	29.2764	0.15962	28.8195	0.13179	29.8323	0.14212
48.1977	0.06361	29.1295	0.01523	28.9417	0.00986	28.1576	0.03211	28.485	0.02271	29.7662	0.04459	29.7313	0.08544	29.6065	0.1614	29.1545	0.13361	30.1408	0.14301
48.7515	0.06443	29.4581	0.01552	29.2624	0.01014	28.4984	0.03269	28.8133	0.0227	30.0785	0.04497	30.0498	0.08618	29.916	0.1624	29.4627	0.13455	30.461	0.14458
49.2952	0.06553	29.7997	0.01556	29.5993	0.01023	28.8216	0.03341	29.1311	0.02318	30.3935	0.04466	30.4075	0.08753	30.2463	0.16433	29.7887	0.136	30.8216	0.14651
49.8503	0.0665	30.1282	0.01567	29.9381	0.01005	29.1417	0.03454	29.461	0.02361	30.7463	0.04643	30.7575	0.08861	30.6081	0.1663	30.1525	0.13754	31.1676	0.14851
50.4192	0.06721	30.4452	0.01585	30.2598	0.01005	29.4817	0.03552	29.8033	0.02358	31.1014	0.04731	31.0702	0.08929	30.9442	0.16907	30.4913	0.13957	31.4803	0.14987
50.9798	0.06822	30.7788	0.01619	30.5814	0.01045	29.827	0.03621	30.1323	0.02361	31.417	0.04858	31.3866	0.09001	31.2566	0.16935	30.8036	0.14051	31.7995	0.15139
51.5299	0.0692	31.127	0.01617	30.922	0.01063	30.1552	0.03689	30.4497	0.02399	31.7299	0.04935	31.7459	0.09137	31.5849	0.17159	31.1266	0.14223	32.1581	0.15358
52.0909	0.07006	31.461	0.01615	31.2675	0.01039	30.4762	0.038	30.7828	0.02456	32.0812	0.05026	32.099	0.09239	31.9484	0.17341	31.4896	0.14357	32.5081	0.15551
52.6611	0.07073	31.7813	0.01647	31.5947	0.01037	30.8152	0.039	31.1296	0.02465	32.4433	0.05241	32.4133	0.09331	32.2859	0.17644	31.8318	0.14562	32.8221	0.15714
53.2203	0.0716	32.1133	0.01678	31.916	0.01071	31.1654	0.03967	31.4627	0.02461	32.7601	0.05225	32.727	0.09397	32.5991	0.17694	32.1446	0.14664	33.1396	0.15824
53.7711	0.07276	32.4639	0.01678	32.2582	0.01086	31.4985	0.04051	31.7836	0.02495	33.0707	0.05239	33.0836	0.09512	32.9248	0.17919	32.4639	0.14802	33.4976	0.16038
54.3318	0.07373	32.8026	0.01673	32.6076	0.01076	31.821	0.04162	32.1168	0.02549	33.4207	0.05339	33.4396	0.09639	33.2862	0.1805	32.8279	0.14964	33.85	0.16201
54.9029	0.0742	33.1248	0.01699	32.9359	0.0108	32.1592	0.04269	32.4671	0.02564	33.7832	0.0559	33.7567	0.09693	33.6269	0.18344	33.1725	0.15139	34.1654	0.16396
55.4633	0.07501	33.4569	0.01719	33.2589	0.01111	32.5086	0.04334	32.8049	0.02567	34.1025	0.05613	34.0675	0.09787	33.9399	0.18448	33.4878	0.15285	34.477	0.16478
56.0102	0.07622	33.8062	0.01731	33.6004	0.01129	32.8416	0.04414	33.1269	0.02612	34.4115	0.05688	34.4163	0.09872	34.2606	0.1855	33.8061	0.15393	34.8302	0.16722
56.5697	0.07723	34.1458	0.01736	33.9491	0.01103	33.1624	0.04519	33.46	0.02655	34.7542	0.0587	34.7719	0.1003	34.6157	0.1879	34.1608	0.15568	35.183	0.16884
57.1427	0.07776	34.4676	0.01758	34.2796	0.01099	33.4969	0.04632	33.8087	0.02672	35.1132	0.06019	35.0888	0.10076	34.957	0.19039	34.506	0.15748	35.4987	0.17108
57.6921	0.07865	34.7964	0.01784	34.6007	0.01135	33.8436	0.04713	34.1485	0.02675	35.4341	0.06047	35.3996	0.10156	35.2731	0.19096	34.8199	0.15889	35.8092	0.17146
58.2313	0.07982	35.1427	0.01793	34.938	0.01157	34.1753	0.04791	34.4706	0.02733	35.7431	0.06097	35.7438	0.10256	35.592	0.19276	35.1346	0.15982	36.1553	0.17424
58.7882	0.08065	35.4802	0.01795	35.2851	0.01145	34.4947	0.04901	34.7996	0.02795	36.0827	0.06193	36.0948	0.10401	35.9431	0.19463	35.4858	0.16158	36.5061	0.17564
59.3584	0.08106	35.8001	0.01819	35.6133	0.01132	34.8269	0.05005	35.1456	0.02822	36.4382	0.0633	36.4138	0.1043	36.2826	0.19727	35.8304	0.16329	36.8244	0.17748
59.8997	0.08186	36.127	0.01847	35.9328	0.01149	35.1701	0.05093	35.4833	0.0283	36.7612	0.0649	36.7276	0.10532	36.6002	0.19834	36.1471	0.16428	37.1383	0.17841
60.432	0.08334	36.4698	0.0186	36.2671	0.01166	35.5008	0.05179	35.804	0.02873	37.0733	0.06489	37.069	0.10635	36.9212	0.19984	36.4646	0.16579	37.4806	0.18109
60.9861	0.0843	36.8057	0.0187	36.6112	0.01174	35.8206	0.0529	36.1309	0.02935	37.4092	0.06668	37.4153	0.1075	37.2669	0.20205	36.809	0.16719	37.8257	0.18253
61.5564	0.08459	37.1271	0.01891	36.9397	0.01174	36.1499	0.05389	36.474	0.02965	37.7575	0.06867	37.7352	0.10816	37.6051	0.20408	37.1501	0.16916	38.1454	0.18426
62.0978	0.0852	37.4517	0.01905	37.2591	0.01192	36.4887	0.05486	36.8096	0.03003	38.0807	0.06941	38.0579	0.109	37.9243	0.2054	37.4671	0.17005	38.4696	0.18552
62.6283	0.08656	37.79	0.01917	37.5893	0.01204	36.819	0.05568	37.13	0.0306	38.4005	0.06877	38.4059	0.11011	38.2556	0.20696	37.7969	0.17173	38.818	0.18753
63.1901	0.08755	38.123	0.01931	37.9293	0.01196	37.1441	0.05664	37.4546	0.03124	38.7457	0.07114	38.7505	0.11122	38.6033	0.20881	38.1462	0.17295	39.1615	0.18922
63.7664	0.088	38.4474	0.01954	38.2582	0.01197	37.4788	0.05767	37.7926	0.03149	39.0942	0.07196	39.0741	0.11182	38.9404	0.21085	38.486	0.17513	39.4846	0.19071
64.3146	0.08874	38.7799	0.01971	38.5844	0.01221	37.82	0.0587	38.1257	0.03182	39.4186	0.07362	39.4002	0.11267	39.2623	0.21245	38.8087	0.17597	39.8115	0.19236
64.8483	0.09001	39.1214	0.01975	38.9214	0.01239	38.1534	0.05964	38.4505	0.0325	39.7413	0.07354	39.7504	0.11374	39.5981	0.21357	39.1413	0.1778	40.1622	0.19418
65.4086	0.09105	39.4571	0.01986	39.2621	0.01232	38.4823	0.06057	38.7837	0.0332	40.0904	0.07612	40.0906	0.1147	39.9463	0.21568	39.4904	0.17902	40.5023	0.19603
65.9912	0.09136	39.7847	0.02009	39.5936	0.01238	38.8211	0.06141	39.1244	0.03359	40.4355	0.07651	40.4163	0.11558	40.2792	0.21812	39.8274	0.18103	40.8271	0.19783
66.5476	0.09205	40.1198	0.0203	39.923	0.01249	39.1632	0.06229	39.4599	0.03402	40.7608	0.07839	40.7409	0.11618	40.6061	0.21885	40.1506	0.18195	41.1531	0.19907
67.0836	0.09336	40.463	0.02037	40.2629	0.01251	39.4964	0.06335	39.7886	0.03484	41.0824	0.07761	41.0948	0.11744	40.9407	0.2208	40.4811	0.18361	41.5071	0.20098
67.6457	0.09442	40.7989	0.02054	40.6033	0.01248	39.8262	0.06438	40.1244	0.03542	41.433	0.07952	41.4337	0.1184	41.2908	0.22237	40.8349	0.18485	41.8438	0.20282
68.2301	0.09477	41.1281	0.02076	40.9351	0.01262	40.1673	0.06528	40.4674	0.03591	41.7784	0.08068	41.7563	0.11928	41.6205	0.22502	41.1675	0.18703	42.1686	0.20445
68.7899	0.09525	41.466	0.0209	41.2664	0.01287	40.5103	0.06618	40.8028	0.03647	42.1014	0.08248	42.0807	0.11985	41.9464	0.22583	41.4911	0.18781	42.4933	0.20548
69.3248	0.09648	41.811	0.0209	41.609	0.01279	40.8438	0.06717	41.132	0.0373	42.4217	0.08182	42.4324	0.12122	42.278	0.2277	41.82	0.18963	42.8445	0.20792
69.8799	0.09767	42.1473	0.02109	41.9502	0.01276	41.1717	0.06814	41.4699	0.03806	42.7706	0.08463	42.7691	0.12211	42.6305	0.22957	42.1743	0.19089	43.1787	0.20963
70.4593	0.09815	42.475	0.02143	42.2818	0.01286	41.5124	0.06899	41.8139	0.03854	43.1166	0.08595	43.0863	0.12302	42.9537	0.23163	42.5009	0.1929	43.4964	0.2113
71.0167	0.09867	42.8108	0.02157	42.6113	0.0131	41.8523	0.06987	42.15	0.03905	43.4308	0.08656	43.4094	0.12351	43.2739	0.23249	42.8191	0.19359	43.8199	0.21259
71.5488	0.09976	43.1542	0.02148	42.9528	0.01309	42.1791	0.07101	42.4784	0.04	43.7506	0.0863	43.7592	0.12494	43.6058	0.23394	43.1479	0.1952	44.1719	0.21473
72.0982	0.10083	43.4845	0.02159	43.2923	0.01309	42.5044	0.07201	42.8136	0.04092	44.0974	0.08831	44.097	0.12581	43.9592	0.23651	43.5021	0.1967	44.5062	0.21658
72.6702	0.10127	43.8074	0.02185	43.6181	0.01329	42.844	0.07287	43.1558	0.04141	44.4447	0.08925	44.4064	0.12662	44.2789	0.2383	43.8276	0.1984	44.8174	0.218
73.2246	0.10186	44.1428	0.02202	43.9445	0.01352	43.1823	0.07361	43.4863	0.0421	44.7522	0.09066	44.7296	0.12716	44.5938	0.23948	44.1402	0.19969	45.1413	0.21964
73.7586	0.10303	44.4848	0.02201	44.2846	0.01351	43.5038	0.07474	43.8107	0.04296	45.0718	0.09108	45.0816	0.12842	44.9264	0.24082	44.4705	0.20092	45.494	0.22155
74.3053	0.10428	44.8106	0.02212	44.6208	0.01328	43.8254	0.07585	44.1459	0.0438	45.4213	0.0929	45.4212	0.12951	45.2797	0.24351	44.8223	0.20299	45.8299	0.22377
74.8704	0.10477	45.1297	0.02245	44.9408	0.01371	44.163	0.07673	44.4881	0.0444	45.7668	0.09502	45.7277	0.13013	45.603	0.24472	45.1499	0.2043	46.1365	0.22482
75.4229	0.10517	45.4626	0.02256	45.2638	0.014	44.5011	0.07745	44.8133	0.04509	46.0745	0.09488	46.0522	0.13087	45.9139	0.24617	45.459	0.20566	46.4663	0.22671
75.9651	0.10623	45.8045	0.02251	45.6028	0.01392	44.8205	0.07847	45.132	0.04609	46.3939	0.09503	46.4138	0.13211	46.2546	0.24774	45.795	0.207	46.8268	0.2283
76.5217	0.10724	46.1287	0.02258	45.9394	0.01373	45.1427	0.07961	45.4646	0.04712	46.7521	0.09633	46.7582	0.13314	46.615	0.24966	46.1577	0.20878	47.166	0.23047
77.0903	0.10788	46.447	0.02303	46.2583	0.01387	45.4843	0.08038	45.8059	0.04767	47.1028	0.09847	47.0675	0.13375	46.9415	0.25212	46.489	0.21025	47.4772	0.23169
77.6467	0.10846	46.7834	0.02327	46.5834	0.01422	45.8292	0.08117	46.1308	0.04826	47.4145	0.09863	47.3888	0.13457	47.2509	0.25243	46.7987	0.21158	47.8016	0.23351
78.196	0.10952	47.1307	0.02323	46.9273	0.01435	46.1541	0.08222	46.4489	0.04925	47.7287	0.0996	47.752	0.13555	47.5901	0.25488	47.1327	0.21301	48.1662	0.23505
78.7614	0.11046	47.4605	0.02323	47.2694	0.01428	46.4775	0.0834	46.7861	0.05024	48.0901	0.10101	48.0981	0.13688	47.9547	0.25633	47.4975	0.21447	48.5081	0.23746
79.333	0.11103	47.7799	0.0236	47.592	0.01429	46.822	0.08421	47.1334	0.0509	48.4447	0.10314	48.4106	0.13743	48.2836	0.25895	47.8305	0.21648	48.8201	0.23876
79.89	0.11154	48.1172	0.02391	47.9164	0.01468	47.1699	0.08483	47.4622	0.05151	48.7587	0.10301	48.7284	0.13811	48.594	0.25898	48.1411	0.21732	49.141	0.2403
80.4394	0.11251	48.4695	0.02386	48.2629	0.01463	47.4964	0.08575	47.7818	0.05253	49.0688	0.10391	49.0912	0.1393	48.9286	0.26167	48.4693	0.21881	49.5045	0.24216
81.0035	0.11354	48.8031	0.02395	48.6092	0.01444	47.819	0.087	48.1188	0.05343	49.4264	0.10425	49.4371	0.14036	49.2914	0.26226	48.8351	0.22036	49.8458	0.24432
81.5737	0.11407	49.1232	0.02423	48.9347	0.01473	48.1618	0.08802	48.4705	0.05401	49.7827	0.10653	49.7525	0.14108	49.6231	0.26609	49.1691	0.2222	50.1607	0.24572
82.1288	0.11474	49.4599	0.02452	49.2597	0.01509	48.5101	0.08863	48.8055	0.05462	50.1007	0.10753	50.0676	0.14167	49.9351	0.2657	49.4826	0.22326	50.4784	0.24693
82.6739	0.11561	49.8093	0.02447	49.6028	0.01522	48.8387	0.08953	49.1267	0.05559	50.4091	0.10752	50.4229	0.14272	50.2646	0.26829	49.8073	0.22483	50.8361	0.24905
83.2359	0.11643	50.1441	0.02443	49.9489	0.01494	49.1599	0.09065	49.4634	0.0565	50.7588	0.10852	50.7709	0.14397	50.6261	0.26979	50.1675	0.22657	51.181	0.25105
83.8053	0.11706	50.464	0.0248	50.2767	0.015	49.5005	0.09157	49.8124	0.0572	51.1158	0.11182	51.0853	0.14456	50.9576	0.27206	50.5036	0.22824	51.4955	0.25243
84.3533	0.11796	50.7972	0.02523	50.5997	0.01533	49.8473	0.09225	50.1472	0.05775	51.4329	0.1108	51.3985	0.14519	51.2685	0.27248	50.8155	0.22928	51.8096	0.25371
84.8939	0.11887	51.1452	0.0252	50.9417	0.01557	50.1748	0.09315	50.4681	0.05863	51.7423	0.11179	51.7472	0.14635	51.5938	0.27475	51.1371	0.23064	52.1613	0.25591
85.4564	0.11972	51.4798	0.02513	51.2872	0.01545	50.4938	0.0943	50.8007	0.05962	52.0868	0.11244	52.0948	0.14751	51.9483	0.27649	51.4921	0.23235	52.5036	0.25731
86.0226	0.12013	51.7993	0.02544	51.6128	0.01551	50.8285	0.09521	51.1488	0.06033	52.4383	0.11469	52.4127	0.14799	52.2812	0.27851	51.828	0.23382	52.821	0.25918
86.559	0.12084	52.1291	0.02574	51.9328	0.01591	51.1719	0.09592	51.4837	0.06113	52.7582	0.11458	52.7285	0.14881	52.5972	0.27937	52.1435	0.23499	53.1397	0.26032
87.0898	0.12195	52.4735	0.02585	52.2702	0.01598	51.5004	0.09675	51.8026	0.062	53.0715	0.11638	53.0699	0.14973	52.9223	0.28115	52.4669	0.2366	53.4841	0.2626
87.6486	0.1229	52.8066	0.02591	52.6118	0.01603	51.8203	0.09792	52.1315	0.06287	53.4109	0.11698	53.4157	0.15098	53.2707	0.28349	52.8114	0.23815	53.8238	0.26425
88.2154	0.1234	53.1266	0.02621	52.9382	0.01615	52.1519	0.09889	52.4747	0.06348	53.7581	0.11938	53.7338	0.15155	53.6013	0.28437	53.1478	0.23963	54.1436	0.26619
88.7518	0.1242	53.4527	0.02653	53.259	0.01658	52.4905	0.09963	52.8083	0.06429	54.0793	0.11946	54.0614	0.15227	53.9209	0.28561	53.4675	0.24094	54.4731	0.26736
89.2867	0.12524	53.7919	0.02663	53.5925	0.0168	52.8188	0.10042	53.1297	0.06533	54.4015	0.12012	54.4097	0.15346	54.2583	0.28768	53.8018	0.2425	54.8216	0.2694
89.8542	0.12586	54.1228	0.02658	53.9307	0.0169	53.1457	0.10147	53.4568	0.06627	54.7486	0.12065	54.7525	0.15441	54.6067	0.28936	54.1505	0.24393	55.161	0.27113
90.4306	0.12637	54.4475	0.02692	54.2567	0.01707	53.4835	0.1024	53.7961	0.06698	55.095	0.12246	55.0736	0.15517	54.9393	0.29061	54.4863	0.24538	55.4838	0.27261
90.9751	0.12721	54.7829	0.02727	54.5851	0.01744	53.8239	0.10319	54.1256	0.06771	55.4188	0.12298	55.4039	0.1559	55.2607	0.29246	54.8071	0.24682	55.8179	0.27417
91.5112	0.12832	55.1247	0.02744	54.9248	0.01778	54.1541	0.1041	54.4502	0.06866	55.7435	0.1233	55.7543	0.15704	55.6036	0.29426	55.1463	0.24836	56.1673	0.27588
92.0808	0.12906	55.4582	0.02753	55.2639	0.01799	54.4849	0.10514	54.7853	0.06944	56.0948	0.12562	56.0924	0.15798	55.95	0.29618	55.495	0.24984	56.5007	0.27825
92.6636	0.1295	55.7859	0.02779	55.5931	0.01836	54.8267	0.106	55.128	0.07027	56.436	0.12623	56.4171	0.15879	56.2793	0.29717	55.8252	0.25152	56.8265	0.27943
93.2115	0.13021	56.1251	0.02811	55.9256	0.01866	55.1682	0.10671	55.4609	0.07115	56.7621	0.12744	56.7462	0.1595	56.6045	0.29892	56.1511	0.25274	57.1584	0.28135
93.7476	0.13126	56.469	0.02831	56.2675	0.01897	55.4989	0.10759	55.7892	0.07225	57.0849	0.12736	57.0969	0.16057	56.9461	0.30027	56.4877	0.25434	57.511	0.28276
94.3146	0.13213	56.8022	0.02857	56.6079	0.01916	55.8303	0.10861	56.1276	0.073	57.4375	0.1291	57.4296	0.16156	57.2944	0.30241	56.8368	0.25559	57.8425	0.28505
94.8992	0.13261	57.1311	0.02889	56.9384	0.0196	56.1735	0.10952	56.4711	0.07362	57.776	0.12935	57.7544	0.16234	57.6185	0.30408	57.1646	0.25748	58.1668	0.286
95.4519	0.13328	57.4713	0.02919	57.2713	0.02016	56.5135	0.11035	56.8043	0.07448	58.1005	0.13124	58.0824	0.16296	57.9421	0.30495	57.4887	0.2584	58.4942	0.28795
95.9859	0.13436	57.8141	0.02933	57.6139	0.02058	56.8439	0.11125	57.1336	0.07563	58.4214	0.13086	58.4354	0.16413	58.2797	0.30704	57.822	0.26048	58.847	0.28951
96.5477	0.13508	58.1472	0.0296	57.9533	0.02088	57.1728	0.11225	57.4738	0.0765	58.7738	0.13318	58.7658	0.1651	58.6311	0.30903	58.1742	0.26165	59.1747	0.29166
97.1293	0.13552	58.4747	0.03003	58.2824	0.02137	57.5147	0.11303	57.8175	0.07714	59.113	0.13373	59.0828	0.1659	58.9496	0.31027	58.4963	0.26333	59.4939	0.29298
97.6819	0.13625	58.8132	0.03043	58.6127	0.02198	57.8527	0.11371	58.1514	0.07807	59.4292	0.13562	59.4094	0.1665	59.2685	0.31113	58.8153	0.26427	59.8216	0.2947
98.215	0.13737	59.1557	0.03065	58.9556	0.02238	58.1773	0.11472	58.4789	0.0792	59.7508	0.13447	59.7622	0.16778	59.6073	0.31313	59.1509	0.26615	60.1749	0.2963
98.7706	0.13819	59.4832	0.03093	59.2924	0.02291	58.5041	0.11583	58.8171	0.08003	60.102	0.13633	60.0903	0.16856	59.9597	0.31572	59.503	0.26741	60.4996	0.29847
99.3426	0.13869	59.8061	0.03135	59.6157	0.02358	58.8444	0.11662	59.1591	0.08071	60.4387	0.13793	60.4036	0.16943	60.2734	0.31635	59.8207	0.26885	60.8128	0.29958
99.8943	0.13925	60.1427	0.03172	59.9434	0.0243	59.1787	0.11727	59.4859	0.08167	60.749	0.13816	60.7332	0.16996	60.5903	0.31785	60.1358	0.2703	61.1447	0.30133
100.428	0.14021	60.4838	0.03195	60.2855	0.02468	59.498	0.11824	59.8093	0.08279	61.0719	0.13851	61.0847	0.1713	60.9312	0.31966	60.4731	0.27167	61.4983	0.30304
100.976	0.14117	60.8066	0.0324	60.6184	0.02513	59.8227	0.11927	60.1458	0.08374	61.4246	0.14107	61.4145	0.17218	61.2833	0.32254	60.8272	0.27346	61.8232	0.30521
101.539	0.14177	61.1259	0.033	60.9373	0.02588	60.163	0.12007	60.4858	0.08432	61.7639	0.14172	61.7232	0.17284	61.5953	0.32236	61.1437	0.27469	62.1332	0.30632
102.087	0.14251	61.4616	0.03338	61.2628	0.02667	60.4987	0.12078	60.8088	0.0852	62.0708	0.14249	62.0579	0.17377	61.9101	0.32516	61.4569	0.27634	62.4679	0.3084
102.629	0.14345	61.803	0.03364	61.6033	0.02714	60.8163	0.12175	61.1293	0.08635	62.3945	0.14321	62.4175	0.17464	62.2584	0.32546	61.8013	0.27747	62.8295	0.30982
103.19	0.14417	62.125	0.0341	61.9361	0.02762	61.1413	0.12283	61.4656	0.08742	62.7553	0.14409	62.7514	0.17582	62.6163	0.32894	62.1612	0.27942	63.1621	0.31215
103.758	0.14469	62.4443	0.03474	62.2535	0.02843	61.4865	0.12358	61.8062	0.0881	63.0993	0.14554	63.0615	0.17638	62.9349	0.32929	62.4825	0.28062	63.4716	0.31327
104.311	0.14543	62.7846	0.03523	62.5826	0.0292	61.827	0.12422	62.128	0.08899	63.409	0.14662	63.3931	0.17736	63.2475	0.33101	62.7923	0.2821	63.8048	0.31513
104.861	0.14646	63.1301	0.03564	62.9292	0.02974	62.1489	0.12521	62.4479	0.09008	63.7303	0.14653	63.7584	0.1781	63.5943	0.33197	63.1359	0.28341	64.1705	0.31673
105.426	0.14714	63.456	0.03616	63.2674	0.03026	62.475	0.12642	62.7886	0.09108	64.0938	0.1478	64.0942	0.1795	63.9584	0.33493	63.5009	0.28548	64.5035	0.31901
105.994	0.1476	63.7776	0.03686	63.587	0.03117	62.8218	0.12718	63.1335	0.09185	64.4408	0.14988	64.4056	0.17989	64.2788	0.33589	63.8261	0.28676	64.8146	0.31997
106.55	0.14825	64.1188	0.0374	63.9141	0.03202	63.1671	0.12769	63.459	0.09278	64.7527	0.1501	64.7322	0.18082	64.5889	0.3368	64.1361	0.288	65.1454	0.32223
107.104	0.1493	64.4684	0.03782	64.2632	0.0326	63.4923	0.12864	63.7801	0.09398	65.0708	0.14986	65.0964	0.18174	64.9322	0.33834	64.4748	0.28982	65.5095	0.32349
107.672	0.15005	64.7985	0.0384	64.6072	0.03311	63.8179	0.12981	64.1215	0.09502	65.4329	0.15169	65.4355	0.18292	65.2967	0.34099	64.8385	0.2913	65.8451	0.32586
108.24	0.15054	65.1204	0.03918	64.9308	0.03396	64.1634	0.13062	64.4715	0.09581	65.7819	0.15293	65.7474	0.18344	65.6208	0.3425	65.1635	0.29283	66.1552	0.32704
108.791	0.15126	65.4605	0.03989	65.2592	0.03492	64.5106	0.13125	64.8016	0.09652	66.0959	0.15362	66.069	0.18432	65.9295	0.34231	65.4759	0.29399	66.4812	0.32904
109.336	0.15226	65.8111	0.04031	65.6075	0.03563	64.837	0.13216	65.1235	0.09774	66.409	0.15422	66.4276	0.18549	66.2676	0.34513	65.8116	0.29554	66.8412	0.3304
109.903	0.15292	66.1436	0.04094	65.9521	0.03615	65.1598	0.13331	65.4635	0.09896	66.7636	0.15588	66.768	0.18628	66.6299	0.347	66.1719	0.2972	67.1782	0.33286
110.471	0.15335	66.4634	0.04169	66.2749	0.03693	65.5017	0.1341	65.8137	0.09985	67.114	0.15703	67.0813	0.18726	66.9542	0.34859	66.5005	0.29868	67.4905	0.33389
111.017	0.15418	66.7988	0.04247	66.5996	0.03793	65.847	0.13461	66.1463	0.1006	67.4291	0.158	67.4007	0.18794	67.2629	0.34912	66.8112	0.29997	67.8129	0.33582
111.559	0.15531	67.1465	0.04312	66.944	0.03866	66.1735	0.1355	66.466	0.10183	67.7412	0.1577	67.7524	0.1888	67.596	0.35175	67.1397	0.30141	68.1659	0.33729
112.122	0.156	67.4787	0.0438	67.2885	0.03922	66.4939	0.13672	66.802	0.10298	68.0905	0.15885	68.0895	0.18981	67.9521	0.35275	67.496	0.30306	68.5002	0.33925
112.685	0.15639	67.798	0.04447	67.6124	0.04005	66.8313	0.13761	67.1505	0.10391	68.4361	0.16039	68.4072	0.19076	68.2767	0.35505	67.8238	0.30437	68.8178	0.34084
113.221	0.15718	68.1309	0.0453	67.9333	0.04112	67.1726	0.13807	67.4825	0.10492	68.755	0.16161	68.7294	0.19123	68.5927	0.35491	68.138	0.30574	69.1405	0.34245
113.758	0.15823	68.4743	0.04595	68.2721	0.04183	67.4986	0.13898	67.8013	0.10615	69.0709	0.16128	69.0748	0.19262	68.9247	0.3577	68.4674	0.30717	69.4868	0.34436
114.321	0.15885	68.8048	0.04661	68.6115	0.04239	67.8199	0.14009	68.1342	0.10744	69.4132	0.16338	69.4131	0.19348	69.2737	0.35861	68.8145	0.30898	69.8209	0.34594
114.884	0.1593	69.1243	0.0475	68.936	0.0433	68.1535	0.14095	68.4777	0.10834	69.7587	0.16502	69.732	0.1941	69.5991	0.36093	69.1452	0.3105	70.1409	0.34792
115.417	0.16017	69.453	0.04829	69.2576	0.04439	68.4899	0.14149	68.8077	0.10935	70.0783	0.16491	70.0632	0.19513	69.9192	0.36161	69.4644	0.31164	70.4757	0.34911
115.957	0.16135	69.7926	0.04891	69.5936	0.04526	68.8157	0.14249	69.1273	0.11049	70.4023	0.1656	70.4115	0.19585	70.2602	0.36367	69.8039	0.3133	70.8237	0.35141
116.53	0.16197	70.1213	0.04958	69.9296	0.04588	69.1435	0.14355	69.4561	0.11186	70.751	0.16716	70.7489	0.19708	70.6082	0.36528	70.1536	0.31492	71.1591	0.35271
117.1	0.16215	70.4463	0.05044	70.2543	0.04677	69.4833	0.14432	69.7952	0.11291	71.0926	0.16813	71.072	0.19778	70.9375	0.36749	70.4831	0.31643	71.4827	0.3549
117.639	0.16291	70.7831	0.05117	70.5838	0.04785	69.8224	0.14498	70.1242	0.11407	71.4171	0.16849	71.4089	0.19871	71.2603	0.36782	70.8053	0.31757	71.8215	0.35616
118.18	0.16407	71.1241	0.05198	70.9244	0.04864	70.1528	0.14587	70.4492	0.11529	71.7478	0.16981	71.7575	0.19938	71.6085	0.36952	71.1514	0.31926	72.1708	0.3582
118.756	0.16486	71.4566	0.0527	71.2632	0.04932	70.4855	0.147	70.7859	0.11638	72.0987	0.17019	72.0895	0.20062	71.9536	0.37156	71.4978	0.3209	72.4999	0.35985
119.336	0.16519	71.7865	0.0535	71.593	0.05044	70.8289	0.14777	71.1277	0.11739	72.4355	0.17225	72.4153	0.20128	72.2795	0.37301	71.8209	0.32235	72.8261	0.36181
119.88	0.16585	72.1273	0.0542	71.9268	0.05157	71.1683	0.14841	71.4601	0.11847	72.7606	0.17274	72.7502	0.2022	72.6015	0.37346	72.1459	0.32355	73.1623	0.3633
120.419	0.16691	72.4703	0.05494	72.2704	0.05226	71.4988	0.14923	71.7891	0.11993	73.0887	0.17308	73.101	0.2031	72.9491	0.3758	72.4923	0.32535	73.5133	0.36514
120.992	0.16766	72.8031	0.05571	72.6085	0.05295	71.8309	0.15032	72.1293	0.12108	73.4403	0.17373	73.4284	0.20442	73.2964	0.37767	72.8406	0.32684	73.8377	0.36705
121.572	0.16793	73.1327	0.05659	72.938	0.05396	72.1747	0.15102	72.472	0.12208	73.7745	0.1759	73.7534	0.20475	73.6169	0.37897	73.1625	0.32835	74.1627	0.36828
122.119	0.16876	73.4734	0.05737	73.2723	0.05509	72.5134	0.15177	72.8058	0.12311	74.0981	0.17539	74.0863	0.20548	73.9388	0.37947	73.4868	0.32942	74.4983	0.37036
122.655	0.16996	73.815	0.05801	73.6162	0.05588	72.8425	0.15277	73.1362	0.12453	74.426	0.17647	74.4388	0.20677	74.284	0.38207	73.828	0.33122	74.8503	0.37206
123.221	0.17052	74.1461	0.05887	73.9535	0.05672	73.1733	0.15374	73.4764	0.12563	74.7774	0.17815	74.7592	0.20772	74.6324	0.38326	74.1769	0.33262	75.1686	0.37378
123.796	0.17073	74.4742	0.0597	74.2814	0.05783	73.515	0.15444	73.8183	0.12669	75.1069	0.1792	75.0777	0.20835	74.9452	0.38543	74.4921	0.33452	75.4872	0.37546
124.342	0.17138	74.8147	0.06039	74.6124	0.05887	73.8503	0.15511	74.1502	0.12791	75.424	0.17991	75.4136	0.20944	75.2663	0.38577	74.8108	0.33521	75.8242	0.37747
124.878	0.17258	75.1553	0.06101	74.9547	0.05953	74.1735	0.15605	74.4778	0.12921	75.7527	0.18032	75.7659	0.21027	75.6123	0.38859	75.1523	0.33742	76.1761	0.37895
125.438	0.17349	75.4797	0.06199	75.2896	0.06039	74.5028	0.15695	74.8166	0.13036	76.1048	0.1812	76.0861	0.21109	75.9599	0.38989	75.5033	0.33845	76.4949	0.38096
126.006	0.17379	75.804	0.06286	75.6122	0.0616	74.845	0.15784	75.1564	0.13122	76.435	0.18256	76.4001	0.21196	76.2698	0.39175	75.8168	0.34049	76.8096	0.38245
126.55	0.1743	76.1438	0.06353	75.9437	0.0627	75.1784	0.15853	75.4815	0.13246	76.747	0.18373	76.7338	0.21274	76.5852	0.39198	76.1319	0.34108	77.1473	0.3844
127.086	0.17538	76.4824	0.06405	76.2866	0.06335	75.4968	0.15946	75.8073	0.13399	77.0727	0.18373	77.0855	0.21393	76.9337	0.39432	76.4769	0.34311	77.4997	0.38588
[truncated: 5,737 more rows]

## Sheet: figure S10 d
	with Fe							without Fe
[truncated: 7 more rows]

## Sheet: figure S10 e
PVA		PTF		PTF/MXene		PTF/MXene/Fe
[truncated: 4,674 more rows]

[truncated: 25 more sheets: figure S10 f, figure S12, figure S13a, figure S13b, figure S13c, figure S14, figure S15a, figure S15b, figure S15c, figure S16, figure S17, figure S18a, figure S18b, figure S19a-c, figure S20a, figure S20b, figure S22, figure S23, figure S28a, figure S28b …]
